# Supplementary material for: Immune subtype identification and multi-layer perceptron classifier construction for breast cancer
Source: Front Oncol. 2022 Dec 8;12:943874. doi: 10.3389/fonc.2022.943874 (PMC9780074; doi:10.3389/fonc.2022.943874)
Supplement: Supplementary file 1 [file DataSheet_1.zip]

Archive with 7 entries (6 files):
- Supplementary Material/
- Supplementary Material/Supporting Information.docx
- Supplementary Material/Table S1.xlsx
- Supplementary Material/Table S2.xlsx
- Supplementary Material/Table S3.xlsx
- Supplementary Material/Table S4.xlsx
- Supplementary Material/Table S5.xlsx
