# Supplementary material for: Immune subtype identification and multi-layer perceptron classifier construction for breast cancer
Source: Front Oncol. 2022 Dec 8;12:943874. doi: 10.3389/fonc.2022.943874 (PMC9780074; doi:10.3389/fonc.2022.943874)
Supplement: Supplementary file 1 [file DataSheet_1.zip › Supplementary Material/Table S1.xlsx]

## Sheet: CIBERSORT-Results
id	B cells naive	B cells memory	Plasma cells	T cells CD8	T cells CD4 naive	T cells CD4 memory resting	T cells CD4 memory activated	T cells follicular helper	T cells regulatory (Tregs)	T cells gamma delta	NK cells resting	NK cells activated	Monocytes	Macrophages M0	Macrophages M1	Macrophages M2	Dendritic cells resting	Dendritic cells activated	Mast cells resting	Mast cells activated	Eosinophils	Neutrophils
TCGA_TCGA-D8-A1Y2	0.0136972	0.00826533	0.000646611	0.0665495	0	0.0506594	0.0242507	0.00297653	0.0236103	0.0981354	0	0	0	0.411221	0.0732603	0.158659	0.0114595	0	0.0556382	0	0	0.000970705
TCGA_TCGA-E9-A22H	0.0497645	0	0.00611816	0.130822	0	0.0856856	0.036365	0.00485487	0	0.110616	0	0	0	0.0376955	0.161231	0.162957	0.0385682	0	0.147514	0	0.0278083	0
TCGA_TCGA-BH-A1EX	0.0464955	0	0.00268391	0.0499658	0	0.115128	0	0.0803801	0.00189463	0.0399361	0	0.00552047	0	0.351436	0.0749706	0.21419	0	0	0	0.00767975	0	0.0097181
TCGA_TCGA-D8-A1XZ	0.00930804	0	0.0446553	0.0897357	0	0.245302	0	0.0698116	0.0164592	0.0341113	0	0.00418504	0.0164945	0.108096	0.0918073	0.218832	0.00273797	0	0.047433	0	0	0.00103202
TCGA_TCGA-AC-A3W6	0.0274162	0	0.0107883	0.213973	0	0.211994	0	0.0189437	0.0311527	0.0246711	0	0.00754304	0	0	0.146976	0.129787	0.0444595	0	0.132296	0	0	0
TCGA_TCGA-BH-A18S	0	0.0598853	0.011225	0.239333	0	0	0.00656007	0.0304031	0.00679574	0.0418989	0	0	0	0.068816	0.00980713	0.404253	0.00422114	0	0.0898554	0	0.0211522	0.00579445
TCGA_TCGA-BH-A0BR	0.0421269	0	0.013522	0.0350065	0	0.0976906	0	0.0671046	0.0227008	0.012025	0	0.00759651	0	0.385391	0.0767259	0.173546	0.0128035	0	0.0537605	0	0	0
TCGA_TCGA-A7-A4SD	0.0118527	0	0.0805548	0.175274	0	0.0770901	0.0309781	0.0733492	0.0426133	0	0.0110957	0	0	0.198048	0.14325	0.0545896	0	0.0621981	0.0379761	0	0	0.00112971
TCGA_TCGA-A7-A0CD	0.0423642	0	0.060907	0.0866289	0	0.0944106	0.00335176	0.0301629	0.029803	0	0.0176789	0	0.0141906	0	0.0623293	0.209816	0.0236547	0.0109706	0.311734	0	0	0.00199822
TCGA_TCGA-BH-A0H9	0.0520185	0	0.00330037	0.0719597	0	0.193274	0.00278455	0.0505152	0.0100965	0	0	0.0127529	0	0.252046	0.0671691	0.211397	0.00795423	0	0.0584775	0	0	0.00625468
TCGA_TCGA-D8-A27W	0.0633429	0	0.194768	0.10442	0	0.0906833	0.0152941	0.0270953	0.00394568	0	0	0.00886583	0	0.103762	0.0791651	0.189909	0.042659	0	0.0753379	0	0	0.000753251
TCGA_TCGA-E2-A2P5	0	0	0.0105804	0.114383	0	0.265241	0	0.0876197	0.013811	0.0185538	0	0.0488791	0	0.0176567	0.162473	0.103047	0.0209812	0.00711728	0.129657	0	0	0
TCGA_TCGA-A2-A0EU	0	0.00529324	0.00741946	0.0763277	0	0.18533	0	0.0335136	0.00416753	0.0308789	0	0.0239493	0	0.162102	0.088947	0.0771235	0.0351487	0.0132716	0.242612	0	0	0.0139157
TCGA_TCGA-A8-A09V	0.0745911	0	0.0692007	0.0658468	0	0.117094	0	0.0241673	0	0	0	0.00673591	0.10484	0	0.052254	0.270561	0	0	0.207796	0	0	0.00691254
TCGA_TCGA-E2-A15F	0.0966767	0.0240612	0	0.0417324	0	0.133603	0	0	0.0326767	0	0	0	0	0.403803	0.085469	0.0508867	0	0.00883555	0.114396	0	0	0.00785978
TCGA_TCGA-E2-A9RU	0	0.00401805	0.0237529	0.0946817	0	0	0.000372638	0.0819253	0.00337448	0	0	0.0198556	0.00104959	0.330484	0.135113	0.224597	0.0124028	0	0.0640554	0	0	0.00431789
TCGA_TCGA-AN-A046	0.00169313	0	0.00966409	0.239787	0	0.224395	0.0262196	0.0657042	0.0143948	0.0325625	0	0	0.000773761	0.0395651	0.162117	0.111592	0.0631499	0	0.00269719	0	0	0.00568433
TCGA_TCGA-AR-A252	0.0337111	0	0.04731	0.13663	0	0.297637	0.0637062	0	0	0.140065	0	0	0	0.0244162	0.0858317	0.117521	0.0210996	0	0.0320718	0	0	0
TCGA_TCGA-AC-A3OD	0.0258924	0	0.00645412	0.0881348	0	0.467968	0.0393473	0	0	0.00519393	0	0.000165174	0.00775345	0.0456385	0.101066	0.0787771	0.0378039	0	0.095805	0	0	0
TCGA_TCGA-BH-A18P	0.027968	0	0.0168215	0.16399	0	0.0491848	0	0.0572008	0.0077605	0	0	0	0.00372564	0.335289	0.188247	0.0753234	0.0150572	0	0.0532449	0	0.00618682	0
TCGA_TCGA-E2-A1LA	0.00302141	0.0138225	0.04476	0.205442	0	0.0134315	0.0628254	0.0573257	0.0270676	0.0612541	0	0.0189447	0	0.176247	0.101124	0.1079	0.0368445	0	0.0699897	0	0	0
TCGA_TCGA-E9-A22E	0.0305273	0	0.0074259	0.172072	0	0.129193	0.00870678	0.0258242	0.0414458	0.0329909	0	0	0	0.264766	0.0900942	0.129408	0	0	0.067522	0	0	2.4729e-05
TCGA_TCGA-EW-A1P4	0.0493891	0	0.00831274	0.210497	0	0.0335245	0.18412	0.0241881	0.00184223	0	0	0.0847839	0	0.0592459	0.102064	0.0586303	0.117077	0.00253719	0.026433	0	0	0.0373561
TCGA_TCGA-GM-A3NY	0.171638	0	0.193249	0.0897427	0	0.1118	0	0.103012	0	0.0121799	0	0.0278157	0	0	0.151164	0.0885183	0.0107022	0	0.03963	0	0	0.000547132
TCGA_TCGA-BH-A0BQ	0.11214	0	0.012119	0.17997	0	0.144551	0.0128446	0.00661952	0	0.0286839	0	0	0.00944003	0.179396	0.11749	0.0811161	0.0093023	0	0.106328	0	0	0
TCGA_TCGA-E2-A14P	0.106117	0	0	0.147354	0	0.178398	0.0302006	0.0481298	0	0.00126713	0	0.00365024	0	0.159378	0.163543	0.0955252	0.0141432	0	0.0522928	0	0	0
TCGA_TCGA-E9-A3HO	0.025452	0	0.00552245	0.199607	0	0.0587032	0	0.0703457	0.0789075	0	0	0.0897548	0	0.144694	0.132986	0.0844425	0.0336425	0	0.0759412	0	0	0
TCGA_TCGA-A8-A08F	0	0	0.0101258	0.129482	0	0.133673	0.00946791	0.0356374	0.00809728	0	0	0.0279897	0	0.263567	0.095158	0.226327	0.0109588	0	0.0440506	0	0	0.00546624
TCGA_TCGA-A8-A08R	0.0245675	0	0.0226532	0.0748335	0	0.0954454	0.0595075	0.052643	0.0112925	0	0.0241666	0	0	0.33705	0.156376	0.116163	0	0	0.0253021	0	0	0
TCGA_TCGA-AC-A23G	0.0158025	0.00206134	0.00074675	0.0709856	0	0	0.0223918	0.0324366	0.0345934	0.0414594	0	0	0	0.530418	0.0404367	0.0997962	0.0168715	0	0.0920006	0	0	0
TCGA_TCGA-BH-A1EV	0.0465387	0	0.0285732	0.0312607	0	0.0792136	0	0.0101944	0.054247	0	0	0.00236946	0	0.484447	0.0243411	0.192672	0	0	0.0342707	0	0	0.0118727
TCGA_TCGA-A7-A0CJ	0.124042	0	0.0328387	0.0649161	0	0.0577547	0.0157332	0.00327569	0.047453	0.0243542	0	0.0220857	0	0.32869	0.0861003	0.139406	0	0	0.0505838	0	0.00276688	0
TCGA_TCGA-B6-A0IA	0	0.0347134	0.00857124	0.0239345	0	0.0426699	0	0.0663709	0.000979285	0.0125554	0	0.0261938	0	0.459117	0	0.199268	0	0.111809	0.0114294	0	0	0.00238875
TCGA_TCGA-AO-A12A	0.183838	0	0.0199972	0.167424	0	0.150767	0	0.0339168	0	0	0	0.0244247	0.0159516	0.0788223	0.116214	0.0727781	0.0288736	0	0.106993	0	0	0
TCGA_TCGA-C8-A12W	0.00839358	0	0.115442	0.0449993	0	0.0745542	0.0160476	0.020749	0.0227172	0.00393392	0.00805777	0	0	0.347883	0.048722	0.241205	0	0	0.0467065	0	0	0.000588655
TCGA_TCGA-B6-A0RI	0	0.013301	0.00504571	0	0	0.118766	0.0128297	0.0198683	0.0298337	0	0.012026	0	0	0.390619	0.0178048	0.262521	0	0	0.108126	0	0	0.00925861
TCGA_TCGA-A7-A4SB	0.228737	0	0.129409	0.183893	0	0.0975783	0	0.0126927	0.00464436	0	0.0181173	0.000212799	0.0152991	0.046114	0.0512074	0.0495984	0	0	0.162498	0	0	0
TCGA_TCGA-E2-A14Q	0.0412308	0	0.0127473	0.198627	0	0.336208	0.020715	0	0	0.00569097	0	0	0	0.00824818	0.136718	0.104545	0.0237459	0.00108607	0.110437	0	0	0
TCGA_TCGA-BH-A0AU	0.0459575	0	0.0191449	0.065203	0	0.187942	0.00521941	0.0248193	0.03923	0.0494595	0	0	0.00489305	0.23398	0.14443	0.104193	0.0142095	0	0.0613189	0	0	0
TCGA_TCGA-A8-A090	0.0292992	0	0.0084908	0.012821	0	0.000140315	0	0.0423028	0.0231858	0.0486182	0	0	0	0.456333	0.0767564	0.228413	0.00147373	0	0.0721654	0	0	0
TCGA_TCGA-AR-A24P	0.121453	0	0.0727792	0.0520802	0	0.172685	0.00515267	0.0622813	0	0	0.00313033	0	0.0600117	0.109172	0.0831477	0.171574	0.0215652	0.00252063	0.0624474	0	0	0
TCGA_TCGA-EW-A1J2	0.0213815	0	0.00884123	0.125931	0	0.140808	0	0.0301284	0	0.0561694	0	0.00240188	0	0.191536	0.112574	0.170548	0.0407322	0	0.0987525	0	0	0.00019587
TCGA_TCGA-GM-A2DL	0.0177547	0	0.0076815	0.051002	0	0.126061	0.014654	0.040625	0.0119369	0	0	0.00281533	0	0.239703	0.0841402	0.313201	0.0425786	0	0.0417518	0	0	0.00609527
TCGA_TCGA-E2-A154	0	0.00291462	0.0194046	0.0255695	0	0.118657	0	0.0388636	0.00371905	0.00651558	0	0.0176987	0	0.2137	0.0617259	0.352312	0.00194754	0	0.117237	0	0	0.0197337
TCGA_TCGA-AR-A24L	0.106069	0	0.0511029	0.0580989	0	0.0709421	0.00302283	0.0262967	0.00663409	0.012016	0	0.00644408	0	0.288963	0.0489005	0.226089	0	0	0.0928932	0	0	0.00252814
TCGA_TCGA-D8-A1X8	0.0425981	0	0.013254	0.0763243	0	0.200637	0	0.0132292	0	0.032015	0	0.00620855	0.0937708	0	0.0927612	0.1917	0.0892955	0	0.148207	0	0	0
TCGA_TCGA-AC-A2FO	0.106275	0	0.0603818	0.127963	0	0.265023	0.0407245	0	0	0.0823325	0	0	0	0	0.085754	0.143046	0.0481537	0	0.0403466	0	0	0
TCGA_TCGA-BH-A18V	0.0461511	0	0.00622236	0.164529	0	0.0427773	0.0484514	0.0926192	0.0479731	0	0	0.0207311	0	0.202967	0.168044	0.116416	0	0	0.0413507	0	0	0.00176789
TCGA_TCGA-BH-A0DH	0.153732	0	0.249356	0.0832499	0	0.080034	0	0.00461168	0.0261787	0.00132684	0	0.00420658	0	0.179982	0.0411055	0.116589	0	0	0.0547425	0	0	0.00488475
TCGA_TCGA-E2-A1L7	0.0622223	0	0.0315212	0.245816	0	0.186059	0.0341304	0.0173379	0.0241653	0.0150035	0	0	0	0.10006	0.089326	0.142111	0.0406201	0	0.0116282	0	0	0
TCGA_TCGA-AC-A3EH	0.00153352	0	0.0122326	0.100187	0	0.0466026	0	0.0138018	0.0137768	0.0227686	0	0.0193334	0	0.429068	0.0653686	0.158972	0	0	0.10946	0	0	0.00689559
TCGA_TCGA-A2-A4RY	0.223378	0	0.0919008	0.0851923	0	0.148141	0	0.0646266	0	0.00220362	0	0.0227339	0.00326451	0.0434152	0.0692351	0.114589	0.058464	0	0.0728563	0	0	0
TCGA_TCGA-AO-A1KS	0.0122714	0	0.00748879	0.111737	0	0.189211	0.0172428	0.0648135	0	0.0184588	0	0	0.000492143	0.0395667	0.127956	0.191641	0.00216406	0.0227104	0.18389	0	0	0.0103559
TCGA_TCGA-AR-A1AP	0.0333444	0	0.0109095	0.111642	0	0.119785	0	0.00855199	0.0074529	0.00945942	0	0	0.00190282	0.135368	0.203218	0.225155	0.043023	0	0.0901877	0	0	0
TCGA_TCGA-B6-A0RG	0.059117	0	0.0351283	0.0448792	0	0.0787352	0	0.0715192	0.0173826	0	0	0.0230779	0	0.323392	0.0655384	0.115546	0.0561911	0	0.109492	0	0	0
TCGA_TCGA-E2-A15D	0.0233826	0	0.0260647	0.162839	0	0.114909	0	0.0831108	0	0.0382631	0	0.0272657	0	0.194154	0.124303	0.110442	0.0171997	0	0.0780676	0	0	0
TCGA_TCGA-A2-A1G1	0.0388937	0	0.019088	0.142004	0	0.112172	0.0867697	0.0599585	0.00819636	0.0154647	0	0	0	0.0892115	0.164677	0.190524	0.013976	0.0306658	0.0134921	0	0	0.0149072
TCGA_TCGA-C8-A1HK	0.18157	0	0.172934	0.111655	0	0.148054	0.0248704	0.0171069	0	0.0548723	0	0.0119427	0	0.00603451	0.0879632	0.140573	0.00756089	0	0.0348641	0	0	0
TCGA_TCGA-B6-A0I9	0.0534387	0	0.0575414	0.0895032	0	0.0911802	0.0144235	0.049219	0.0230302	0.0202591	0	0.00600366	0	0.225378	0.155114	0.157365	0.0107813	0	0.0467624	0	0	0
TCGA_TCGA-A8-A081	0.0745151	0	0.043818	0.243164	0	0.0134558	0.122914	0.0362187	0.00056411	0.0295335	0	0.0115244	0	0.1552	0.0947431	0.116135	0	0	0.0582134	0	0	0
TCGA_TCGA-A2-A25C	0.109513	0	0.00352151	0.0955869	0	0.167057	0	0.00575146	0.00706818	0.0921503	0	0	0	0.115239	0.155918	0.163003	0.00341704	0	0.0817752	0	0	0
TCGA_TCGA-AC-A3HN	0.0837566	0	0.05555	0.117812	0	0.0527362	0	0.0578894	0.017844	0.0046981	0	0.0158817	0	0.232108	0.0930692	0.134666	0.0299866	0	0.104001	0	0	0
TCGA_TCGA-GM-A5PV	0.00669982	0	0.00798388	0.205362	0	0.173835	0	0.0304904	0.00479534	0	0	0.0153562	0.0114264	0.145806	0.133039	0.119234	0.0332477	0	0.106554	0	0.00616967	0
TCGA_TCGA-LD-A66U	0.0544953	0	0.137328	0.176151	0	0.121792	0	0.13769	0.0460725	0	0	0.0355716	0.0043614	0.0226943	0.0952581	0.0606671	0.0579553	0	0.0442016	0	0	0.00576228
TCGA_TCGA-BH-A0BM	0.0971582	0	0.0569193	0.0844565	0	0.271551	0	0.0698056	0	0.0236904	0	0.0648429	0	0.0204632	0.0335938	0.155434	0.0244504	0.017972	0.0785684	0	0	0.00109412
TCGA_TCGA-W8-A86G	0.171645	0	0.123439	0.147685	0	0.0465037	0	0.0254506	0.00327145	0	0	0	0.00621482	0	0.0474605	0.1981	0.0079526	0	0.222278	0	0	0
TCGA_TCGA-AO-A124	0.167065	0	0.0187267	0.066615	0	0.163648	0.00448739	0.0613841	0	0	0.0166874	0	0	0.268846	0.0272955	0.0818335	0	0.0712792	0	0.0521324	0	0
TCGA_TCGA-AO-A0J9	0.0431237	0	0.00867157	0.161099	0	0.102519	0	0.0314279	0.0141518	0.0599894	0	0.0309685	0	0.19087	0.0770261	0.15495	0.0514745	0	0.0729838	0	0	0.000744935
TCGA_TCGA-A2-A0CR	0.105285	0	0.0953196	0.303892	0	0	0.0128026	0.0677338	0.068423	0.0333339	0	0.0417124	0	0.0793526	0.0666832	0.0617123	0.0118061	0	0.0519435	0	0	0
TCGA_TCGA-EW-A1PE	0.104475	0	0.130287	0.0599624	0	0.149368	0.0015892	0.0551431	0.00346517	0.0101209	0	0.0176144	0	0.152175	0.0913786	0.163015	0	0	0.0543766	0	0	0.00703097
TCGA_TCGA-E2-A15P	0.161833	0	0.0170117	0.183702	0	0.0181956	0.00133839	0	0.0132016	0.0148258	0	0	0	0.101459	0.141713	0.128184	0.00836274	0	0.209454	0	0	0.000719428
TCGA_TCGA-A2-A1FV	0.0390937	0	0.0395277	0.00272985	0	0.294937	0	0.037313	0	0	0	0.0467456	0	0	0.0750769	0.21514	0	0	0.240503	0.00598672	0	0.00294635
TCGA_TCGA-A2-A3XT	0.0426516	0	0.00984254	0.0494594	0	0.074887	0.0243332	0.0280091	0.0213766	0.012535	0.00103889	0	0.00552714	0.502046	0.107391	0.0686175	0.0200504	0	0.0319922	0	0.00024169	0
TCGA_TCGA-B6-A0IK	0.131789	0	0.0118444	0.20914	0	0.0881639	0.0151744	0.055479	0.00869091	0.0436599	0	0	0.00130513	0.0899903	0.16065	0.0899206	0.010362	0	0.0838307	0	0	0
TCGA_TCGA-A2-A0T7	0.0626256	0	0.0121493	0.109841	0	0.151978	0.00626142	0.0137889	0.010513	0	0	0	0	0.230646	0.0899264	0.193185	0.0174123	0.0196515	0.0808587	0	0	0.00116293
TCGA_TCGA-A2-A04Y	0.0365949	0	0.00645418	0.195392	0	0.204116	0.00345527	0.0540129	0.0025085	0.0288323	0	0	0	0.0794222	0.118486	0.211894	0.00658586	0	0.0522464	0	0	0
TCGA_TCGA-A8-A09R	0.10702	0	0.0203653	0.0866388	0	0.0511084	0.0314962	0.0612175	0.0196399	0.0087731	0	0.00808766	0	0.221848	0.134642	0.196768	0	0	0.0375309	0	0	0.0148647
TCGA_TCGA-AR-A5QN	0.116753	0	0.00712864	0.15284	0	0.162282	0.00240851	0	0.00413324	0.0149832	0	0	0.00265268	0.0190355	0.184651	0.216295	0.0105527	0	0.102213	0.0040702	0	0
TCGA_TCGA-HN-A2NL	0.021055	0	0.0630166	0.232972	0	0.0660375	0.0143345	0.0662226	0.0556229	0.016114	0	0.0103472	0	0.180508	0.106565	0.12947	0.0058738	0	0.0318604	0	0	0
TCGA_TCGA-AR-A5QP	0.054279	0	0.130688	0.185948	0	0.121664	0.00144844	0.0184516	0.004692	0	0	0	0	0.158196	0.0701208	0.167882	0.0129141	0	0.0681296	0	0.00558732	0
TCGA_TCGA-AO-A0JL	0.0127026	0	0.0256459	0.0992894	0	0	0	0.0786909	0.0300379	0.0114046	0	0.0293862	0	0.395635	0.0802191	0.186764	0	0	0.0452104	0	0	0.0050142
TCGA_TCGA-D8-A1JK	0.02441	0	0.0190064	0.119027	0	0.0858207	0.0780008	0.0224383	0.0145364	0	0.0410089	0	0	0.257036	0.138189	0.14184	0.0343058	0	0.0216292	0	0	0.00275159
TCGA_TCGA-A2-A0CV	0.0634717	0	0.016523	0.201833	0	0.13702	0	0.0826914	0	0.0762406	0	0.00943897	0.00722248	0	0.14878	0.192413	0.0348354	0.00469132	0.0225833	0	0	0.00225563
TCGA_TCGA-A7-A3RF	0	0.00250515	0.0182479	0.102866	0	0.0321561	0	0.00289489	0.0674458	0	0	0	0	0.330033	0.0412403	0.194493	0	0	0.201884	0.00623405	0	0
TCGA_TCGA-B6-A0IM	0	0.00239879	0	0.0394597	0	0.0161322	0	0	0.0234394	0.0386416	0.00211945	0	0	0.472319	0.0913202	0.259185	0.0251551	0	0.0298291	0	0	0
TCGA_TCGA-AR-A0U4	0	0	0.00153728	0.024445	0	0.0634871	0.0349246	0.0132327	0	0	0.00219414	0.00395254	0.032422	0.506609	0.174333	0.0761099	0.0498094	0	0	0	0	0.016943
TCGA_TCGA-D8-A1J9	0	0.000732291	0.00822269	0.0176571	0	0.0627879	0.00602324	0.0279927	0.0442127	0	0.012934	0	0	0.363517	0.0660863	0.284906	0	0	0.103803	0	0	0.00112467
TCGA_TCGA-A2-A0D0	0.0556801	0	0.008295	0.184128	0	0.0798935	0.0654559	0.0685605	0.0271078	0.0463657	0	0.0158604	0	0.209845	0.0830407	0.0977385	0.0542632	0	0	0	0	0.00376642
TCGA_TCGA-D8-A27T	0.0960312	0	0.0240535	0.119627	0	0.221618	0.009871	0.0259122	0	0.00641858	0	0.00770707	0.0110668	0.129559	0.136692	0.104024	0.0158507	0.0115013	0.0800685	0	0	0
TCGA_TCGA-EW-A3U0	0.074201	0	0.00678099	0.184462	0	0.0902671	0.0770859	0.0688455	0.026893	0.0348861	0	0.0110662	0	0.147745	0.108904	0.114742	0.0205823	0	0.0335383	0	0	0
TCGA_TCGA-C8-A27B	0.0106612	0	0.0171193	0.143109	0	0.0401092	0.067972	0.0281094	0.00318881	0.0351104	0.0057276	0	0	0.375503	0.161198	0.0759295	0.0240317	0	0.0110336	0	0	0.00119612
TCGA_TCGA-AN-A0FK	0.0538724	0	0.0727077	0.0884994	0	0.0282217	0	0.0438774	0.0545145	0.0084029	0	0.00952515	0	0.322823	0.114974	0.15288	0	0	0.0497023	0	0	0
TCGA_TCGA-AN-A0AS	0.00401376	0.00162121	0	0.0189577	0	0.00504905	0.00376775	0.0317239	0.0701911	0	0.021728	0.000475229	0	0.622319	0.0198917	0.110662	0.00303949	0	0.0834665	0	0	0.00309386
TCGA_TCGA-BH-A5J0	0.0167029	0	0.00363543	0.104219	0	0.131754	0	0.0491617	0.0453609	0.0215736	0	0.0209963	0.00377755	0.23266	0.134303	0.139068	0.0313747	0	0.0654126	0	0	0
TCGA_TCGA-E2-A14Z	0.0361751	0	0.0029134	0.152023	0	0.133478	0.0209083	0.0550235	0.0285364	0.0462469	0	0.0273031	0.0133703	0.0689345	0.103816	0.160036	0.0282167	0	0.122427	0	0	0.000591946
TCGA_TCGA-AR-A1AN	0.0373085	0	0.00274361	0.0339259	0	0.0790919	0	0.0257789	0.0042287	0.0310538	0	0.0315762	0	0.386533	0.0554286	0.101758	0.113986	0	0.0965882	0	0	0
TCGA_TCGA-B6-A0RM	0.0324884	0	0.0104702	0.0627765	0	0.209911	0	0.0277192	0.008509	0.016573	0	0.0174493	0	0	0.0777174	0.0889241	0.128994	0	0.318266	0	0	0.000201757
TCGA_TCGA-B6-A0X7	0.0326023	0	0.0546575	0.0717592	0	0.127225	0	0.021444	0.00789718	0	0	0.00761587	0	0.0519132	0.171298	0.14799	0.0247493	0.00277018	0.278078	0	0	0
TCGA_TCGA-D8-A1JF	0.0846256	0	0.174498	0.101917	0	0.105561	0.0129997	0.0587013	0	0.0471439	0	0	0	0.10179	0.0818777	0.168882	0.0266849	0	0.0353183	0	0	0
TCGA_TCGA-GM-A2DF	0.00163945	0.019736	0.27617	0.0936609	0	0.0349754	0.0088159	0.0817438	0.0327989	0	0	0.0300725	0	0.231794	0.0903427	0.0976509	0	0	0	0.000600115	0	0
TCGA_TCGA-E9-A1RF	0.0252693	0	0.00485119	0.212824	0	0.0341873	0.0646819	0.0334957	0.0154251	0.046088	0	0	0	0.160241	0.0983919	0.259853	0.010914	0.011415	0.0209833	0	0	0.00137942
TCGA_TCGA-AO-A12F	0.0800245	0	0.0277269	0.0225665	0	0.157518	0	0.0412972	0	0	0	0.0167664	0.00730221	0.121882	0	0.310726	0.0296825	0.0681199	0.0888264	0	0	0.0275623
TCGA_TCGA-S3-A6ZG	0.107379	0	0.141345	0.0934275	0	0.124882	0.00258304	0.0236038	0.0089473	0.0107102	0	0.0301462	0.0183299	0.0941703	0.0634408	0.142129	0.019212	0	0.111882	0	0.00402309	0.00378884
TCGA_TCGA-BH-A209	0.0816392	0	0.0120762	0.165604	0	0.148367	0.0638142	0.00885455	0	0.0906803	0	0	0	0.100506	0.141848	0.0949996	0.015535	0	0.0730212	0	0	0.00305557
TCGA_TCGA-WT-AB44	0.0736735	0	0.028621	0.0980336	0	0.121176	0	0.108897	0.0192404	0	0	0.0268448	0.00309713	0.169977	0.0513534	0.153363	0.039151	0.0297447	0.0768283	0	0	0
TCGA_TCGA-BH-A18K	0.0200219	0	0.00648623	0.0364271	0	0.0714653	0	0.0483153	0.0063621	0.0139383	0	0.00478805	0	0.37958	0.0954944	0.149889	0.0745313	0	0.0860563	0	0	0.00664486
TCGA_TCGA-BH-A0B1	0.0682192	0	0.0146327	0.0658426	0	0.241518	0	0.0490219	0	0.00563681	0	0.0196558	0	0.0808485	0.107504	0.1254	0.0355314	0.000991446	0.183045	0	0	0.00215323
TCGA_TCGA-AR-A2LJ	0.038253	0	0.061805	0.0968686	0	0.0302384	0.00372269	0.0131204	0.0410145	0.0336167	0	0	0	0.373765	0.0770913	0.149708	0.0272041	0	0.0535913	0	0	0
TCGA_TCGA-AR-A0U2	0.0369389	0	0.00860448	0.211632	0	0.225626	0.0458525	0.0229375	0.00589304	0	0	0	0.00061473	0.166304	0.0587533	0.167979	0.0168969	0	0.0319662	0	0	0
TCGA_TCGA-A7-A3J0	0.0325247	0	0.0178659	0.146094	0	0.0517153	0.00917812	0.0881923	0.0557869	0	0	0.0286361	0	0.234854	0.199951	0.0895778	0.00818522	0	0.0361785	0	0	0.00125964
TCGA_TCGA-GM-A3NW	0.0385732	0	0.00770269	0.203731	0	0.120956	0	0.00296751	0	0	0	0.00892947	0.00667826	0.0325788	0.150366	0.0868485	0.0558974	0	0.283845	0	0	0.000927305
TCGA_TCGA-C8-A12P	0.0688284	0	0.0376373	0.0638953	0	0.138442	0	0.0351787	0.0247688	0.0174019	0	0.0132969	0	0.187728	0.111612	0.222883	0	0.0128067	0.0655208	0	0	0
TCGA_TCGA-AN-A041	0.0194905	0	0.0112687	0	0	0.0930121	0	0.0138818	0.0232828	0	0	0.0302759	0	0.470951	0.0912867	0.141672	0.0146712	0	0.0902073	0	0	0
TCGA_TCGA-C8-A12Q	0.0301348	0	0.00360709	0.00749477	0	0.11315	0	0.0619243	0.00325897	0.045229	0	0.0101968	0	0.395453	0.0981219	0.17155	0	0	0.05988	0	0	0
TCGA_TCGA-E2-A1L6	0.0566796	0	0.00533061	0.0721459	0	0.0730043	3.96217e-05	0.00680838	0	0.0202247	0	0	0	0.414363	0.124218	0.133625	0.0148252	0	0.0708473	0	0.00788909	0
TCGA_TCGA-BH-A0HI	0.0503972	0	0.00658827	0.0289513	0	0.109553	0	0.0830236	0.0212217	0.0248378	0	0.018868	0	0.362526	0.0692322	0.166227	0	0	0.0409227	0.0129783	0	0.00467207
TCGA_TCGA-E9-A3X8	0	0	0.165873	0.410747	0	0	0	0.0330676	0.0894532	0	0	0.0384205	0.00842259	0.0254459	0.0852999	0.073869	0.00834829	0	0.0610527	0	0	0
TCGA_TCGA-C8-A1HF	0.0129475	0	0.0504485	0.296308	0	0.109656	0.0774931	0.0492691	0.00350802	0.0859462	0	0.00485865	0.0144095	0.0110371	0.0826396	0.193239	0.00385908	0	0	0.00438024	0	0
TCGA_TCGA-BH-A0DO	0.260748	0	0.0796353	0.0357923	0	0.05884	0	0.048277	0.000254677	0.0326249	0	0	0	0.329941	0.0288805	0.092444	0	0	0.032562	0	0	0
TCGA_TCGA-A8-A0AD	0	0.0104321	0	0.0102544	0	0.120076	0	0	0.0113083	0	0.00845924	0.00738733	0.148614	0.081526	0.0169198	0.350666	0	0	0.22986	0	0	0.00449734
TCGA_TCGA-C8-A275	0.0434658	0	0.065317	0.14821	0	0.0381084	0.105779	0.0300942	0.0270774	0.0352043	0.0062008	0	0	0.163247	0.125262	0.128306	0.0444446	0.00794696	0.0313369	0	0	0
TCGA_TCGA-E2-A15A	0.0489492	0.0600356	0	0.211531	0	0.12594	0.0325039	0.0532651	0.0348273	0.0362164	0	0	0	0.0424543	0.115373	0.124704	0.0719125	0	0.0422878	0	0	0
TCGA_TCGA-B6-A0IE	0.108003	0	0.44996	0.0963205	0	0.0800032	0	0	0.00881704	0	0	0.0221521	0.00923097	0.0178594	0.0554553	0.0309567	0.0282676	0	0.0929742	0	0	0
TCGA_TCGA-A2-A0EO	0.0699982	0	0.0419093	0.114199	0	0.186743	0	0.0225524	0.0246151	0.00324671	0	0.0128483	0	0.155601	0.0991864	0.119921	0.0142794	0	0.13137	0	0	0.00353044
TCGA_TCGA-B6-A0IQ	0.0375194	0	0.103302	0.130856	0	0.0779244	0	0.150311	0.0595212	0	0	0.0181425	0	0.158661	0.124338	0.0517568	0.0747385	0	0.0129291	0	0	0
TCGA_TCGA-A8-A09Z	0	0	0.00531288	0.267844	0	0.129596	0.0167108	0.0346946	0.0145414	0	0	0.0927994	0.0144258	0.0251843	0.1182	0.171692	0.00579959	0	0.0803135	0	0.022887	0
TCGA_TCGA-A8-A0A2	0.0212749	0	0.0967977	0.170541	0	0.203224	0	0.0619105	0.00464457	0.0113777	0	0.00342252	0.0640182	0	0.0817109	0.201961	0.00289218	0	0.0762246	0	0	0
TCGA_TCGA-B6-A0RV	0.113418	0	0.0556609	0.0596309	0	0.156243	0.0437173	0.0395253	0.0155385	0	0.0159979	0	0	0.190127	0.141563	0.108285	0.0155661	0	0.0447273	0	0	0
TCGA_TCGA-OL-A66I	0.00187267	0	0.0141208	0.265595	0	0.0426514	0.068788	0.0414993	0.0827108	0.0305442	0	0.00712238	0	0.116613	0.13356	0.0678383	0.0763239	0	0.0490456	0	0	0.00171448
TCGA_TCGA-AR-A5QQ	0.0761491	0	0.102959	0.146473	0	0.0839914	0.0963251	0.0143816	0.0126606	0.00834952	0	0	0	0.188443	0.0912803	0.123781	0.0362067	0	0.00726996	0	0	0.0117294
TCGA_TCGA-LL-A440	0.0163953	0	0.000859901	0.0193706	0	0.0469575	0	0.00736476	0.0175467	0	0	0.0110203	0	0.564102	0.0185746	0.171457	0.0348596	0	0.0914922	0	0	0
TCGA_TCGA-AC-A2QJ	0.00261167	0.0186094	0.0104416	0.0772667	0	0.00305712	0.00735515	0.0268128	0.035297	0.00453904	0.00392025	0	0.0267125	0.35864	0.0233244	0.372359	0.0120064	0	0.0143633	0	0	0.00268352
TCGA_TCGA-E9-A2JS	0	0.00198295	0.00528018	0.084329	0	0.0808862	0	0.0376726	0.0522771	0	0.00665753	0	0	0.203668	0.123712	0.230173	0.0115416	0	0.161379	0	0	0.000441143
TCGA_TCGA-BH-A1EW	0.0530178	0	0.00970756	0.103524	0	0.272423	0.0993704	0	0	0.0175876	0.0338446	0	0.0312865	0.00731395	0.131555	0.0819166	0.0352364	0	0.113347	0	0	0.00986936
TCGA_TCGA-BH-A0B3	0	0.00552671	0.15303	0.115656	0	0.0273901	0.107954	0.0533637	0.0263938	0	0	0.00589581	0.0185388	0.132645	0.158723	0.113409	0.0282532	0.00721455	0.0451722	0	0	0.000833847
TCGA_TCGA-3C-AALI	0.0389277	0	0.00262714	0.223543	0	0.0957435	0.0140746	0.0555445	0.0516811	0.0236588	0	0.00808995	0	0.221035	0.137867	0.0894675	0	0	0.0342562	0	0	0.00348477
TCGA_TCGA-BH-A201	0.0613379	0	0.0323446	0.0294749	0	0.0398616	0.00778389	0.0465509	0.00168524	0	0.0117085	0	0	0.571743	0.0467524	0.101305	0	0	0.0494518	0	0	0
TCGA_TCGA-A2-A3XU	0.0727234	0	0.225732	0.110239	0	0	0	0.119124	0.00015537	0	0	0.0568904	0	0.21148	0.0333832	0.159874	0.0103982	0	0	0	0	0
TCGA_TCGA-AR-A24V	0.0736313	0	0.0124647	0	0	0.0416803	0.00997254	0.0239781	0.0115538	0.0252727	0.000636241	0	0	0.291744	0.0324785	0.333462	0	0	0.127428	0	0	0.0156983
TCGA_TCGA-AO-A12D	0	0	0.0912158	0.112575	0	0.267512	0.0567554	0.0544158	0.0166201	0	0	0	0	0.0820607	0.0964113	0.172647	0	0.0121218	0.0376648	0	0	0
TCGA_TCGA-EW-A1P3	0.0744047	0	0.00325039	0.0699504	0	0.165573	0	0.0958205	0	0.00923559	0	0.00871459	0	0.0180704	0.169674	0.158862	0.0474612	0	0.171465	0	0.00615053	0.00136842
TCGA_TCGA-A8-A0A7	0.0466374	0	0.1621	0.271031	0	0.0423781	0.0358978	0.0230085	0.0318441	0.0740659	0	0	0	0.114472	0.0709959	0.10174	0	0	0.025829	0	0	0
TCGA_TCGA-A8-A08I	0.0195224	0	0.00738941	0.188572	0	0	0.052778	0.0292253	0.017762	0.0350134	0	0.00528566	0	0.382038	0.127002	0.0811761	0.0135842	0	0.0406513	0	0	0
TCGA_TCGA-AR-A24W	0.109013	0	0.0869739	0.0839891	0	0.24828	0	0.0216696	0	0	0	0	0	0	0	0.141992	0.0447125	0.0594468	0.168809	0.0210644	0.0054777	0.00857178
TCGA_TCGA-OL-A6VO	0.00527832	0	0.00387377	0.0483218	0	0.10347	0.0110112	0.0645297	0.00922802	0	0	0.018597	0	0.553418	0.0692681	0.0841977	0	0.0261875	0.00261908	0	0	0
TCGA_TCGA-OL-A5D6	0	0.0118758	0.0449906	0.0513263	0	0.211081	0.0059291	0.0235265	0.0117492	0.00483333	0.00109957	0	0.0221537	0.0358673	0.137316	0.282242	0.0577303	0	0.0917599	0	0	0.00651914
TCGA_TCGA-A1-A0SO	0.0836936	0	0.0734672	0.141228	0	0.10719	0.0290958	0.0625439	0	0	0	0.0171038	0.00136329	0.198236	0.13598	0.114341	0.0280188	0	0.00773913	0	0	0
TCGA_TCGA-C8-A3M7	0.245977	0	0.265887	0.0803679	0	0.0759935	0	0.0188313	0.0096291	0.0357641	0	0.0167412	0.00100927	0.022999	0.0736308	0.0127282	0.0164568	0	0.123984	0	0	0
TCGA_TCGA-E9-A1R4	0.0131745	0.00330391	0.00532131	0.136097	0	0.173957	0.0226818	0.0334486	0.0261113	0	0.0234729	0.0134586	0.0205719	0.0646203	0.114192	0.226046	0.0394584	0	0.0771266	0	0.00014097	0.00681653
TCGA_TCGA-A2-A0CK	0.0715336	0	0.0650581	0.138375	0	0.240548	0	0.017316	0.0152115	0.0687219	0	0.0251355	0.00191901	0.0219501	0.103993	0.123061	0.0444249	0	0.0627519	0	0	0
TCGA_TCGA-BH-A0RX	0.0428419	0.00752641	0.00722791	0.211551	0	0	0.126191	0.0746255	0	0.0254984	0	0.0180038	0	0.117321	0.185216	0.0883369	0.0155773	0	0.0800825	0	0	0
TCGA_TCGA-AN-A0FD	0.0196537	0	0.0624234	0.177509	0	0.00701816	0.00759047	0.0818396	0.0189222	0.0243976	0	0.0329455	0	0.295878	0.070429	0.135171	0.000511405	0.00975902	0.0542733	0	0	0.00167892
TCGA_TCGA-AN-A03X	0.00331158	0	0.00734521	0.0880111	0	0.11042	0	0	0.00939533	0	0	0.0199534	0.000587149	0.0380257	0.101087	0.236072	0.0366601	0	0.329175	0	0.00825196	0.0117034
TCGA_TCGA-E2-A2P6	0.0848394	0	0.0228666	0.0415009	0	0.104123	0	0.0653543	0.00455326	0	0	0.0231201	0.051984	0.0186203	0.100717	0.30839	0.0135759	0	0.155247	0	0	0.00510806
TCGA_TCGA-AC-A8OR	0.00214612	0.00317511	0.00561266	0	0	0.0363346	0	0	0.0311626	0	0.0236616	0	0	0.445382	0.0197229	0.353916	0.0112077	0	0.0676781	0	0	0
TCGA_TCGA-AC-A8OP	0.133705	0	0.00574441	0.0918878	0	0.121155	0	0.102385	0.00142787	0.0152681	0	0.0349305	0	0.156186	0.0936691	0.168658	0	0	0.0590551	0.0159282	0	0
TCGA_TCGA-A2-A0YH	0.0977164	0	0.0167038	0.137343	0	0.0552238	0.0187932	0.064056	0.0208267	0.00804094	0	0	0.00058555	0.0872061	0.0636701	0.259015	0.0106038	0.0225067	0.114228	0	0	0.0234807
TCGA_TCGA-AR-A1AT	0.0385941	0	0.0023099	0.163239	0	0.0975434	0.0169575	0.0781419	0	0.0691526	0	0.00186565	0	0.162362	0.128392	0.198884	0.0125822	0	0.0299758	0	0	0
TCGA_TCGA-AN-A0XS	0.0172375	0.0256654	0.058662	0.19998	0	0.119856	0	0.0367055	0.0376978	0.064647	0	0.0212519	0	0.121041	0.115095	0.0976079	0.0188976	0	0.0592323	0	0	0.00642343
TCGA_TCGA-BH-A5IZ	0.0596247	0	0.00694392	0.0958077	0	0.0850237	0	0.0292105	0	0	0.0139783	0	0	0.465492	0.0493033	0.170968	0	0	0	0.00709773	0	0.0165505
TCGA_TCGA-EW-A1J1	0.0376995	0	0.0154275	0.175976	0	0.149758	0.0321901	0.0436336	0.0340975	0.0166537	0	0	0	0.156911	0.107831	0.174586	0.0129726	0	0.0377718	0	0	0.00449041
TCGA_TCGA-AC-A3TN	0.00549788	0.00334984	0.0279731	0.232214	0	0.0190896	0	0	0.0124807	0.0148877	0	0.0223614	0	0.21827	0.0910603	0.127509	0.0154459	0	0.209861	0	0	0
TCGA_TCGA-AC-A2FK	0.136176	0	0.136444	0.118601	0	0.111772	0	0.0372828	0	0	0	0.0222805	0	0.210783	0.043767	0.0798296	0.0234422	0	0.0796205	0	0	0
TCGA_TCGA-AQ-A1H3	0.0640541	0	0.00169557	0.194382	0	0.216479	0.00810733	0.0309412	0	0.0125853	0	0	0.0135696	0.073374	0.144771	0.116459	0.0609364	0	0.0577593	0	0.00488656	0
TCGA_TCGA-A8-A07O	0.0446564	0	0.0110009	0.0784873	0	0.0814091	0.0247194	0.0302246	0.0258208	0	0	0.0132503	0.00630902	0.550607	0.0272646	0.0577218	0	0.0217077	0	0.0259342	0	0.000886692
TCGA_TCGA-A8-A08H	0.017413	0	0	0.0538453	0	0.0502289	0.016312	0	0.00151325	0	0.0199865	0	0.0790104	0.108125	0.0325268	0.414837	0.0671346	0	0.0845627	0	0.0195453	0.0349597
TCGA_TCGA-A7-A4SA	0.0423922	0	0.00435269	0.254815	0	0.266777	0.0238991	0.011586	0.00503994	0.0299738	0	0	0.0192751	0	0.142692	0.0822042	0.0688536	0.00975136	0.038388	0	0	0
TCGA_TCGA-E2-A1II	0.00520768	0.00851553	0.00675365	0.34112	0	0	0.130138	0.0847534	0.0260087	0.04043	0	0	0	0.0468719	0.187414	0.0731376	0.00445817	0	0.0446128	0	0	0.000579262
TCGA_TCGA-EW-A424	0.147392	0	0.255936	0.0721172	0	0.0311509	0	0.0682376	0	0	0.00693977	0.00356255	0.0620515	0.0310783	0.0409577	0.103604	0.017693	0	0.15928	0	0	0
TCGA_TCGA-D8-A27K	0.172701	0	0.0150092	0.150814	0	0.178853	0.0125959	0.0576661	0	0	0	0	0.00604524	0.0536022	0.126209	0.0985455	0.0233509	0	0.102262	0	0	0.00234643
TCGA_TCGA-AC-A6IX	0.190134	0.0655113	0.0371621	0.159335	0	0.182412	0.00769716	0.0436388	0.0118355	0.0131019	0	0	0.00146592	0.000661774	0.075923	0.145745	0.0179481	0.00980466	0.0366793	0	0	0.000944028
TCGA_TCGA-BH-A0DV	0.112025	0	0.0327134	0.093234	0	0.12106	0	0.0123504	0	0.0318272	0	0.0450406	0	0.112372	0.0234033	0.231791	0	0	0.18393	0	0	0.000252763
TCGA_TCGA-AC-A5XU	0	0.0128145	0.127276	0.124799	0	0.104832	0	0.0424436	0.0252873	0	0	0.00918044	0	0.301072	0.0767657	0.123396	0	0	0.0521336	0	0	0
TCGA_TCGA-BH-A0C1	0.0236111	0	0.00531298	0.318629	0	0.27298	0.00328864	0.000448914	0	0.0185518	0	0	0.0073781	0.0253879	0.131299	0.10518	0.0105405	0	0.0756343	0	0.0017584	0
TCGA_TCGA-A7-A0DA	0	0.0069755	0.0166744	0.0538956	0	0.101627	0	0.0335899	0.0391889	0	0	0	0	0.452095	0.080825	0.209809	0	0	0	0.00532006	0	0
TCGA_TCGA-AO-A0J8	0.0075839	0	0.00130717	0.0689173	0	0.123662	0.00508289	0.0315117	0.0199257	0.0032291	0	0.0104421	0	0.412037	0.13054	0.0540952	0.0304493	0	0.100216	0	0	0.00100066
TCGA_TCGA-C8-A12U	0.0326961	0	0.00774855	0.295029	0	0.00321553	0.156951	0.0539156	0	0.0364145	0	0.0134125	0	0.0564931	0.104834	0.109156	0.0154714	0	0.114663	0	0	0
TCGA_TCGA-AC-A6IW	0.00804164	0.00585523	0.00036591	0.162637	0	0.0608689	0.0182896	0.141908	0.0124317	0.00393163	0	0.015312	0.0144409	0.0129626	0.158926	0.181965	0.193229	0	0	0	0.00883424	0
TCGA_TCGA-LL-A740	0	0.00548443	0.0925236	0.0174678	0	0.0558138	0.0247301	0.0352091	0.0137374	0	0	0.00047663	0	0.375204	0.0321879	0.154951	0.100796	0.0295144	0.0608352	0	0	0.00106946
TCGA_TCGA-3C-AAAU	0.117768	0	0.131802	0.0921181	0	0.0306172	0	0.0211231	0.0402435	0	0	0.0195487	0	0.185142	0.0524529	0.261907	0	0	0.0453975	0	0	0.00188076
TCGA_TCGA-B6-A0RE	0.0366037	0	0.140594	0.0705815	0	0.0307034	0.0459782	0.0560904	0.0150735	0	0	0	0	0.320189	0.0933405	0.138435	0	0.0179769	0.0344338	0	0	0
TCGA_TCGA-E2-A1IF	0.130564	0	0.0391226	0.0965403	0	0.0523761	0	0.0303258	0.0396236	0	0	0.0199851	0	0.40603	0.0693405	0.099398	0.0054719	0	0.0112218	0	0	0
TCGA_TCGA-OL-A5RU	0.0951489	0.00520954	0.112777	0.233931	0	0.0616861	0.00718014	0.0503604	0.0641358	0.0353617	0	0.00275845	0	0.122007	0.0540176	0.050342	0.0597299	0	0.0450645	0	0	0.000289924
TCGA_TCGA-A7-A3IZ	0.0497124	0	0.0128352	0.0528121	0	0.083378	0	0.0156519	0	0	0	0.00805618	0	0.156531	0.0233652	0.260474	0	0	0.330359	0	0	0.00682528
TCGA_TCGA-E9-A229	0.043343	0	0.0269992	0.032301	0	0.216589	0	0.024342	0.0124879	0.024596	0	0.0067015	0.0408127	0.0658478	0.0876266	0.302111	0.00519812	0.0124062	0.0959065	0	0	0.00273211
TCGA_TCGA-LL-A8F5	0.0438548	0	0.39756	0.084476	0	0	0.0192667	0.036079	0.024728	0.00859334	0	0.0255512	0	0.17942	0.0627232	0.0846661	0.00415482	0	0.0289263	0	0	0
TCGA_TCGA-D8-A142	0	0.0253258	0.165918	0.102815	0	0.0692229	0.00685379	0.064646	0.00482673	0	0	0.000307112	0	0.302731	0.0720638	0.136768	0.0154485	0	0.0330737	0	0	0
TCGA_TCGA-A7-A425	0.0403388	0	0.0292087	0.1006	0	0.141677	0	0.00844741	0	0	0	0.00394403	0.0509508	0.0455385	0.0600012	0.387373	0.0274941	0	0.0876433	0.0151971	0	0.00158593
TCGA_TCGA-E9-A295	0	0	0.00802309	0.144874	0	0.107638	0.0150861	0.0474172	0.0329224	0.0116488	0	0.00100337	0	0.0318807	0.138941	0.179956	0.130358	0	0.15025	0	0	0
TCGA_TCGA-E9-A1NC	0.076031	0	0.153752	0.146851	0	0.0684184	0.0152264	0.0513729	0.0176967	0.0103032	0	0.0270653	0	0.183245	0.160683	0.0619902	0.00724044	0	0.0201239	0	0	0
TCGA_TCGA-EW-A2FR	0.00471432	0.00920196	0.00306426	0.111788	0	0.00548442	0.0105796	0.0033224	0.0435266	0.0237699	0	0.0140084	0	0.428313	0.0908805	0.145708	0.00571562	0	0.0999236	0	0	0
TCGA_TCGA-EW-A1P8	0.0156806	0	0.00293244	0.0911983	0	0.0977125	0.0268706	0.0445668	0.0112244	0.0145879	0	0	0	0.136617	0.0753746	0.23263	0.133224	0	0	0.10825	0	0.00913093
TCGA_TCGA-GM-A2DC	0.0739328	0	0.0532464	0.186169	0	0.092414	0	0.0760461	0.0256786	0	0	0.0403701	0.00688663	0	0.15715	0.172244	0.00978468	0	0.103226	0	0	0.00285114
TCGA_TCGA-AC-A3YI	0.0576011	0	0.0311092	0.0817781	0	0.0302238	0.000808418	0.0124135	0.0133758	0	0	0.0147823	0.00589179	0.492891	0.0376366	0.0808932	0	0.0159684	0.0988563	0.0257704	0	0
TCGA_TCGA-EW-A2FW	0.0663472	0	0.0472995	0.0862413	0	0.106187	0.0198106	0.0245013	0.00763769	0.0153915	0.00114606	0	0	0.256182	0.0785669	0.166787	0.0122467	0	0.111029	0	0	0.000625917
TCGA_TCGA-E2-A1B5	0.107456	0	0.0851443	0.220311	0.0110132	0.118139	0.0378243	0.0483439	0.0663101	0.0419699	0	0	0	0.0530723	0.0803899	0.0739773	0	0.0171106	0.0389381	0	0	0
TCGA_TCGA-D8-A3Z5	0	0.00741563	0.229779	0.192882	0	0.0780509	0	0.0834767	0.00964488	0	0	0.0712857	0.0127901	0	0.0982048	0.130654	0.0289959	0	0	0.0568202	0	0
TCGA_TCGA-LL-A7SZ	0.00675696	0.0168687	0.224916	0.180467	0	0.0499026	0.0174949	0.0384019	0.0341133	0.0268425	0	0	0	0.0856254	0.0856312	0.16605	0.0172089	0	0.0497203	0	0	0
TCGA_TCGA-A8-A07W	0.010745	0	0.004651	0.0560849	0	0.0963574	0.00621222	0.0448917	0.0151584	0.0116096	0	0	0	0.40058	0.074311	0.23339	0.000906743	0	0.0389041	0	0	0.00619815
TCGA_TCGA-AR-A2LE	0.0820102	0	0.013209	0.111625	0	0.188305	0.00979972	0.013912	0.00245111	0.018025	0	0	0	0.0758193	0.116198	0.168419	0.13832	0	0.0619074	0	0	0
TCGA_TCGA-A2-A0CZ	0.0899839	0	0.0602907	0.0875058	0	0.110751	0.0233071	0.019753	0.0248376	0.0108474	0	0.00248272	0	0.274398	0.0851297	0.0623844	0.0107747	0	0.137554	0	0	0
TCGA_TCGA-AN-A0FS	0.118991	0	0.0268087	0.0692535	0	0.0969702	0	0.049147	0	0	0	0.0376182	0	0	0.030303	0.285496	0.0732854	0	0.196952	0.0133218	0	0.0018542
TCGA_TCGA-BH-A0W4	0.0418717	0	0.0182151	0.0200265	0	0.108505	0	0.0288448	0	0.0157317	0	0.0225301	0	0.38855	0.0799898	0.094962	0.00868391	0	0.17209	0	0	0
TCGA_TCGA-BH-A1FN	0.0382175	0	0.0126684	0.0253005	0	0.0760312	0.00467133	0.0804101	0.00591166	0	0.0200325	0	0	0.50629	0.0899025	0.100093	0	0	0.0194859	0	0	0.0209854
TCGA_TCGA-AN-A049	0.0528273	0	0.0152574	0.0808635	0	0.212585	0.00448035	0.00338687	0.0196103	0	0.00904855	0	0	0.209117	0.139503	0.168117	0.0464712	0	0.0381595	0	0	0.000572228
TCGA_TCGA-B6-A0RS	0.105067	0	0.0494079	0.112727	0	0.108674	0.0265517	0.0667082	0.0142471	0.0226905	0	0.0164676	0	0.145668	0.0933569	0.163425	0.0234786	0.0165306	0.0259931	0	0.00708815	0.00191851
TCGA_TCGA-A7-A3J1	0.0760196	0	0	0.151562	0	0.328583	0.0143658	0	0.0186937	0	0	0.00970849	0.00619301	0.0447234	0.154669	0.130593	0.00385047	0	0.0558918	0	0	0.00514672
TCGA_TCGA-C8-A12Y	0.0334209	0	0.08553	0.136841	0	0.00851864	0	0.0569572	0.0620304	0	0	0.0634517	0.0218141	0.0790437	0.143851	0.142211	0.0118014	0	0.153442	0	0	0.00108782
TCGA_TCGA-A2-A04U	0.0809525	0	0.108113	0.108872	0	0.00729057	0.00776511	0.078657	0.018083	0	0	0.017575	0	0.286134	0.0533841	0.167411	0	0.0343253	0.0314375	0	0	0
TCGA_TCGA-E9-A1RI	0.0694236	0	0.0479172	0.0425399	0	0.136306	0.00234468	0.0387374	0.004905	0.0262989	0	0	0	0.278808	0.0506595	0.206266	0	0	0.09407	0	0	0.00172314
TCGA_TCGA-EW-A1P5	0	0.01114	0.0037108	0.00375317	0	0.0885832	0.0248678	0.039929	0.0320669	0.028647	0.0308293	0	0	0.266187	0.0989968	0.30943	0	0	0.0457244	0	0	0.0161351
TCGA_TCGA-C8-A278	0.0417952	0	0.17399	0.0767868	0	0.0454972	0.0589508	0.018605	0.0186089	0.0248746	0	0.00666332	0	0.126857	0.105065	0.151725	0.0441776	0	0.101933	0	0	0.00447029
TCGA_TCGA-D8-A4Z1	0.0585032	0	0.0490651	0.165962	0	0.195241	0	0.0378022	0	0	0.008854	0.0218593	0.011316	0	0.0832031	0.141452	0.0315625	0	0.19518	0	0	0
TCGA_TCGA-A8-A07S	0	0.0269711	0.00759181	0.0131236	0	0.112179	0	0.0534507	0.0617283	0	0.0315864	0.00646615	0.0143641	0.309152	0.0652774	0.22539	0.00862423	0	0.0640954	0	0	0
TCGA_TCGA-AC-A3W5	0.0284031	0.00417523	0	0.1366	0	0.0506664	0.0126445	0.0549173	0.0309981	0.019898	0	0.0211229	0	0.285537	0.125914	0.127162	0.0199304	0	0.0820304	0	0	0
TCGA_TCGA-C8-A26Y	0.09891	0	0.00661889	0.106549	0	0.00290556	0.000461035	0.0659566	0.00337834	0	0	0	0	0.419031	0.109857	0.141789	0	0	0	0.0363283	0.00821536	0
TCGA_TCGA-A8-A08Z	0.0133673	0	0.00594351	0.0231638	0	0.108283	0	0.0149564	0.016881	0.00837211	0	0	0.0273473	0.411834	0.0428049	0.261921	0.0125751	0	0.0502875	0	0.002044	0.000220264
TCGA_TCGA-AO-A1KO	0.022989	0	0.0998281	0.100139	0	0.379167	0.00397756	0	0	0	0	0.0232859	0.00265714	0.0288668	0.0012783	0.231987	0.0227721	0.0667741	0.0162787	0	0	0
TCGA_TCGA-A2-A0YJ	0.0143	0	0.0121257	0.0821838	0	0.0323058	0	0.032233	0	0	0	0.0138131	0	0.594328	0.0528633	0.148228	0.00813469	0	0.00948441	0	0	0
TCGA_TCGA-AO-A03N	0.0195579	0	0.0175323	0.0561226	0	0.0154841	0.00896285	0.0434563	0.0445674	0.00989625	0.00397377	0	0.00238796	0.523662	0.0592426	0.0817143	0.00222662	0	0.0896666	0	0.0215465	0
TCGA_TCGA-BH-A1ET	0.0502335	0	0.036859	0.121279	0	0.246828	0	0.025902	0	0.0266856	0	0.0260423	0.0636287	0	0.0906809	0.17481	0.0364367	0	0.0927095	0	0	0.0079043
TCGA_TCGA-E2-A576	0.0662726	0	0.185235	0.12785	0	0.0936841	0	0.0412936	0.0327083	0.00435168	0	0.0367858	0	0.0699501	0.0785477	0.0765998	0.011326	0	0.175395	0	0	0
TCGA_TCGA-AO-A12E	0.0387642	0	0.0153602	0.0177689	0	0.165003	0	0.0318412	0	0	0.00593884	0	0.110804	0.0619032	0.0762739	0.249184	0.0288405	0	0.198319	0	0	0
TCGA_TCGA-BH-A0W7	0.0497734	0	0.0569585	0.147922	0	0.102667	0.0184545	0.00206188	0.0222939	0.10344	0	0	0	0.177645	0.117752	0.0872979	0.0104385	0	0.100043	0	0	0.00325202
TCGA_TCGA-E9-A1N9	0.0668015	0	0.00765277	0.142053	0	0.254572	0.0240791	0.0203014	0.0117433	0.0660298	0	0.00111073	0	0.0883828	0.118881	0.117978	0.053381	0	0.0270335	0	0	0
TCGA_TCGA-BH-A0BZ	0.01689	0	0.0151853	0.256065	0	0.0746049	0.0502024	0.0473845	0.0753179	0.0329761	0	0	0	0.12016	0.13676	0.138383	0.00656295	0	0.0295086	0	0	0
TCGA_TCGA-D8-A1X5	0	0.00114485	0.0430711	0.086843	0	0.140125	0.00754247	0.0592253	0.00431075	0	0	0	0.16648	0.0157824	0.123501	0.290015	0	0	0.0479289	0	0	0.0140306
TCGA_TCGA-A8-A06X	0.00934875	0	0.00535577	0.180621	0	0	0.0392926	0.0587379	0.00812146	0	0.00214315	0	0	0.278026	0.131177	0.269813	0.00111656	0	0.0162469	0	0	0
TCGA_TCGA-E2-A109	0.130097	0	0.119572	0.0530268	0	0.186863	0.00107151	0.0341008	0.0311358	0.0185169	0	0	0	0.197758	0.0867814	0.0912065	0	0	0.04987	0	0	0
TCGA_TCGA-A8-A09E	0.0434564	0	0.0192941	0	0	0.125605	0	0.0340307	0	0	0	0.0441768	0.0132893	0.152039	0.13918	0.178846	0.0233269	0	0.195609	0	0.0311465	0
TCGA_TCGA-E2-A1IJ	0.15893	0	0.0178573	0.144067	0	0.15825	0.0143296	0.00273528	0.0179689	0.0134717	0	0.0262533	0.00110759	0.0610701	0.123681	0.0809132	0.024177	0	0.152188	0	0	0.00300058
TCGA_TCGA-BH-A202	0.0130336	0	0.00667421	0.0721455	0	0.110907	0.0483587	0.0733167	0.0120702	0.0403784	0	0.0354647	0	0.152338	0.113581	0.203805	0.0159434	0	0.0956792	0	0	0.00630319
TCGA_TCGA-AN-A0AM	0.00293932	0	0.0185919	0.146754	0	0.106519	0.0670886	0.102848	0.0281568	0	0	0.0345501	0	0.0967944	0.142262	0.182093	0.00234519	0.0139583	0.045418	0	0	0.00968056
TCGA_TCGA-A2-A0CY	0	0.0054587	0.0483683	0.170752	0	0	0	0.108523	0.0219624	0	0	0	0	0.583166	0.0164078	0	0.00882312	0	0.0365379	0	0	0
TCGA_TCGA-OL-A5RX	0.177858	0	0.0992049	0.16498	0	0.13654	0	0.0804293	0.0201898	0.0161988	0	0.000338357	0.000249644	0.0390293	0.0732261	0.106159	0.0340692	0	0.0515274	0	0	0
TCGA_TCGA-A1-A0SN	0.0512399	0	0.00952456	0.150502	0	0.234461	0.0286679	0.020462	0.0148726	0.0313348	0	0.00763264	0	0.135448	0.0991336	0.106658	0.0124307	0	0.0976312	0	0	0
TCGA_TCGA-BH-A1FG	0.0665181	0	0.02502	0.0748383	0	0.16257	0	0.021056	0	0.0607895	0	0	0.043143	0.0394837	0.110196	0.175283	0.011233	0	0.201752	0	0	0.0081166
TCGA_TCGA-JL-A3YW	0.0104979	0.00252059	0.00248143	0.0653473	0	0.106139	0.0340205	0.0354579	0.0431618	0.0047164	0.0199538	0	0	0.395836	0.107387	0.149483	0.0124375	0	0	0.0105603	0	0
TCGA_TCGA-E2-A14X	0.101475	0	0.104432	0.116952	0	0.149134	0.024956	0.147718	0	0.0784554	0	0.0025418	0	0.0746704	0.0808509	0.0957519	0.0106184	0	0.0124442	0	0	0
TCGA_TCGA-D8-A27P	0.0466722	0	0.0347211	0.0612132	0	0.0445471	0	0.0474326	0.00326815	0	0	0.00197228	0	0.42349	0.0265721	0.151292	0.00860776	0	0.150211	0	0	0
TCGA_TCGA-A8-A08G	0.00437046	0	0.0139426	0.124126	0	0.0885506	0.0230255	0.0102707	0.00300257	0	0	0.000262466	0.00181394	0.219561	0.15415	0.203108	0.0146534	0	0.139163	0	0	0
TCGA_TCGA-A8-A07J	0.00357724	0	0.00161055	0.0418481	0	0.104051	0.000551139	0.00528828	0.00545272	0	0	0.00636128	0	0.380612	0.0488946	0.229703	0.0589664	0	0.108148	0	0	0.00493591
TCGA_TCGA-A2-A0CS	0.00277941	0.000686133	0	0.0627741	0	0.154248	0.00156055	0.0194388	0.033811	0	0	0	0.00908221	0.0214427	0.00602523	0.120892	0.255258	0.0535175	0.258484	0	0	0
TCGA_TCGA-A2-A04W	0.0372818	0	0.0443582	0.0718542	0	0.125792	0.00464267	0.046052	0.0197243	0	0	0	0	0.39229	0.0431077	0.130694	0	0	0.0785173	0	0	0.00568616
TCGA_TCGA-BH-A0B8	0.0635252	0	0.0121644	0.0836241	0	0.222357	0	0.0324079	0	0.0174724	0	0.015295	0.0535037	0	0.097451	0.213196	0.046454	0	0.139875	0	0	0.00267407
TCGA_TCGA-A2-A0D1	0.0473946	0	0.0648559	0.150337	0	0.0673169	0.00107706	0.079246	0.0279951	0	0	0.0280978	0	0.328523	0.072652	0.102025	0	0	0.0304789	0	0	0
TCGA_TCGA-AN-A0FV	0.0144059	0	0.0186371	0	0	0.0227234	0	0.0333215	0.0146	0	0	0.0113773	0	0.500354	0.061666	0.239143	0	0	0.0832789	0	0	0.00049246
TCGA_TCGA-D8-A73X	0.0536335	0	0.0416303	0.0663377	0	0	0.00914754	0.0145318	0.0307442	0.00285845	0.0323389	0	0	0.389262	0.039111	0.182848	0	0	0.135691	0	0	0.00186562
TCGA_TCGA-E9-A1RE	0.0579959	0	0.0195509	0.110296	0	0.198198	0	0.0319966	0.0279534	0	0	0.0081485	0	0.210936	0.0488827	0.123401	0.00356838	0	0.159072	0	0	0
TCGA_TCGA-AC-A2QI	0.070877	0	0	0.152742	0	0.078428	0.000622897	0.0571642	0.0214406	0.0161848	0	0	0	0.261575	0.143323	0.105748	0.0146718	0	0.0772222	0	0	0
TCGA_TCGA-E2-A1LI	0.0546401	0	0.000956765	0.038525	0	0.128891	0.0243331	0.080624	0.0184809	0.0328243	0	0	0.0231134	0.330837	0.181127	0.0710098	0.00969357	0	0	0.00494447	0	0
TCGA_TCGA-C8-A130	0.0496728	0	0.0210807	0.241958	0	0.120291	0	0.0449449	0.0150054	0.0212994	0	0.00260146	0	0.108343	0.107258	0.168143	0.005446	0	0.0939564	0	0	0
TCGA_TCGA-D8-A27R	0.0549211	0	0.0221169	0.182977	0	0.135961	0.0373038	0	0.00686967	0.0234941	0	0.0418483	0.0192116	0.00891722	0.118272	0.177446	0.0475606	0	0.123102	0	0	0
TCGA_TCGA-A7-A5ZX	0.0621573	0	0.1254	0.0458372	0	0.0586424	0	0.0428535	0.00608511	0	0	0.0186893	0	0.165941	0.0369981	0.219782	0	0	0.217613	0	0	0
TCGA_TCGA-A2-A4S1	0	0.00230019	0.00162453	0.0605192	0	0.0777718	1.7538e-05	0.00266078	0.0187628	0	0	0.0151612	0.00453099	0.194361	0.0386314	0.54311	0.000470763	0	0.0393277	0	0	0.000750111
TCGA_TCGA-PE-A5DE	0.0939433	0	0.0714352	0.295057	0	0.10677	0.0164707	0.0448008	0.0233859	0.066887	0	0.0271243	0	0.061554	0.10753	0.0608656	0.018559	0	0.00496641	0	0	0.000650547
TCGA_TCGA-A8-A099	0.00772355	0.000453207	0.00620796	0.05521	0	0.264593	0.0131	0.033663	0.0189564	0.0170166	0	0.0203741	0	0.0276977	0.112608	0.284044	0.0671786	0	0.0668557	0	0	0.00431752
TCGA_TCGA-BH-A0HW	0	0.0115453	0.0209249	0.104067	0	0.0355558	0	0.00458706	0.0543221	0	0	0.0190181	0	0.296367	0.0129924	0.235319	0	0.0861672	0.109752	0	0	0.00938123
TCGA_TCGA-D8-A1JC	0.00681028	0.00455245	0.00643682	0.14923	0	0.0871609	0.00681528	0.0363387	0.0336251	0.015326	0	0	0	0.303474	0.131877	0.145632	0.00470373	0	0.0680173	0	0	0
TCGA_TCGA-A8-A06O	0.0395673	0	0.0191585	0.0914919	0	0.125925	0.0182785	0.0522493	0.0273166	0.0254604	0	0.0183347	0	0.149917	0.0838555	0.261963	0.0463298	0	0.0401527	0	0	0
TCGA_TCGA-B6-A0IN	0.0598338	0.0360915	0.0838979	0.0757291	0	0.123979	0	0.0342818	0.0258601	0.0157892	0	0.0298106	0	0.124002	0.0787373	0.0781422	0.195581	0	0.0382643	0	0	0
TCGA_TCGA-E9-A1ND	0.0022251	0	0.0018526	0.212358	0	0.0367258	0.113357	0.0582276	0.00265154	0.0311138	0.0188159	0	0.0409459	0.0704763	0.189888	0.144799	0	0.0351377	0.0316227	0	0	0.00980291
TCGA_TCGA-AR-A1AR	0.0141268	0.000168047	0.000766506	0.0443853	0	0.19529	0.020635	0.00237633	0	0.0437391	0	0	0	0.370622	0.0956218	0.195264	0.0141407	0.00232898	0.000535145	0	0	0
TCGA_TCGA-B6-A408	0.0181901	0.00517216	0.0524085	0.0991638	0	0.175007	0.0118736	0.0547688	0.0440297	0.0123644	0	0.00950811	0	0.221242	0.113973	0.134202	0.0105366	0	0.0375607	0	0	0
TCGA_TCGA-D8-A1Y0	0.0623144	0	0.00487493	0.143938	0	0.175386	0.00973034	0.0724027	0	0.0881826	0	0.0181342	0.00348309	0	0.167488	0.123275	0.0236986	0	0.100007	0	0	0.00708479
TCGA_TCGA-A8-A06U	0.044217	0	0.0224975	0.151947	0	0.0358314	0.0428393	0.0595621	0.0284923	0.0267972	0	0.0233398	0	0.0685761	0.0979239	0.276617	0.0362207	0.016485	0.0686537	0	0	0
TCGA_TCGA-E2-A1B4	0.0455724	0	0.0238652	0.069617	0	0.188006	0	0.0701643	0.0223129	0	0	0.0278432	0	0.114033	0.0741424	0.177489	0.00336309	0.00242629	0.176297	0	0	0.00486816
TCGA_TCGA-BH-A0E1	0.0801963	0	0.0432945	0.0450059	0	0.0681025	0	0.0249799	0.00062059	0	0.00100686	0.0092176	0	0.454887	0.0244953	0.132519	0.0206968	0	0.0949771	0	0	0
TCGA_TCGA-AC-A2FG	0.0614824	0	0.120525	0.0787432	0	0.119899	0	0.0173164	0.00388124	0.0226303	0	0	0	0.149553	0.0252435	0.142281	0.0944356	0	0.164009	0	0	0
TCGA_TCGA-A8-A09A	0.0811282	0	0.00973479	0.160805	0	0.162381	0.0100578	0.00149104	0.0185837	0.0261244	0	5.01383e-05	0	0.104426	0.143374	0.140511	0.0181685	0	0.123165	0	0	0
TCGA_TCGA-D8-A1XC	0.00125656	0	0.000151101	0	0	0.145528	0	0.00338077	0.0749627	0	0.0740543	0.0251665	0.0232645	0.286808	0.0154221	0.156946	0.0104091	0	0.180356	0	0.00229508	0
TCGA_TCGA-B6-A1KI	0.0831351	0	0.0208235	0.0640729	0	0.0828637	0	0.108476	0.00159392	0	0.00125236	0.00585314	0	0.228577	0.09304	0.136009	0	0	0.148719	0	0	0.0255839
TCGA_TCGA-AR-A1AJ	0.0648314	0	0	0.0903984	0	0.134937	0.0426309	0.0918834	0	0.072932	0	0	0	0.134225	0.147098	0.191589	0.020342	0.00293551	0.000848743	0	0	0.00534799
TCGA_TCGA-A7-A4SF	0.0873398	0	0.116421	0.0836042	0	0.133045	0.00587055	0.0625201	0.0271291	0.0118254	0	0.00545988	0	0.187715	0.0924457	0.106964	0	0	0.0796602	0	0	0
TCGA_TCGA-A2-A3XW	0.000990378	0	0.0013931	0.126585	0	0.0892461	0	0.00503609	0.0723505	0	0	0.0477686	0.0119221	0.111087	0.0324546	0.161644	0.179124	0.0139647	0.138805	0	0	0.00762948
TCGA_TCGA-LD-A9QF	0.0152363	0.0094183	0	0.159698	0	0.0250008	0.0105842	0.0838038	0.0404535	0.0300846	0	0.0253164	0	0.393561	0.0736754	0.0852454	0.00711544	0	0.0408067	0	0	0
TCGA_TCGA-B6-A0WT	0.0383891	0	0.110856	0.0397085	0	0.142564	0	0.0457216	0.0277044	0	0	0.00472266	0	0.220269	0.0565375	0.162487	0	0.0242681	0.126773	0	0	0
TCGA_TCGA-V7-A7HQ	0.033128	0	0.0475316	0.114715	0	0.0619564	0.00211328	0	0.0153819	0.0159912	0	0	0	0.141693	0.0548949	0.3657	0.0183768	0	0.127654	0	0	0.000863732
TCGA_TCGA-AR-A1AY	0	0.00550905	0.00670097	0.0286626	0	0.0546256	0	0.0239938	0	0.000102363	0	0.0100317	0	0.644281	0.089357	0.092364	0	0	0.0443722	0	0	0
TCGA_TCGA-AN-A0FY	0.0407702	0	0.00998795	0.0680265	0	0.0712644	0.00666406	0.0479922	0.0133972	0.00185631	0	0.00569797	0	0.305022	0.123959	0.240355	0.0177916	0	0.0472149	0	0	0
TCGA_TCGA-E2-A107	0.0113448	0	0.0103619	0.214918	0	0.118432	0	0	0.0125576	0	0	0	0.00163041	0.108519	0.0855001	0.154499	0.0301898	0	0.252048	0	0	0
TCGA_TCGA-BH-A0B0	0.0679939	0	0.00279136	0.109452	0	0.155786	0.00181592	0.0349732	0.0186909	0.042139	0	0.0264436	0	0.170706	0.114946	0.0898433	0.0188437	0	0.145575	0	0	0
TCGA_TCGA-D8-A27L	0.064178	0	0.0681214	0.0770038	0	0.116	0.00474807	0.0402074	0.0347476	0	0	0.0167908	0.00321013	0.112171	0.0914064	0.184761	0.0470609	0	0.137758	0	0	0.00183442
TCGA_TCGA-E9-A1RH	0	0.00580858	0.0361216	0.019629	0	0.115126	0.030543	0.0162255	0.00213181	0	0.0324259	0	0	0.38446	0.131264	0.0856109	0.0835955	0	0.0570575	0	0	0
TCGA_TCGA-LL-A6FR	0	0.0102675	0.00552171	0.0170213	0	0	0	0.0186901	0.0640982	0.00274016	0.0350263	0	0	0.662818	0.00506788	0.173688	0	0	0	0.000620258	0	0.00444091
TCGA_TCGA-A2-A0CQ	0	0.0451954	0.00824004	0.197651	0	0.0412269	0	0.0211412	0.00980794	0	0.0051112	0	0.116852	0	0.0746233	0.423062	0.0231353	0	0.0254428	0	0.00268329	0.00582786
TCGA_TCGA-AR-A5QM	0.0503227	0	0.0826115	0.0991497	0	0	0.022719	0.028105	0.0230654	0.0372942	0	0	0.00180376	0.309057	0.066663	0.110499	0.00561437	0	0.145763	0.0173326	0	0
TCGA_TCGA-AR-A24R	0.0789141	0	0.0110549	0.172372	0	0.133278	0.0106923	9.09933e-06	0.0132306	0.0319084	0	0	0.00699143	0.0274258	0.203749	0.130285	0.0662964	0	0.1081	0	0.00340082	0.00229096
TCGA_TCGA-A8-A09I	0.0503504	0	0.00930722	0.143279	0	0.0616077	0.0904379	0.0562865	0.00477037	0	0	0.0432143	0.0157609	0.0788965	0.0791578	0.234745	0.0313819	0.0398961	0.0427035	0	0	0.0182041
TCGA_TCGA-A1-A0SG	0.200043	0.0526681	0.0105366	0.12172	0	0.127319	0.00405764	0	0.00930381	0	0	0	0.00136858	0.0463634	0.0722422	0.165958	0.0189301	0	0.169489	0	0	0
TCGA_TCGA-AC-A3QQ	0.20526	0	0.0306647	0.0925097	0	0.379698	3.46292e-05	0	0.0125426	0	0	0	0.0142801	0.00665552	0.0574497	0.107638	0.0137918	0.0116185	0.0647794	0.00307794	0	0
TCGA_TCGA-AC-A23H	0.0749925	0	0.0162733	0	0	0.0503388	0	0.0320472	0.0387037	0.0463923	0	0	0	0.493665	0.078685	0.106596	0	0	0.0623059	0	0	0
TCGA_TCGA-A7-A426	0.113831	0	0.0881341	0.180907	0	0.175498	0	0.0600635	0	0	0	0.0475355	0.0079778	0	0.0489938	0.10228	0.0273186	0	0.147461	0	0	0
TCGA_TCGA-BH-A0DZ	0.00938355	0	0.0211486	0.159322	0	0.0956427	0.0179196	0.0422066	0.0103443	0	0	0.0153647	0	0.238337	0.127753	0.241201	0.00915493	0	0.0104846	0	0.00173724	0
TCGA_TCGA-BH-A1FL	0.0918394	0	0.0284138	0.113655	0	0.131592	0	0.0767645	0	0.060067	0	0.000532059	0	0.0619233	0.0905963	0.142671	0.0267747	0	0.173597	0	0	0.00157304
TCGA_TCGA-A2-A0YC	0.0483707	0	0.00878422	0.0812136	0	0.114946	0.0113321	0.0348253	0.00845724	0	0	0.0104497	0.00437274	0.131677	0.0720548	0.182297	0.138219	0	0.127574	0	0	0.0254259
TCGA_TCGA-B6-A0RH	0.140589	0	0.179544	0.0741769	0	0	0.00217579	0.0605048	0.0254453	0.00311806	0	0.0347251	0	0.191972	0.100404	0.0878558	0	0.00653392	0.0902846	0	0	0.00267053
TCGA_TCGA-A8-A0A6	0.0714864	0	0	0.244898	0	0.119917	0.0046182	0.01036	0	0.0667189	0	0.0328839	0	0.0452806	0.134484	0.134537	0.0338446	0	0.099777	0	0	0.0011936
TCGA_TCGA-AR-A0U3	0.0599968	0	0.00588338	0.0663535	0	0.0938321	0.0308944	0.0151218	0.0221328	0	0	0	0	0.340364	0.133949	0.147828	0.0249119	0	0.0587325	0	0	0
TCGA_TCGA-OL-A6VQ	0.11599	0	0.0232529	0.0967412	0	0.237916	0.0197575	0.0042984	0	0	0	0.0210179	0.0106542	0	0.105207	0.0791895	0.113231	0.0275014	0.137644	0.007012	0	0.000586591
TCGA_TCGA-B6-A0WZ	0	0.00904231	0.0142407	0.116021	0	0	0	0.0286418	0.0769888	0	0.0293401	0	0	0.345301	0.0453832	0.163318	0	0.00751978	0.164203	0	0	0
TCGA_TCGA-A2-A0SY	0.159629	0	0.0389737	0.0951604	0	0.152262	0.00936064	0.042373	0.00319683	0.035864	0	0.0217265	0.004844	0.0521508	0.0793088	0.149251	0.0615941	0	0.0930756	0	0	0.00122999
TCGA_TCGA-BH-A18N	0	0.0163177	0.00693748	0	0	0.0561964	0	0.0129292	0.027674	0.00135767	0.00809202	0.00460339	0	0.360961	0.0515782	0.342896	0.00591527	0	0.0921799	0	0	0.0123619
TCGA_TCGA-A8-A09D	0.000448552	0	0.00236253	0.0447411	0	0.105372	0.0105525	0.00525987	0.0141158	0.0123218	0	0	0	0.397524	0.0643196	0.28303	0.00683968	0	0.0531125	0	0	0
TCGA_TCGA-BH-A0BA	0.202774	0	0.188044	0.153001	0	0.143898	0.0102153	0.0214844	0	0	0	0.0314325	0.0197602	0.0315977	0.0573156	0.0162846	0.0175755	0	0.106617	0	0	0
TCGA_TCGA-E2-A15E	0.267541	0	0.0229991	0.167918	0	0.0720801	0	0.029571	0	0	0	0.0131297	0.00887776	0.0205479	0.0906946	0.153597	0.00888299	0	0.144161	0	0	0
TCGA_TCGA-AC-A2BM	0.0160653	0	0.0528661	0.0806619	0	0.327493	0.010936	0.0365134	0	0.0316146	0	0	0	0.123352	0.0872194	0.130482	0	0.0108824	0.0847671	0	0	0.00714654
TCGA_TCGA-E2-A10C	0.0662431	0	0.0327082	0.201107	0	0.0337489	0.0329121	0.0475806	0.0667343	0.0613179	0	0	0	0.215819	0.0655687	0.122814	0.00319713	0	0.0502496	0	0	0
TCGA_TCGA-D8-A1JT	0	0.000578437	0.00465106	0	0	0.031261	0	0.0705039	0.0116442	0.040399	0	0.0344133	0	0.307312	0.0971451	0.292541	0.011294	0.0381694	0.0556363	0	0	0.00445078
TCGA_TCGA-AC-A3BB	0.104787	0	0.0768219	0.202604	0	0.0587307	0.0237069	0.0465754	0.025179	0.00586468	0	0.047639	0.00311094	0.0662576	0.108296	0.099833	0.0227519	0	0.10379	0	0	0.00405168
TCGA_TCGA-AR-A1AQ	0.0258031	0	0.0713517	0.158194	0	0	0.115547	0.0600151	0.0105991	0.0618604	0	0	0	0.186501	0.113742	0.116188	0.041418	0	0.0387805	0	0	0
TCGA_TCGA-AR-A256	0.01051	0	0.00147288	0.039454	0	0.116117	0	0.0778259	0.0170378	0	0.0136976	0	0	0.376177	0.0699103	0.105734	0.0815611	0.0905019	0	0	0	0
TCGA_TCGA-E9-A1N5	0	0.000575416	0.00120853	0.184963	0	0.10072	0	0.0239259	0.0143916	0.0145016	0	0.0485153	0	0.213115	0.105926	0.143243	0.0101155	0	0.138801	0	0	0
TCGA_TCGA-D8-A1XO	0.104934	0	0.0107227	0.164192	0	0.144289	0.00121471	0.00519198	0.00259385	0	0	0.00258258	0.0484782	0	0.0545071	0.263848	0.0557733	0	0.131782	0	0	0.00989159
TCGA_TCGA-A8-A06T	0.0616382	0	0.0115373	0.162248	0	0.151042	0.0303549	0.069928	0.018247	0.027459	0	0.00133928	0	0.0958669	0.161585	0.135852	0.0307077	0.0078779	0.0343161	0	0	0
TCGA_TCGA-E2-A15M	0.0371092	0	0.00390131	0.0427213	0	0.279536	0.0400122	0.0628532	0	0.0931505	0	0	0.00375199	0.0741008	0.128649	0.135135	0.0371853	0	0.0562706	0	0.00562342	0
TCGA_TCGA-A8-A07I	0	0.00178496	0.028201	0.0532151	0	0.137046	0.00492035	0.0396693	0.0555972	0	0	0.0176212	0	0.307016	0.0698565	0.221339	0	0	0.0614812	0	0	0.00225243
TCGA_TCGA-BH-A0B7	0.15942	0	0.00461526	0.120425	0	0.205458	0.0178871	0.00470316	0.00955287	0.0518308	0	0.0164739	0	0.204986	0.0900519	0.0771375	0.00800907	0	0.0294491	0	0	0
TCGA_TCGA-A7-A26J	0.0890603	0	0.00823329	0	0	0.248244	0.00246765	0.0154816	0	0.0358946	0	0	0	0.12235	0.0755553	0.284948	0.0351708	0	0.0646978	0	0.0156846	0.00221247
TCGA_TCGA-AO-A0J2	0.0531373	0	0.0169561	0.135975	0	0.0720489	0.12719	0.081562	0.00455475	0	0.0320816	0.0181932	0	0.104416	0.127611	0.134507	0.0237612	0.017894	0.0501111	0	0	0
TCGA_TCGA-E9-A244	0.034063	0	0.0194899	0.152432	0	0.144814	0.0306405	0.0428511	0.0183102	0	0.0225492	0	0	0.291014	0.125546	0.114272	0	0.00378326	0	0.000236184	0	0
TCGA_TCGA-A8-A06Z	0	0.0206522	0.0170809	0	0	0.0853153	0	0.00990771	0.0295403	0	0	0.0377448	0	0.290699	0.0572493	0.332889	0.0176568	0	0.090949	0	0	0.0103157
TCGA_TCGA-AR-A1AS	0.0239946	0	0.00740371	7.65146e-05	0	0.0175907	0	0.0133224	0.00558974	0	0.00305663	0	0	0.509435	0.00935626	0.31976	0	0	0.0226139	0.0356096	0	0.0321909
TCGA_TCGA-A2-A25A	0.160171	0	0.0392534	0.105337	0	0.184909	0	0.0258218	0	0.0640051	0	0.0177107	0	0	0.127369	0.115081	0.0582502	0	0.102092	0	0	0
TCGA_TCGA-A2-A3XX	0.105324	0	0.0241274	0.123406	0	0	0.0106681	0.0805474	0.0452999	0	0	0.00276755	0	0.370279	0.0896818	0.105909	0	0	0.0419902	0	0	0
TCGA_TCGA-OL-A97C	0.0321651	0	0.00534667	0.28724	0	0	0.0609965	0.0243271	0	0.0869679	0	0.0067581	0	0.228906	0.0846592	0.147528	0	0	0.0351056	0	0	0
TCGA_TCGA-A2-A04R	0.0956856	0	0.0258299	0	0	0.1122	0	0.00717872	0.0133717	0	0.044058	0	0	0.391476	0.0688534	0.0626399	0	0	0.177061	0	0	0.00164582
TCGA_TCGA-4H-AAAK	0.0501097	0	0.0455439	0.0723916	0	0.127606	0	0.0830832	0.00505378	0.0124697	0	0.0283044	0.00520857	0.148391	0.0865394	0.19944	0.0014075	0.00810097	0.125797	0	0	0.000553227
TCGA_TCGA-BH-A0DX	0.0114574	0	0.00157338	0.030032	0	0.0382021	0	0.0132411	0	0.0226769	0	0.00743759	0	0.606005	0.0524321	0.130551	0.00215846	0	0.084233	0	0	0
TCGA_TCGA-A2-A3XZ	0.196255	0	0.112661	0.11674	0	0.0604469	0.0614421	0.0476679	0.0680657	0.0106397	0	0	0	0.0346343	0.049337	0.151665	0.0543645	0.00615379	0.0276209	0	0	0.00230667
TCGA_TCGA-EW-A6SC	0.0472314	0	0.0167324	0.0280621	0	0.130262	0	0.0554872	0	0.00655672	0	0	0.00223126	0.117028	0.0620919	0.142268	0.13249	0	0	0.2325	0.0236706	0.0033888
TCGA_TCGA-OL-A66P	0.00292878	0.00637337	0.124702	0.326725	0	0	0.00675835	0.0968674	0.036718	0.00634515	0	0.0397707	0	0.0999941	0.0590178	0.105399	0.0274926	0	0.053337	0	0	0.00757112
TCGA_TCGA-GM-A3XN	0.204229	0	0.0934167	0.116104	0	0.150395	0.00483804	0.0261546	0.00849913	0.0291735	0	0.00746096	7.76697e-05	0.176442	0.0861916	0.0535703	0.00236857	0	0.0410786	0	0	0
TCGA_TCGA-A8-A07G	0.0513124	0	0.00867868	0.117416	0	0.116947	0.018915	0.0390375	0.02573	0.014871	0.00344492	0	0	0.227013	0.124656	0.171475	0.0233288	0	0.0569391	0	0	0.00023656
TCGA_TCGA-A2-A1G6	0.0498476	0	0.0585194	0.248145	0	0.0462459	0	0.0152106	0.0108115	0.0264601	0	0	0.0106272	0	0.013812	0.206128	0.185288	0	0.118193	0.00711111	0	0.0036002
TCGA_TCGA-A2-A0T6	0.0963345	0	0	0.100011	0	0.194464	0	0.0614531	0	0.0241849	0	0.0203176	0	0.0622471	0.0802643	0.145393	0.0223179	0	0.190273	0.000390658	0	0.0023492
TCGA_TCGA-D8-A1JU	0.048965	0	0.00696032	0.156344	0	0.0662439	0.0278113	0.0193399	0	0	0	0.000589523	0.020312	0	0.0880631	0.332691	0.0331138	0	0.199567	0	0	0
TCGA_TCGA-A7-A3IY	0.00599982	0	0.000649999	0.000749264	0	0	0	0.0278386	0.032678	0.0399579	0	0.0259742	0	0.473459	0.0594484	0.166268	0.0046544	0	0	0.159358	0	0.0029644
TCGA_TCGA-GM-A2DO	0.194361	0	0.0845361	0.214296	0	0.079514	0.039587	0.035812	2.23173e-05	0.0817797	0	0.0146314	0	0.090891	0.0739695	0.0423606	0.00144235	0	0.046797	0	0	0
TCGA_TCGA-A8-A0A9	0.00122703	0	0	0.128877	0	0.0522006	0	0.0391472	0.0315713	0	0	4.07409e-06	0	0.393809	0.140653	0.107169	0.0144694	0	0.0908725	0	0	0
TCGA_TCGA-A1-A0SP	0.0567334	0	0.0411788	0.0472838	0	0.0952263	0.00843789	0.0511523	0.0173453	0	0	0.0280877	0.0109083	0.282493	0.0755383	0.12994	0.0951741	0.00575162	0.0354739	0	0.0192755	0
TCGA_TCGA-OL-A5RY	0.214488	0	0.0642048	0.108967	0	0.0991081	0.0266993	0.0592559	0.00145587	0.0706817	0	0	0	0.0574262	0.0811027	0.12952	0.0477017	0	0.0393893	0	0	0
TCGA_TCGA-EW-A1IZ	0.0314133	0.0306703	0.0335209	0.31215	0	0	0.0543909	0.117997	0.0199549	0.161416	0	0.0249727	0	0.0496723	0.0706373	0.0562001	0.012015	0	0.0241715	0	0	0.000817104
TCGA_TCGA-A1-A0SE	0.0920718	0	0.0526879	0.160284	0	0.259364	0	0	0.00763813	0	0	0.0103031	0.013175	0.00763841	0.120266	0.0843453	0.0513139	0	0.140912	0	0	0
TCGA_TCGA-BH-A0DK	0.0505929	0	0.0239953	0.143216	0	0.209889	0.0120624	0.0476716	0.0308709	0.0620751	0	0.00861758	0	0.129342	0.112478	0.118663	0.0120272	0	0.0384985	0	0	0
TCGA_TCGA-BH-A8G0	0.176997	0	0.0426065	0.0432187	0	0.0650287	0.0126295	0.0118774	0.0226782	0	0	0.012924	0	0.397943	0.0288712	0.108396	0	0	0.0768302	0	0	0
TCGA_TCGA-BH-A1FH	0.178082	0	0.135137	0.105838	0	0.0968174	0.00147512	0.000288634	0	0	0	0.0206533	0.00611955	0	0.0394732	0.205496	0.0770079	0	0.128886	0	0	0.00472405
TCGA_TCGA-E2-A150	0	0.0112636	0.00343742	0.0243265	0	0.134139	0.00404185	0.0831316	0.0483583	0	0.0209407	0	0	0.384915	0.177162	0.0752997	0.0141354	0	0.0188483	0	0	0
TCGA_TCGA-D8-A27V	0.110139	0	0.0331782	0.0784844	0	0.233969	0.0101218	0.0198097	0	0.0689956	0	0.000843726	0	0	0.123885	0.177791	0.0822974	0	0.060486	0	0	0
TCGA_TCGA-A8-A084	0.0763175	0	0.0288393	0	0	0.114457	0	0.0528068	0.0188102	0.0163146	0	0.0170833	0	0.360298	0.0805035	0.147343	0.00202264	0	0.0510265	0	0	0.0341774
TCGA_TCGA-BH-A0H6	0.039157	0	0.0110388	0.0621764	0	0.10969	0	0.0369957	0	0	0	0.0244527	0.0217555	0.109927	0.0575005	0.340619	0.0729061	0	0.106008	0	0	0.00777416
TCGA_TCGA-D8-A27M	0.0524018	0.0539153	0.0435056	0.0973983	0	0.152158	0.0322233	0.0653372	0.00911117	0	0	0.00907229	0	0.0503473	0.219142	0.128341	0.0277601	0	0.0585626	0	0	0.000724478
TCGA_TCGA-AR-A0TQ	0.0961919	0	0.104257	0.164168	0	0.153958	0.0168044	0.0105215	0.00840916	0.00580775	0	0	0	0.189109	0.0979836	0.123696	0.00123562	0	0.0278583	0	0	0
TCGA_TCGA-E2-A56Z	0.00325403	0	0.0160741	0.136191	0	0.0364039	0	0.0053562	0.0987539	0	0	0.0153332	0	0.401211	0.162843	0.0487611	0.00687857	0	0.0552359	0	0.0137043	0
TCGA_TCGA-AR-A2LL	0.0875144	0	0.0755158	0.0501965	0	0.0607847	0.00423739	0.0159143	0.0212286	0.00289569	0	0.0158997	0	0.245091	0.0463136	0.186234	0.0829533	0	0.100773	0	0	0.00444858
TCGA_TCGA-A8-A07B	0.00847143	0	0.0110006	0.0664927	0	0.185212	0	0.078874	0.00257106	0	0	0.0226017	0.0104891	0.0753633	0.0983182	0.267825	0.0118675	0	0.160914	0	0	0
TCGA_TCGA-EW-A1IY	0.0319752	0	0.00400358	0.131259	0	0.208601	0.0295141	0.0941327	0	0.106374	0	0.0156991	0	0.0149203	0.165709	0.0737228	0.0408931	0	0.083196	0	0	0
TCGA_TCGA-A7-A4SC	0.105691	0	0.0435931	0.183899	0	0.261291	0	0.0171136	0.000246022	0	0	0	0.0173069	0	0.0887152	0.155022	0.0416449	0	0.0854781	0	0	0
TCGA_TCGA-LL-A6FQ	0	0.0147548	0.013543	0.0798151	0	0	0	0.0387456	0.0254138	0	0.0330408	0	0.0529496	0.361972	0.0582619	0.237214	0.0153845	0	0.0548982	0	0.0140062	0
TCGA_TCGA-B6-A0RU	0.07732	0	0.0130487	0.077527	0	0.114187	0	0.0447158	0.00439619	0.0201392	0	0	0	0.275481	0.154981	0.165556	0.0210731	0	0.0315746	0	0	0
TCGA_TCGA-AR-A24H	0.0181789	0	0.0119497	0.0939271	0	0.137326	0.0503397	0.116507	0.0096273	0.0313236	0	0	0	0.21627	0.145142	0.146437	0.0106061	0	0.0121107	0	0.000255879	0
TCGA_TCGA-EW-A1P1	0.0497172	0	0.00683695	0.12764	0	0.11604	0.0231365	0.0367546	0.00660804	0.0244461	0	0.0183723	0	0.304669	0.087353	0.0922294	0.0549271	0	0.0512694	0	0	0
TCGA_TCGA-BH-A0E0	0.0137052	0.00294834	0.00288155	0.0478673	0	0.0980575	0.0118572	0.0892951	0.0959598	0	0	0.0414335	0	0	0.00881719	0.122455	0.299373	0.0895517	0.0381071	0	0.0265883	0.0111024
TCGA_TCGA-E2-A1B1	0.0714162	0	0.00719121	0.0547616	0	0.156058	0.0325755	0.0319356	0	0.0519599	0	0	0	0.235503	0.132055	0.118744	0.0429613	0.00352608	0.0613117	0	0	0
TCGA_TCGA-AC-A3QP	0.0625722	0	0.0844905	0.183922	0	0	0	0.040017	0.0107588	0.0325329	0	0.0599673	0.102409	0.00847841	0.101106	0.116998	0.0350363	0	0.160533	0	0	0.0011789
TCGA_TCGA-A8-A086	0.0155056	0	0.00797361	0.0476257	0	0.03924	0	0.0262655	0.0231425	0	0	0	0	0.385919	0.0490444	0.286988	0	0	0.102786	0	0	0.0155099
TCGA_TCGA-D8-A145	0.159093	0	0.34403	0.0773131	0	0.0299791	0.018753	0.0395372	0.00570086	0.0301357	0	0	0.00133502	0.104282	0.0441978	0.0655034	0.000509639	0	0.0796299	0	0	0
TCGA_TCGA-A2-A0YM	0.0156825	0	0.004746	0.0432932	0	0.0939381	0.00675705	0.0385304	0.00238897	0	0	0.00776959	0.00385837	0.518497	0.0927727	0.0775236	0	0.0791768	0	0.0137237	0	0.00134171
TCGA_TCGA-E2-A3DX	0.0912537	0	0	0.262939	0	0.22785	0.0416844	0	0	0.0605152	0	0	0.00687949	0.0534954	0.0794439	0.0980765	0.00691226	0	0.0709506	0	0	0
TCGA_TCGA-BH-A0W5	0.130702	0.0215185	0.0277062	0.0657381	0.0691222	0.187295	0.0388881	0.0138095	0	0.0947845	0	0	0	0.201233	0.0630454	0.0539157	0	0	0.0322415	0	0	0
TCGA_TCGA-AO-A0JJ	0.0236438	0	0.0482837	0.1859	0	0.154172	0	0.0565754	0.0054525	0.101587	0	0.0215695	0.00807454	0	0.0982341	0.153258	0.0472972	0	0.0926859	0	0	0.00326598
TCGA_TCGA-B6-A1KC	0.00239026	0	0.0102977	0.0436248	0	0.104764	0	0.0243081	0.00239319	0	0	0.0101771	0	0.239729	0.0477813	0.354557	0	0	0.152502	0	0	0.00747545
TCGA_TCGA-A2-A0T2	0.0254173	0	0.0129194	0.264247	0	0.0294825	0.0597466	0.082727	0.013568	0	0	0.0195849	0	0.130646	0.124887	0.158263	0.0120254	0	0.0363319	0	0	0.0301527
TCGA_TCGA-AN-A0XN	0.000281879	0.00538728	0.00327429	0.0424296	0	0.144925	0.0111458	0.0219571	0.0356966	0.000651887	0	0	0	0.489359	0.0352348	0.202334	0	0	0	0.00378234	0	0.00354068
TCGA_TCGA-AO-A0J5	0.0581713	0	0.041228	0.0706232	0	0.124993	0	0.0199275	0.00163368	0	0	0	0.00319731	0.17822	0.0617022	0.243556	0	0	0.194259	0	0	0.00248855
TCGA_TCGA-A2-A0T4	0.0448963	0	0.0106519	0.107356	0	0.0867319	0	0.0458219	0.00863728	0.0346938	0	0.0258125	0	0.236771	0.0816836	0.112758	0.00517803	0	0.199008	0	0	0
TCGA_TCGA-AO-A03V	0.265083	0	0.0852876	0.157071	0	0.120391	0	0.0450674	0	0	0	0	0.0125205	0.0753269	0.118721	0.0548058	0.0192022	0	0.0465234	0	0	0
TCGA_TCGA-A7-A13E	0.0945353	0	0.000308742	0.0568952	0	0.25546	0.022445	0.0169949	0	0	0	0	0	0.27237	0.0857393	0.195251	0	0	0	0	0	0
TCGA_TCGA-AN-A0FF	0.0762569	0	0.0141495	0.0820016	0	0.0736063	0.0059786	0.0388793	0.0136303	0.061172	0	0	0	0.232163	0.113299	0.233465	0.0153736	0	0.0400247	0	0	0
TCGA_TCGA-B6-A3ZX	0.193812	0.0725713	0.0423204	0.163	0	0.053902	0.037147	0.145981	0.0373635	0.0864534	0	0	0	0.0812613	0.0357518	0.0371261	0	0.00237257	0.0107741	0	0	0.000164149
TCGA_TCGA-E2-A1LH	0.0303819	0.00481436	0.0310733	0.201124	0	0.0545987	0.0280009	0.0736686	0.0438102	0.0356794	0	0.0157903	0	0.179552	0.142971	0.115877	0.00432607	0	0.0383322	0	0	0
TCGA_TCGA-AR-A0TY	0.117459	0	0.00130913	0.0538807	0	0.126984	0	0.00830921	0	0	0	0	0	0.336142	0.0295441	0.220222	0	0	0.103492	0	0.00265834	0
TCGA_TCGA-BH-A0HK	0.0978917	0	0.139887	0.0706899	0	0.225108	0	0.0196378	0.00348141	0.0196922	0	2.60186e-05	0.0461112	0	0.114752	0.16441	0.0655959	0	0.0321275	0	0	0.000589836
TCGA_TCGA-E2-A10E	0.039694	0	0.0131197	0.0855841	0	0.238962	0.000169895	0.0632979	0	0.0029678	0	0	0	0.0856507	0.18732	0.13532	0.0936569	0	0.0508774	0	0	0.00337954
TCGA_TCGA-C8-A26Z	0.129941	0	0.107135	0.0810083	0	0.0766512	0	0.0254283	0.00967345	0	0	0.0203844	0	0	0.136392	0.238759	0.0569765	0	0.060344	0.0431972	0	0.0141093
TCGA_TCGA-OL-A66N	0.021816	0.0770769	0.0689968	0.159254	0	0.101722	0	0.0731887	0.000311395	0.0176786	0	0.0649706	0	0.00887877	0.015635	0.185246	0.0505177	0.00473578	0.148795	0	0	0.00117694
TCGA_TCGA-A2-A25D	0.0628763	0	0	0.265557	0	0.0352597	0.0507781	0.0634604	0.00272251	0.024075	0	0	0.0202001	0.0192288	0.151437	0.118822	0.0400174	0	0.145566	0	0	0
TCGA_TCGA-A7-A0D9	0.0355766	0	0.0862446	0.0145171	0	0.184087	0.00336889	0.0319444	0.00880003	0.0264824	0.00136945	0	0	0.260002	0.0440798	0.209794	0.0349359	0.0207604	0.0380373	0	0	0
TCGA_TCGA-E9-A54Y	0.227828	0	0.0696565	0.0691287	0	0	0.00321709	0.0508488	0.0315885	0.0328835	0	0.003597	0	0.247827	0.0527336	0.143139	0	0	0.0627478	0	0	0.00480353
TCGA_TCGA-AO-A0JD	0.0567427	0	0.00421999	0.137779	0	0.123463	0.0429568	0.0830899	0.00299809	0.00955687	0	0.00795919	0.00722108	0.112457	0.131196	0.14318	0.0805436	0	0.0566361	0	0	0
TCGA_TCGA-D8-A1Y3	0	0.0334406	0.0079731	0.150608	0	0	0.0428635	0.0655068	0.0223047	0.0142117	0	0	0.0105905	0.0354426	0.0742304	0.412136	0.0109274	0.00816463	0.0945617	0	0	0.0170385
TCGA_TCGA-C8-A12X	0.0402237	0	0.0157097	0.0918901	0	0.0955235	0	0.0265988	0.0134855	0.00613942	0	0.00686406	0	0.259233	0.0353052	0.313375	0	0	0.0533613	0	0	0.0422912
TCGA_TCGA-A8-A07U	0.047272	0	0.0572844	0.117688	0	0.0868776	0.0667601	0.0731132	0	0	0	0.0614039	0.00688503	0.111593	0.205646	0.0729356	0.00497041	0	0.0875708	0	0	0
TCGA_TCGA-E2-A10B	0.00610914	0.0101116	0	0.221885	0	0.085588	0.00453536	0	0.0665997	0	0	0.00614387	0.0351505	0.118892	0.108408	0.164832	0.0380722	0	0.122974	0	0.0106992	0
TCGA_TCGA-AO-A03U	0	0	0.00145506	0.091903	0	0.160625	0.00226336	0	0	0	0.107117	0.0637275	0.101533	0.00722545	0.0372286	0.248879	0.0671745	0.000169136	0.110701	0	0	0
TCGA_TCGA-A8-A075	0	0	0.0894392	0.112823	0	0.116631	0.0444403	0.0467302	0.0118242	0.00459413	0.00940817	0	0	0.119632	0.0940474	0.201242	0.0997573	0	0.0347574	0	0	0.0146742
TCGA_TCGA-EW-A1OY	0.0706059	0	0.00661567	0.067411	0	0.222382	0	0.0523883	0.00784552	0	0	0	0	0.187817	0.216568	0.133223	0.00605316	0	0.0290901	0	0	0
TCGA_TCGA-AR-A1AO	0.015492	0	0	0.0699753	0	0.0307256	0.0189165	0.028199	0.00128455	0.0154112	0	0.00294774	0	0.630576	0.0475435	0.092996	0.0115919	0	0.0343409	0	0	0
TCGA_TCGA-BH-A18U	0.0269803	0	0.051171	0.0514372	0	0.11773	0.0221305	0.0752839	0.00990364	0.040286	0	0.00171669	0	0.153008	0.10364	0.244596	0.0401702	0.00493311	0.0309376	0.00796199	0	0.0181151
TCGA_TCGA-D8-A27H	0.0708059	0	0.0336873	0.0579547	0	0.0897198	0	0.0388988	0.0245846	0	0	0.0120953	0	0.282026	0.108381	0.180363	0.00573281	0	0.0897701	0	0	0.00598084
TCGA_TCGA-Z7-A8R6	0.0554451	0	0.0176968	0.0716402	0	0.108651	7.12784e-05	0.0157576	0.019086	0.00446972	0	0.00946142	0.00451152	0.290994	0.167052	0.0822787	0.0578349	0	0.0950495	0	0	0
TCGA_TCGA-GM-A2DM	0.00867936	0	0.00907713	0.051448	0	0.0653947	0	0.0464456	0.0140707	0.00847563	0	0.0397795	0.0507372	0.255287	0.0419584	0.292374	0.0547923	0.00661471	0.0052417	0.0455418	0	0.00408237
TCGA_TCGA-C8-A26W	0.0652125	0	0.000830071	0.242715	0	0.113069	0.00898756	0.0621797	0.0217238	0.0393037	0	0	0	0.0343364	0.192847	0.161748	0.00290049	0	0.0531828	0	0	0.000964579
TCGA_TCGA-AR-A2LH	0.149201	0	0.0528758	0.157938	0	0.173592	0.0360461	0.0128274	0.0139836	0.0156082	0	0.0523833	0.0154409	0.0287186	0.0863596	0.100972	0.0110622	0	0.0905492	0	0	0.00244147
TCGA_TCGA-D8-A1XT	0.00426926	0	0.00355956	0.00872045	0	0.0647547	0.0121204	0.0735899	0.00636662	0.0220691	0	0.000105949	0	0.388089	0.13118	0.249903	0.00223702	0	0.0318115	0	0	0.00122346
TCGA_TCGA-A7-A13F	0.0601224	0	0.0155243	0.0516054	0	0.0953557	0	0.0447151	0	0	0.00189954	0	0.021002	0.0975153	0.0305	0.294193	0.155704	0.00662346	0.0952779	0	0	0.0299615
TCGA_TCGA-BH-A0HQ	0.159028	0	0.0338612	0.0390584	0	0	0	0.0105472	0.0466469	0	0.0436927	0	0	0.428253	0.019687	0.0616507	0	0	0.157574	0	0	0
TCGA_TCGA-C8-A26V	0.0536435	0	0.0195325	0.0315101	0	0.0584567	0	0	0.0165455	0	0.00392683	0.0272601	0	0.226145	0.184461	0.161391	0.0548409	0	0.157007	0	0	0.00527944
TCGA_TCGA-D8-A1J8	0.00987233	0	0.0103632	0.170262	0	0.109145	0.0312816	0.122526	0	0.0888241	0	0.0300557	0	0.0690427	0.143606	0.175489	0	0.0302651	0.00777992	0	0	0.00148752
TCGA_TCGA-B6-A0RN	0.0493652	0.0177921	0.0155847	0.219707	0	0.178161	0	0.00274164	0	0	0	0.0353797	0.00865385	0.0264909	0.0975881	0.110248	0.0530016	0	0.185287	0	0	0
TCGA_TCGA-AC-A2B8	0.0289009	0	0.00456107	0.12358	0	0.186408	0.0044574	0.0196465	0	0.0265956	0	0.00957936	0.0661084	0.101741	0.125196	0.162562	0.0224685	0	0.118129	0	0	6.65768e-05
TCGA_TCGA-A1-A0SI	0.0657686	0	0.0538402	0.191536	0	0.0649098	0.0369772	0.0831837	0.0171349	0.0114264	0	0	0	0.206776	0.0795626	0.119443	0	0	0.0694405	0	0	0
TCGA_TCGA-AR-A0U0	0.011748	0	0.0497987	0.170372	0	0.0244501	0.0947698	0.0780589	0	0.0367635	0.0253543	0	0	0.107555	0.24541	0.107948	0.0153943	0.00382102	0.028556	0	0	0
TCGA_TCGA-A8-A09G	0.0590581	0	0.00814392	0.16556	0	0.210821	0.0455459	0.0502556	0.0217303	0.0179592	0	0.00118209	0.00765865	0	0.149183	0.182152	0.0211804	0	0.058594	0	0	0.00097536
TCGA_TCGA-D8-A1X7	0.0683902	0	0	0.00768617	0	0.13794	0.00919653	0.0424459	0.0032057	0.027448	0	0	0	0.280892	0.0574972	0.285329	0	0	0.0694003	0	0	0.0105677
TCGA_TCGA-A1-A0SK	0.0496793	0	0.0993076	0.110239	0	0.0273559	0	0.0623249	0.0226659	0	0	0.053345	0	0.432891	0.0382003	0.0895278	0	0	0.0144635	0	0	0
TCGA_TCGA-A8-A082	0	0.0133183	0.00441194	0	0	0.159291	0.00498934	0	0.0177394	0	0.0721792	0	0	0.161825	0.0354795	0.460055	0.0151156	0	0.0389241	0	0	0.0166716
TCGA_TCGA-LL-A5YN	0.117568	0	0.0744179	0.188964	0	0.0279597	0.039385	0.10158	0.0878275	0.0739821	0	0.0117637	0	0.0844802	0.0716282	0.0762717	0.00761602	0	0.0365556	0	0	0
TCGA_TCGA-D8-A1XY	0.00648125	0	0.00904197	0.011785	0	0.0640096	0.0106016	0.0574248	0.00295776	0.000749965	0	0.0234644	0	0.20802	0.0532316	0.306994	0.0550318	0	0.188631	0	0	0.00157638
TCGA_TCGA-A7-A0DB	0.000484986	0.00274639	0.00365603	0	0	0.181871	0	0.0167599	0.00508971	0	0	0.034078	0	0.44442	0.0158051	0.139828	0.0296095	0	0.125651	0	0	0
TCGA_TCGA-E9-A22B	0	0.0259039	0.0120667	0.0749675	0	0.13447	0	0.0309371	0.00415825	0.0949629	0	0.00548599	0	0.238099	0.136729	0.116225	0.00567604	0	0.107043	0	0	0.0132755
TCGA_TCGA-A8-A0A1	0.00891174	0	0	0.0260024	0	0.00459332	0.0202226	0.06402	0.0179365	0.0562547	0	0.00457983	0	0.501023	0.0978808	0.123602	0.00966301	0	0.0653099	0	0	0
TCGA_TCGA-C8-A26X	0	0.014963	0.130415	0.122417	0	0.0331427	0.0649296	0.0456153	0.000964483	0.0288423	0.00618964	0	0	0.235114	0.106721	0.163012	0.012661	0	0.0350132	0	0	0
TCGA_TCGA-BH-AB28	0.138288	0	0.00211959	0.093443	0	0.209232	0.00989213	0.0391054	0.0530194	0	0	0.00526019	0.0200368	0.00244533	0.108615	0.157154	0.0928176	0.00191745	0.0640946	0	0	0.00255922
TCGA_TCGA-A8-A09M	0.0322138	0	0.037612	0.199054	0	0.106959	0.0266315	0.0493	0.0315455	0.0532666	0	0.0173758	0	0.0281359	0.10507	0.25315	0.0219525	0	0.0377329	0	0	0
TCGA_TCGA-E9-A22A	0.0451605	0	0.0323428	0.178698	0	0.0766675	0.0184316	0.0251539	0.0275265	0.0726535	0	0	0	0.149443	0.0812134	0.155757	0.00111107	0.0129329	0.11739	0	0	0.00551796
TCGA_TCGA-AN-A0FX	0.0943432	0	0.00362462	0.0907655	0	0.12247	0	0.057544	0.00827725	0	0	0.0132807	0	0.328805	0.123961	0.086295	0	0	0.0706329	0	0	0
TCGA_TCGA-A2-A0YG	0.0727658	0	0.0136831	0.0148179	0	0.183263	0.0125142	0.056285	0.0214117	0.0146275	0	0	0	0.244239	0.0959791	0.197518	0	0	0.0728962	0	0	0
TCGA_TCGA-BH-A0DE	0.0194014	0	0.00704439	0.13363	0	0.157248	0.00500575	0.0577726	0.00651683	0.0299679	0	0	0.0178325	0.0665337	0.188639	0.213266	0.00449959	0.0100804	0.0777674	0	0	0.00479414
TCGA_TCGA-A2-A0T1	0.0182121	0	0.00851566	0.168824	0	0.043285	0.0277949	0.06719	0.0351695	0.0486866	0	0.0114326	0	0.201594	0.109293	0.193263	0.0263095	0	0.04043	0	0	0
TCGA_TCGA-EW-A2FV	0.0715964	0	0.00495554	0.0958861	0	0.270144	0.0181611	0.0391829	0	0.0475541	0	0.0140927	0	0.0754578	0.122612	0.145066	0.0400297	0	0.0552618	0	0	0
TCGA_TCGA-D8-A1JH	0.159154	0	0.0393315	0.104472	0	0.122217	0.0128202	0.0252659	0.0137455	0	0	0.0208336	0.0226116	0.0795152	0.0805634	0.169082	0.0297675	0	0.12062	0	0	0
TCGA_TCGA-E9-A1R6	0	0.0279666	0.0114876	0.032678	0	0.0745758	0	0.0336198	0.0638335	0	0.0108988	0	0.000276627	0.377151	0.0290934	0.189656	0	0	0.148763	0	0	0
TCGA_TCGA-A2-A0CL	0.0842403	0	0.0104819	0.243441	0	0.243445	0.0709576	0.00628497	0.00642863	0	0.00707013	0	0.013003	0.0528298	0.170443	0.0480674	0.00241049	0.00124411	0.0344616	0	0	0.0051915
TCGA_TCGA-A2-A04Q	0.0134466	0.0509778	0.0261892	0.256137	0	0.00942262	0.0381662	0.0627559	0.0701776	0.000428123	0	0.0118176	0	0.144317	0.125954	0.098084	0.05245	0.0104417	0.0292347	0	0	0
TCGA_TCGA-AN-A0FZ	0.0378854	0	0.0178025	0.0359309	0	0.0461525	0	0.050774	0.0329992	0.00404336	0	0	0	0.470965	0.0568418	0.220037	0	0	0.0252494	0	0	0.00131804
TCGA_TCGA-AC-A3W7	0.00294422	0.00810828	0.0233554	0.306716	0	0.0540189	0	0.00785763	0.00606264	0	0	0	0.0284108	0.0840403	0.13212	0.146215	0.0316887	0	0.168462	0	0	0
TCGA_TCGA-BH-A1F6	0.0355935	0	0.0426093	0.142876	0	0.0744445	0.0546937	0.0506287	0.000885932	0	0	0	0.00403751	0.264643	0.0926149	0.228602	0	0	0.00229389	0.00480458	0	0.00127198
TCGA_TCGA-A7-A0CE	0.0519744	0	0.047643	0.102018	0	0.0173027	0	0.0626266	0.0297721	0	0.0126961	0.00454845	0	0.288372	0.118087	0.126927	0	0.0751893	0.0628436	0	0	0
TCGA_TCGA-D8-A27N	0.093335	0	0.0904632	0.0635234	0	0.0889237	0.00112249	0.0131046	0.0171129	0.015447	0	0.00518425	0	0.28641	0.0416063	0.238111	0	0	0.0416522	0	0	0.00400337
TCGA_TCGA-EW-A1PA	0	0.0391739	0.0405945	0.0759714	0	0.147434	0.00545461	0.0726586	0.00499818	0.025346	0	0	0	0.166956	0.120008	0.0901262	0.0160033	0	0.195275	0	0	0
TCGA_TCGA-AR-A24S	0.0523166	0	0.00489276	0.0280128	0	0.137144	0.0138597	0.0126745	0.0170742	0	0.00579918	0	0	0.247255	0.112899	0.17984	0.133654	0	0.0531527	0	0	0.00142581
TCGA_TCGA-B6-A0X1	0.0132414	0	0.00317516	0.276752	0	0	0.125134	0.0871819	0.0175649	0	0	0.0576049	0.0559656	0.0886967	0.0845822	0.104931	0	0.0440856	0.0398241	0	0	0.00126074
TCGA_TCGA-A8-A07R	0.0777268	0	0.10392	0.0720049	0	0.101319	0.0156129	0.0601297	0.0193966	0	0.00312606	0	0	0.157511	0.134256	0.220925	0	0	0.00107711	0	0	0.0329945
TCGA_TCGA-E2-A156	7.31022e-05	0.00625384	0	0	0	0.211973	0	0	0.0343857	0	0.0191421	0.0207528	0.0193358	0.236451	0.0044814	0.264604	0.0128595	0	0.169688	0	0	0
TCGA_TCGA-BH-A0H5	0.0934344	0	0.128763	0.286832	0	0.109635	0.0616429	0.00487888	0.00137991	0.0240482	0	0	0	0.101772	0.0854831	0.0572949	0.0124123	0	0.0324233	0	0	0
TCGA_TCGA-B6-A0IH	0	0	0.0919181	0.276943	0	0.0520147	0	0.0505916	0.0248372	0.125334	0	0	0	0.000178871	0.140995	0.0942832	0.0594475	0	0.0834575	0	0	0
TCGA_TCGA-A8-A076	0.0356069	0	0.0380179	0.0719581	0	0.0765083	0	0	0.00545634	0	0	0.0164469	0	0.202643	0.0798018	0.290138	0.0263538	0	0.146109	0	0	0.0109604
TCGA_TCGA-E2-A15T	0.0485629	0	0.0299889	0.0510875	0	0.0926954	0	0.0621475	0.025492	0.0029267	0	0.000852287	0	0.382818	0.0677849	0.159179	0.00845483	0	0.0680093	0	0	0
TCGA_TCGA-Z7-A8R5	0.139378	0	0.0707756	0.216656	0	0.0143168	0	0.0762271	0.00567996	0	0	0.0647435	0.0181902	0.125063	0.0184493	0.153734	0.0178028	0	0.0759596	0	0	0.00302397
TCGA_TCGA-D8-A140	0.0295357	0	0.141212	0.153301	0	0.130043	0	0.0619373	0.019926	0.0275356	0	0.0212009	0	0.0938611	0.0973539	0.150473	0	0	0.0736204	0	0	0
TCGA_TCGA-B6-A40C	0.00586114	0.0197908	0.00447849	0.247664	0	0.065956	0.00661246	0.0180383	0.0143647	0	0	0.00259352	0.0150986	0.0569246	0.118709	0.279787	0.0147513	0	0.126186	0	0	0.00318426
TCGA_TCGA-A2-A259	0.0934302	0	0	0.0727145	0	0.152405	0.025436	0	0.0112618	0	0	0	0.0474163	0.0359385	0.140609	0.0850828	0.0205276	0	0.300927	0	0	0.0142509
TCGA_TCGA-BH-A1EU	0.0311411	0.0674741	0	0	0	0.262029	0.0281528	0.0516291	0	0.116942	0	0	0	0.117621	0.090516	0.139324	0.0253723	0	0.0697998	0	0	0
TCGA_TCGA-A2-A0EV	0.026525	0	0.0157021	0.112078	0	0.0980215	0.0101413	0.0304856	0.0134068	0.0485865	0	0	0	0.320834	0.0856889	0.169778	0.00194286	0	0.0668094	0	0	0
TCGA_TCGA-BH-A0AW	0.0486328	0	0.0283757	0.15748	0	0.138754	0.0385622	0.0282213	0.0248905	0.084161	0	0.0103133	0	0.114739	0.0920029	0.131308	0.0165648	0	0.0859939	0	0	0
TCGA_TCGA-A8-A093	0.0907818	0	0.0253612	0.0349857	0	0.171471	0	0.0314993	0.0115496	0	0	0.00948527	0.0139977	0.176622	0.0378298	0.10407	0.0652781	0	0.223121	0	0	0.00394806
TCGA_TCGA-B6-A1KN	0.165674	0	0.0193766	0.190108	0	0.0737696	0.0370638	0	0.011528	0.00755025	0	0	0	0.0836688	0.173847	0.0736893	0	0.0446128	0.110577	0	0	0.00853512
TCGA_TCGA-EW-A1PH	0.0514692	0	0.0576542	0.195639	0	0.0946586	0.0684941	0.0716821	0	0.00108426	0	0	0	0.172396	0.12626	0.06806	0.0531897	0.015869	0.0185878	0	0	0.00495551
TCGA_TCGA-BH-A0BC	0.0523178	0	0.00423983	0.0581653	0	0.119389	0	0.025053	0.0488604	0.0178628	0.0124655	0	0	0.276543	0.161747	0.163867	0.0115056	0	0.0479841	0	0	0
TCGA_TCGA-E2-A1IN	0.0010781	0.00676694	0.00697348	0.0426351	0	0.164513	0.000674076	0	0.0147798	0	0	0.0101604	0.00712069	0.0548987	0.0542061	0.282977	0.00604149	0	0.33925	0	0	0.00792476
TCGA_TCGA-LL-A73Z	0.0831627	0	0.0103311	0.138442	0	0.00155856	0	0.0805237	0.0176502	0.0412692	0	0.0415284	0	0.0899343	0.245677	0.106342	0.0379774	0	0.102805	0	0	0.00279858
TCGA_TCGA-BH-A0EB	0.0104142	0	0.049094	0.100367	0	0.160449	0.00671968	0.043171	0.038581	0.0139426	0	0	0.0601004	0.0447256	0.0779643	0.200312	0.112528	0	0.0787532	0	0	0.00287775
TCGA_TCGA-WT-AB41	0.055842	0	0.0679439	0.219557	0	0	0.0563145	0.0910634	0.117753	0.0516509	0	0.0104731	0	0.0755869	0.0760358	0.0979601	0.00306713	0.024295	0.0510694	0	0	0.00138836
TCGA_TCGA-A7-A2KD	0.03073	0	0.0036808	0.107309	0	0.144719	0.0160066	0.0678523	0.0674788	0	0.00453787	0.00171343	0.0023804	0.142143	0.152693	0.204748	0.0164236	0	0.0355792	0	0	0.00200527
TCGA_TCGA-A7-A13G	0	0.0823795	0.0441277	0	0	0.185658	0.00552664	0.000303823	0.000458092	0	0.0231375	0	0.0421961	0.0563534	0	0.303511	0.0831169	0	0.173231	0	0	0
TCGA_TCGA-E2-A14N	0.0440394	0	0.00388481	0.0740236	0	0.359785	0.072335	0.0231894	0	0.0237458	0.0111832	0	0	0.047225	0.230387	0.0710458	0.00433651	0.030518	0.00430134	0	0	0
TCGA_TCGA-C8-A132	0.128956	0	0.077835	0.110771	0	0.173496	0.0238152	0.0501822	0.0201742	0.0898186	0	0	0	0.10734	0.0942452	0.0827892	0.0150359	0	0.0255416	0	0	0
TCGA_TCGA-E9-A6HE	0.0134552	0	0.037896	0.146192	0	0.110099	0	0.086738	0.0142186	0	0	0.0598858	0.00137158	0.145197	0.059684	0.183965	0	0.0219883	0.0933875	0	0	0.0259206
TCGA_TCGA-AC-A6IV	0.0493677	0	0.00774629	0.115753	0	0.216543	0.00550791	0	0.0111723	0.00246238	0	0.0212976	0	0.151709	0.0973875	0.162266	0.0202926	0	0.127724	0	0	0.0107703
TCGA_TCGA-AC-A4ZE	0.0659166	0	0.0232071	0.159588	0	0.258639	0	0.0276599	0	0.051655	0	0	0.0331563	0	0.0838477	0.176377	0	0	0.119953	0	0	0
TCGA_TCGA-AR-A1AM	0.0588788	0	0.023581	0.182981	0	0.178405	0.00682349	0.0252837	0.010608	0.015965	0	0	0.00503677	0.216708	0.0723823	0.0750966	0.0147306	0	0.113521	0	0	0
TCGA_TCGA-AC-A23E	0	0.00295299	0.0054388	0.0223045	0	0.0754063	0	0.0149427	0.00671298	0	0.00340301	0.000636508	0	0.288317	0.0340299	0.405654	0	0	0.128236	0	0	0.0119651
TCGA_TCGA-AN-A0AK	0.0545854	0	0.029744	0.0946533	0	0.0778592	0.0322761	0.0485201	0.012654	0.0467658	0	0.00615173	0	0.26056	0.0698461	0.258692	0	0	0.00697701	0	0	0.000715384
TCGA_TCGA-A8-A06R	0	0.0012034	0.143509	0.0424364	0	0.143791	0.0266575	0.0321197	0.020199	0.0446233	0	0.00908801	0	0.235296	0.0923082	0.1516	0	0	0.0524388	0	0	0.00472991
TCGA_TCGA-E9-A247	0.068752	0	0.0739151	0.0773781	0	0.0693304	0	0.0522667	0.0260582	0	0	0.0254681	0	0.198466	0.108174	0.153298	0.0153083	0	0.129029	0	0	0.00255532
TCGA_TCGA-GM-A2DD	0.0418166	0	0.00413461	0.166254	0	0.19042	0.0353676	0.0636394	0.00533509	0.0314356	0	0.0217109	0.000491263	0.0944533	0.139426	0.142013	0.0136607	0.00412861	0.0457131	0	0	0
TCGA_TCGA-AO-A1KR	0.0210419	0	0.0261926	0.35431	0	0.0180103	0.081853	0.0988836	0.012267	0	0	0.0841368	0.000929583	0.0333776	0.137524	0.0674947	0.00589304	0.0110076	0.0470787	0	0	0
TCGA_TCGA-E2-A1LL	0	0.0105839	0.0264241	0.0357193	0	0.136276	0.00524092	0.0603181	0.00410879	0	0.00623145	0.00659381	0.0132917	0.26811	0.12121	0.147665	0.119722	0	0.0327591	0	0.00574605	0
TCGA_TCGA-GI-A2C8	0.021506	0	0.00306468	0.038933	0	0.101962	0	0.0180488	0.0128543	0.0135684	0.0234568	0	0	0.344501	0.0508553	0.281106	0	0	0.0762263	0.0111375	0	0.00278001
TCGA_TCGA-E9-A1N6	0	0.0185147	0.00458837	0.0572874	0	0.0101751	0.0195818	0.0211619	0.0136973	0.0296958	0	0	0	0.461748	0.021469	0.273482	0.00332696	0	0.0652718	0	0	0
TCGA_TCGA-BH-A0E2	0.0373531	0	0.0328491	0.23992	0	0.0545938	0.0183452	0.0574668	0.00946741	0.00943178	0	0	0	0.288062	0.0898559	0.0514782	0.00558577	0	0.0766804	0.0289106	0	0
TCGA_TCGA-D8-A1XQ	0	0	0.0870168	0.07225	0	0.0901449	0.0312659	0.0400652	0.00539503	0.0239086	0	0.00250014	0	0.30391	0.127306	0.209308	0	0	0.000504236	0	0	0.00642516
TCGA_TCGA-AN-A0FJ	0	0.0320341	0.00825913	0.00401742	0	0.123019	0	0	0.0082659	0.050691	0.0209695	0	0	0.521661	0.155986	0.0750971	0	0	0	0	0	0
TCGA_TCGA-AR-A24Q	0.0544776	0	0.0718585	0.130016	0	0.0986832	0.0154877	0.0341668	0.00944641	0.0832894	0	0	0	0.263083	0.0810931	0.103223	0.0111282	0	0.0440473	0	0	0
TCGA_TCGA-AC-A7VC	0.010692	0	0.013043	0	0	0.106744	0.00392132	0.0423547	0.0219194	0.0173716	0.0108334	0.000917395	0.00413138	0.54436	0.0156181	0.19334	0.00986948	0	0.00359322	0.00129043	0	0
TCGA_TCGA-AN-A0XW	0.0166079	0	0.00845545	0.139609	0	0.0990231	0.0922694	0.0712232	0	0.0238054	0	0.00290144	0.00202828	0.0451436	0.17041	0.144725	0.0441226	0	0.125409	0	0.01003	0.00423648
TCGA_TCGA-E2-A1IG	0.0300645	0	0.0140852	0.0506523	0	0.209285	0	0.0255979	0.0218434	0	0	0.0191823	0.0160633	0.22532	0.0675571	0.276904	0.00312905	0	0.0347177	0	0	0.00559822
TCGA_TCGA-C8-A27A	0.0849453	0	0.0653206	0.0257593	0	0.186005	0	0.0351396	0.0215698	0.00877069	0	0.016532	0	0.271726	0.121615	0.131872	0	0	0.028918	0	0	0.00182532
TCGA_TCGA-AO-A03T	0.0406508	0	0.0259119	0.108719	0	0.152593	0.0174633	0.0147717	0.0511479	0	0	0.0529542	0.0176753	0.267068	0.146642	0.0434761	0.0148656	0	0.0460612	0	0	0
TCGA_TCGA-D8-A27F	0.0989275	0	0.0286082	0.0177715	0	0.109256	0.011593	0	0	0	0	0.00157433	0.00686687	0.530637	0.0431352	0.107564	0	0	0.0440673	0	0	0
TCGA_TCGA-A8-A091	0.106791	0	0.0162893	0.152279	0	0	0.0137109	0	0.0140369	0.0646539	0	0	0	0.221596	0.108089	0.205207	0.00529899	0	0.0848037	0	0	0.00724508
TCGA_TCGA-E9-A1RG	0.029004	0	0.039358	0.12498	0	0.0357996	0	0	0.0652797	0.0378587	0	0.0654354	0.00181248	0.135188	0.1276	0.220624	0.046901	0	0.0701599	0	0	0
TCGA_TCGA-BH-A1F2	0.00176609	0.00434519	0.000138935	0	0	0.173179	0	0.0309468	0	0.0796731	0	0.0333466	0	0.388932	0.0113474	0.180888	0	0	0.0867319	0.00870435	0	0
TCGA_TCGA-BH-A0AZ	0.123174	0	0.0892491	0.128181	0	0.112023	0.00208804	0.0160159	0.0220357	0.00681653	0.00174862	0	0	0.194641	0.0678367	0.178292	0.00656256	0	0.04772	0	0	0.00361621
TCGA_TCGA-C8-A1HM	0.0330705	0	0.0024232	0.355253	0	0	0.162241	0.0639694	0	0.0682296	0	0.0157825	0	0.0326743	0.0971238	0.115536	0.00280141	0	0.0508956	0	0	0
TCGA_TCGA-BH-A6R8	0.0387521	0	0.0069803	0.0975461	0	0.0252612	0.0101021	0.084559	0.0486251	0	0	0.00834208	0	0.294162	0.0842197	0.221869	0	0	0.0793151	0	0	0.000266694
TCGA_TCGA-BH-A0E6	0.107473	0.0187649	0.0424125	0.222112	0	0	0.00817037	0.0497026	0.0429233	0.00394253	0	0	0	0.281786	0.100469	0.0838256	0	0	0.0372093	0	0	0.00120906
TCGA_TCGA-A2-A3KC	0.0719228	0	0.0455969	0.07523	0	0.156335	0.00318188	0.0578274	0.00496178	0.00731123	0	0	0	0.208327	0.0881943	0.174157	0.0328407	0	0.0740678	0	0	4.61311e-05
TCGA_TCGA-B6-A0WY	0.0338826	0	0.00345389	0.0771233	0	0.0714258	0	0.065348	0.02215	0.0159277	0	0.000846587	0	0.286371	0.196823	0.132805	0.00666212	0	0.0871809	0	0	0
TCGA_TCGA-AO-A0JE	0.0233766	0	0.0378856	0.19401	0	0.0727156	0.054051	0.063117	0.0461686	0.0607238	0	0.00302758	0.00220474	0.0190947	0.134162	0.157901	0.0272163	0.031807	0.0693742	0	0	0.00316443
TCGA_TCGA-C8-A8HR	0.0188948	0.000967897	0	0.154086	0	0.140323	0	0.0653678	0.00281762	0.0550175	0	0.0458805	0	0	0.204322	0.213265	0.0410046	0	0.0568813	0	0	0.00117181
TCGA_TCGA-HN-A2OB	0.0429713	0	0.0424292	0.105161	0	0.184057	0	0.0260014	0	0	0	0.000868983	0	0.0972286	0.0671358	0.162873	0.0557151	0	0.215558	0	0	0
TCGA_TCGA-E2-A1BD	0.065055	0	0.015075	0.123886	0	0.0911465	0	0.0415167	0.0172419	0	0	0.0231058	0	0.154371	0.10628	0.202169	0.0222683	0	0.137132	0	0	0.000752769
TCGA_TCGA-BH-A28O	0.17759	0	0.247096	0.118682	0	0.230068	0	0	0	0	0	0.00539452	0.00644865	0	0.0656037	0.0888104	0.0158332	0	0.0444737	0	0	0
TCGA_TCGA-A2-A0ER	0.0254843	0.0025742	0.0614814	0.102627	0	0.143256	0	0	0.0176887	0.0158297	0	0.0201102	0.00159297	0.0741204	0.0644118	0.178549	0.0442023	0	0.244446	0	0	0.00362684
TCGA_TCGA-E9-A1R3	0.0121719	0	0.00220871	0.0181201	0	0.152697	0.0117644	0.0109738	0.0108517	0	0.0163277	0	0	0.279527	0.120444	0.174061	0.137247	0	0.0438814	0	0	0.00972385
TCGA_TCGA-MS-A51U	0.101216	0	0.0888735	0.18784	0	0.1608	0.0107512	0.0205051	0.0397671	0.00754363	0	0	0.00494594	0.0409916	0.165797	0.0612628	0.0612987	0	0.0484075	0	0	0
TCGA_TCGA-BH-A0C7	0.0812768	0	0.0272309	0.064893	0	0.242033	0.0138215	0.0266876	0	0	0	0.00580392	0	0.140285	0.116316	0.119744	0.0178351	0	0.144073	0	0	0
TCGA_TCGA-A2-A0YI	0.0125413	0.00296385	0.0312866	0.18448	0	0.136018	0.014914	0.0286905	0.00196479	0.0426064	0	0	0	0.164885	0.100483	0.18014	0.0415527	0	0.0574748	0	0	0
TCGA_TCGA-C8-A12Z	0.0237211	0	0.0365566	0.0650817	0	0.0344468	0	0.0512302	0.022788	0	0.00405857	0.00300649	0	0.540105	0.0806089	0.106907	0	0	0.0314896	0	0	0
TCGA_TCGA-B6-A0WW	0.0272141	0	0.0262358	0.034385	0	0.153891	0.0208083	0.115863	0.000330355	0.0138218	0.0149065	0	0	0.171312	0.163616	0.184727	0	0	0.0678282	0	0	0.00506138
TCGA_TCGA-E9-A226	0	0	0.0106453	0	0	0.200198	0	0.0504739	0.012809	0	0.00809094	0	0	0.342662	0.0789351	0.219551	0.000508288	0	0.0761258	0	0	0
TCGA_TCGA-PE-A5DD	0.0814415	0	0.0150214	0.264759	0	0.250696	0	0.0142491	0.00789739	0	0	0.0218285	0.00568829	0.0662744	0.0993552	0.042737	0.0058648	0	0.123862	0	0	0.0003255
TCGA_TCGA-AR-A2LO	0.102804	0	0.0396583	0.211425	0	0.192003	0	0.0822018	0.0161721	0.0225421	0	0.0478865	0.0118673	0.0347198	0.125652	0.0676466	0.0115624	0	0.032651	0	0.00120912	0
TCGA_TCGA-GM-A2DN	0.040086	0	0.0231278	0.228287	0	0.124209	0.0400721	0.0346437	0.0190389	0.0646716	0	0	0	0.185266	0.0998729	0.0603537	0.0496391	0	0.0307322	0	0	0
TCGA_TCGA-E9-A1NE	0.0958235	0	0	0.30059	0	0.235307	0.0618414	0.0306593	0	0.0691565	0	0.000133705	0	0.00400017	0.0765064	0.0905374	0.0134446	0.00126605	0.020734	0	0	0
TCGA_TCGA-A8-A096	0.00714392	0	0.00405262	0.147412	0	0.258892	0.00933253	0.0219894	0.0131797	0	0	0.0318571	0.0153467	0.0710274	0.110356	0.220963	0.0257347	0	0.060025	0	0	0.0026884
TCGA_TCGA-D8-A1JJ	0.0166655	0	0.00646266	0.0559312	0	0.0711515	0	0.0311422	0.00842207	0.0086065	0	0	0	0.436676	0.0454118	0.225506	0.0461533	0	0.0316838	0.0148149	0	0.00137263
TCGA_TCGA-BH-A18J	0	0.0233222	0.00512019	0	0	0.0776697	0	0.0411036	0.0338146	0	0.0259274	0	0	0.494991	0.0493349	0.167753	0	0	0.080964	0	0	0
TCGA_TCGA-A2-A3XV	0.0425988	0	0.044264	0.11787	0	0.0171025	0	0.0628461	0	0.0354986	0	0.0632993	0	0.20418	0.0731544	0.299811	0.00459144	0	0.0347836	0	0	0
TCGA_TCGA-S3-AA14	0.110055	0	0.0961686	0.0700959	0	0.189699	0	0.059434	0	0	0.00594914	0	0.0163604	0	0.10484	0.163946	0.0385028	0.0181839	0.126766	0	0	0
TCGA_TCGA-BH-A18F	0.0924003	0	0.0021894	0.195963	0	0.142408	0.00450776	0.0297979	0.0137956	0.0391073	0	0.0185503	0.00336564	0.173128	0.139765	0.0573417	0.020232	0	0.0674491	0	0	0
TCGA_TCGA-BH-A42V	0.0883917	0	0.0414249	0.104536	0	0.204359	0	0.0869778	0.0178507	0.0210646	0	0.0238049	0.00530068	0.163869	0.0617883	0.104576	0.00980306	0	0.066253	0	0	0
TCGA_TCGA-A2-A0YD	0.0989294	0	0.0285146	0.0802097	0	0.118935	0	0.0498707	0.0152618	0.0415602	0	0.0137518	0	0.156636	0.101985	0.14142	0.0107195	0	0.130668	0	0	0.0115385
TCGA_TCGA-BH-A0HL	0	0.0365247	0.0223167	0	0	0.138482	0	0.0358548	0.0429634	0	0.0138874	0.0170683	0	0.334646	0.00986106	0.260219	0	0	0.0334611	0	0.0547163	0
TCGA_TCGA-B6-A0IP	0.202981	0	0	0.219617	0	0.0843864	0.00850275	0.0170998	0.00650379	0	0	0.012871	0.0161565	0.108204	0.113826	0.0805319	0.00669681	0	0.122624	0	0	0
TCGA_TCGA-BH-A1F8	0.0678969	0	0.0700189	0.112026	0	0.161893	0	0.0415611	0	0.0671423	0	0.00709783	0	0.0487243	0.0274961	0.212909	0.0216278	0.0858256	0.0530921	0	0	0.0226887
TCGA_TCGA-S3-AA10	0.0186383	0.0196055	0.0169293	0.152335	0	0.0924534	0.0871391	0.0990595	0.04332	0	0	0.0449215	0	0.177186	0.153739	0.0672984	0	0.00103374	0.0263421	0	0	0
TCGA_TCGA-E9-A1NI	0.012757	0	0.00296118	0	0	0.0641816	0	0.0515908	0.0100213	0.0128834	0	0.0242256	0	0.409016	0.0473364	0.273281	0.0249507	0	0.061169	0	0	0.00562575
TCGA_TCGA-BH-A1EY	0.0171806	0	0.00572258	0	0	0.255449	0.0167332	0.0321419	0	0.0603663	0	0	0	0.184921	0.122295	0.16448	0.0559558	0	0.0806728	0	0	0.00408103
TCGA_TCGA-B6-A0I8	0.0724833	0	0.0719671	0.0690901	0	0.00411964	0	0.0243127	0.0235475	0	0.00986672	0.000175959	0.0134993	0.121758	0.0814182	0.341887	0	0.0190711	0.127864	0	0	0.0189392
TCGA_TCGA-BH-A1FM	0	0	0.0102148	0.00886103	0	0.0644952	0	0.0242805	0.0025083	0.0173023	0	0	0	0.317464	0.0517712	0.29214	0.00426161	0	0.129901	0.0277481	0	0.0490519
TCGA_TCGA-BH-A0DP	0.0710476	0	0.00453188	0.196086	0	0.122561	0	0.0325495	0	0.0447012	0	0.0229046	0	0.14248	0.112243	0.143587	0.00226969	0	0.10185	0	0	0.00318907
TCGA_TCGA-BH-A0HX	0.120819	0	0.0321282	0.0635901	0	0.187523	0	0	0.00952962	0.0122396	0	0.015963	0	0.312738	0.0706574	0.116947	0.00189495	0	0.05597	0	0	0
TCGA_TCGA-E2-A1AZ	0.0992706	0	0.018485	0.0727996	0	0.304569	0.064499	0.0477352	0	0.0173966	0	0	0.00510412	0.0409285	0.181259	0.0681561	0.0117211	0.013881	0.0541961	0	0	0
TCGA_TCGA-E2-A573	0.0328172	0.0031439	0.0352662	0.115097	0	0.0913954	0.0192363	0.0969512	0.0484733	0.0402003	0	0.00671033	0	0.251294	0.140518	0.10443	0.00216736	0	0.0122997	0	0	0
TCGA_TCGA-A2-A04X	0.0458714	0	0.0377752	0.160108	0	0.138322	0.0296271	0.0235629	0.0224791	0.00112011	0	0.0122392	0.013702	0.117011	0.173201	0.0947011	0.0327846	0	0.0974957	0	0	0
TCGA_TCGA-A7-A13H	0.0426535	0	0.0690055	0.0807525	0	0.0572163	0	0.0162348	0.0264794	0.0226911	0	0.0210086	0	0.435045	0.0857403	0.0774436	0.00752205	0	0.0582072	0	0	0
TCGA_TCGA-BH-A1FU	0.0940353	0	0.0486683	0.0790884	0	0.182353	0.0207228	0.0340265	0.00580368	0.0479156	0	0.00504768	0	0.218778	0.0936286	0.0947911	0.0180919	0	0.0570498	0	0	0
TCGA_TCGA-LL-A5YP	0	0.011919	0.0412782	0.0995825	0	0.138661	0.00968702	0.0559936	0.0204985	0	0	0	0.0103935	0.178372	0.110695	0.214904	0.075897	0	0.030341	0	0	0.00177788
TCGA_TCGA-BH-A0DG	0.0957788	0	0.0478941	0.0794849	0	0.146867	0.0274394	0.0297042	0.0155195	0	0.0100244	0	0	0.175765	0.109349	0.18746	0.0272205	0	0.0474936	0	0	0
TCGA_TCGA-E2-A1L9	0.0180841	0	0.00705175	0.017766	0	0.0946522	0	0.0301863	0.0261647	0.023082	0	0	0	0.513057	0.0443226	0.205387	0	0.0166755	0	0.00218116	0	0.00138968
TCGA_TCGA-AO-A0J3	0.0177197	0	0.0204697	0.142727	0	0.132964	0	0.0459826	0.0284865	0	0	0.0525843	0.00828108	0.0796236	0.0735987	0.2045	0.0190243	0	0.174039	0	0	0
TCGA_TCGA-D8-A1XA	0.00341741	0.0168113	0.0059168	0.0378726	0	0.0202551	0.00706289	0.036413	0.034199	0.00850095	0	0	0	0.459666	0.036783	0.176489	0	0	0.135653	0.00788593	0	0.0130749
TCGA_TCGA-A2-A0EQ	0.0804115	0	0.0344772	0.142825	0	0.140743	0.0566688	0.058677	0.0217704	0.0713641	0	0.0179343	0	0.138786	0.101874	0.0753431	0.00740537	0	0.0508664	0	0	0.000852242
TCGA_TCGA-AO-A0JA	0.121797	0	0.0487925	0.0752681	0	0.222149	0.00655933	0	0.0135138	0.00930117	0	0.00235377	0	0.0561238	0.123877	0.188323	0.00164091	0	0.125619	0	0	0.00468218
TCGA_TCGA-AO-A0J7	0.0142986	0	0.0315497	0.00485269	0	0.119604	0	0.0078688	0.0149249	0	0	0.0388894	0.0125668	0.302161	0.08512	0.0179504	0.126216	0	0.223997	0	0	0
TCGA_TCGA-AO-A0JM	0.0530002	0	0.0137376	0.0381085	0	0.0323358	0.0337413	0.0753557	0.0310072	0.0345322	0	0	0	0.414577	0.0877839	0.131705	0.00282048	0	0.0448909	0	0.00640431	0
TCGA_TCGA-UL-AAZ6	0	0.0401472	0.0100924	0.0122512	0	0.0295752	0	0.0178937	0.036533	0	0	0.0311939	0	0.39913	0.0611424	0.278532	0.00357932	0	0.0799293	0	0	0
TCGA_TCGA-OL-A66O	0	0.0333222	0.189152	0.169419	0	0.0214736	0	0.0941724	0.0282516	0	0	0.0787868	0.00323425	0.0374863	0.028303	0.180724	0.000533314	0	0.121062	0	0.0065322	0.00754786
TCGA_TCGA-E2-A158	0.080546	0	0.0449459	0.194346	0	0.0190881	0.0253593	0.111375	0	0	0	0	0.0124337	0.086713	0.200204	0.113882	0.0796456	0	0.0314615	0	0	0
TCGA_TCGA-D8-A147	0.101587	0	0.0174991	0.0846253	0	0.14546	0.009287	0.0517059	0.0156061	0	0	0	0	0.332824	0.0849352	0.0973446	0.00334897	0.0317614	0.0240159	0	0	0
TCGA_TCGA-AR-A250	0.0315347	0	0.00758091	0.0492938	0	0.194232	0.00223878	0.0515175	0.0249453	0.000971517	0	0.00269825	0	0.283329	0.0641005	0.237979	0	0	0.0492026	0	0	0.000375591
TCGA_TCGA-AN-A0XP	0.00274244	0.000223425	0.0169315	0.044187	0	0.0906995	0	0	0.0104049	0	0	0.0389588	0.00738507	0.200208	0.0994004	0.304895	0	0.0368128	0.147151	0	0	0
TCGA_TCGA-E2-A1LB	0.0736311	0	0.107938	0.0464877	0	0.0859983	0	0.0408699	0.0521689	0	0	0.030157	0.0572693	0.0589636	0.0615525	0.284232	0.028674	0	0.0720571	0	0	0
TCGA_TCGA-E2-A1B6	0.0793649	0.117257	0.0506415	0.17824	0.0220381	0	0.128699	0.0292453	0.0676451	0.051754	0	0	0	0.0767825	0.127909	0.0376461	0	0.0134713	0.0193073	0	0	0
TCGA_TCGA-A2-A0CW	0.0237283	0	0.00515486	0.217785	0	0.141311	0.0357159	0.0459484	0.00880247	0	0	0	0.00787162	0.1164	0.167512	0.143723	0.00963657	0	0.0764095	0	0	0
TCGA_TCGA-E9-A1QZ	0.0557885	0.0427158	0.00508408	0.177366	0	0.234806	0.055896	0.0141505	0	0.102982	0	0	0	0.0166588	0.094674	0.0968908	0.0501577	0.00344742	0.0484367	0	0	0.000944697
TCGA_TCGA-BH-A208	0.138529	0	0.126605	0.132799	0	0.117594	0	0.0206401	0.0124949	0.00721603	0	0.0349333	0.00234629	0.0699168	0.0719998	0.113207	0.0266005	0	0.125119	0	0	0
TCGA_TCGA-D8-A1XK	0.0567133	0	0.0555214	0.0824043	0	0.0957605	0.0640237	0.0290039	0	0	0.00116669	0.0128367	0	0.366021	0.0668419	0.126199	0	0	0	0.0374684	0	0.00603892
TCGA_TCGA-AO-A0JF	0.0356658	0	0.00440299	0.138508	0	0.148634	0.0109277	0.0130826	0	0.0334698	0	0	0	0.0330129	0.0889602	0.156783	0.147561	0	0.186477	0	0	0.00251499
TCGA_TCGA-XX-A899	0.192928	0	0.0454541	0.138264	0	0.134157	0.0511838	0	0.00244731	0	0.00189198	0	0.00302451	0.150511	0.0718955	0.127975	0	0	0.0802681	0	0	0
TCGA_TCGA-D8-A1JG	0.00814787	0	0.13246	0.0579757	0	0.160328	0.0459613	0.0228956	0.00176975	0.0322253	0	0.00883971	0	0.167294	0.121906	0.174101	0.0196493	0	0.0462152	0	0	0.000232039
TCGA_TCGA-BH-A0C0	0.0235615	0	0.0040859	0.21363	0	0.0294295	0.0903356	0.0632377	0.035755	0.0207564	0	0.0192736	0.00427797	0.11158	0.128383	0.169889	0.0104501	0	0.0753554	0	0	0
TCGA_TCGA-A2-A0EM	0	0	0.00641932	0.0830853	0	0.191336	0	0.0247202	0	0.00033341	0	0.00468749	0.0985028	0.000316792	0.0617069	0.177437	0.0989932	0.0715006	0.178362	0	0	0.00259816
TCGA_TCGA-A2-A0SX	0.0269422	0.0145807	0	0.152212	0	0.11751	0.0468103	0.0528671	0.0432086	0.0456007	0	0	0	0.318957	0.0777065	0.0579276	0.0192187	0	0.0264583	0	0	0
TCGA_TCGA-E2-A15C	0.0710761	0.0119759	0.0959472	0.130821	0	0.166489	0.000509041	0.0813345	0	0.00602625	0	0	0	0.114783	0.125508	0.0984871	0.0205034	0	0.0738533	0	0	0.00268694
TCGA_TCGA-A1-A0SD	0.0591638	0	0.0365458	0.034109	0	0.185593	0	0.0415041	0.016089	0.0179931	0	0	0	0.12057	0.182575	0.155237	0.0240203	0.0123341	0.114266	0	0	0
TCGA_TCGA-GM-A3XG	0.102008	0	0.0541833	0.0671114	0	0.0170435	0	0.0650893	0.0124726	0.0151686	0	0.000731812	0	0.398268	0.0501409	0.183738	0	0	0.034044	0	0	0
TCGA_TCGA-EW-A1J3	0.00316647	0	0.0164127	0.0436854	0	0.18365	0	0.0664595	0	0.0658099	0	0.0540324	0.00922344	0.00948835	0.126681	0.253708	0.0240116	0.022497	0.00980631	0.100575	0.00552557	0.00526734
TCGA_TCGA-LL-A441	0.267206	0.0463464	0.0716407	0.109859	0	0.0238513	0.0251569	0.0402574	0.0349444	0.0200486	0	0.0280654	0	0.163282	0.080447	0.0519265	0.00293044	0	0.0340378	0	0	0
TCGA_TCGA-C8-A1HI	0.0590763	0	0.102667	0.0734783	0	0.0584851	0	0.00931502	0	0.0457168	0	0.00764264	0	0.115707	0.134968	0.25525	0.0146057	0	0.122331	0	0	0.000757184
TCGA_TCGA-D8-A1JI	0.0428088	0	0.015973	0.0900724	0	0.143491	0	0.0627443	0	0	0	0.0159036	0.0874772	0	0.0648017	0.352255	0.0496466	0	0.0572235	0.0139415	0	0.00366169
TCGA_TCGA-GM-A3XL	0.0154433	0	0.0786675	0.25594	0	0	0.117341	0.0588424	0	0	0.0133584	0.0218256	0.000899141	0.0983769	0.0985857	0.14521	0.0108157	0.0417267	0.042968	0	0	0
TCGA_TCGA-A2-A0YK	0.181575	0	0.0475042	0.263387	0	0.112222	0.0434454	0.0287873	0	0.0707506	0	0	0	0.0207828	0.0845937	0.0618303	0.0630471	0	0.0220748	0	0	0
TCGA_TCGA-E9-A248	0.0451643	0	0.124712	0.12408	0	0.154128	0.0678213	0	0	0.136327	0	0	0	0.116261	0.109199	0.0971938	0.00367811	0	0.0214347	0	0	0
TCGA_TCGA-C8-A12V	0.0081194	0.017385	0.0256004	0.246003	0	0.0131757	0.0631415	0.0605634	0.0349433	0.0155055	0	0.00375313	0	0.0837792	0.22486	0.10916	0.0536242	0	0.0403866	0	0	0
TCGA_TCGA-A7-A6VY	0	0.00485321	0.120997	0.0696513	0	0.0438134	0.0685406	0.0777169	0.0089569	0.00714371	0	0.00680884	0	0.294245	0.0926633	0.177534	0.0134782	0	0.0135983	0	0	0
TCGA_TCGA-E2-A1IU	0.0366302	0.0465951	0.0513999	0.131284	0	0.128879	0	0.0662935	0	0.0345153	0	0.0253562	0	0.0645327	0.124177	0.146155	0.0184943	0	0.11913	0	0	0.00655739
TCGA_TCGA-AR-A24Z	0.0360656	0	0.0100885	0.0357705	0	0.0890056	0.0118072	0.0508732	0.00562975	0.00316986	0.00154778	0	0	0.383504	0.0371254	0.312865	0	0	0.0225483	0	0	0
TCGA_TCGA-A2-A0YT	0.033942	0	0.0146725	0.193985	0	0.165118	0.0147983	0	0	0.0131481	0	0.027638	0.0173988	0	0.110057	0.237114	0.0496998	0.043684	0.0554141	0	0	0.0233314
TCGA_TCGA-BH-A0DS	0.0498392	0	0.0407799	0.111633	0	0.0853757	0.000658212	0.0368067	0.0120086	0.0339228	0	0.0266513	0	0.319358	0.0732874	0.102697	0.0298836	0	0.0716333	0	0.00546553	0
TCGA_TCGA-BH-A1FD	0.0155601	0	0.00808032	0.00130744	0	0.166735	0.00690942	0.0629787	0.000498715	0	0.0156511	0	0	0.237764	0.0640176	0.383392	0	0	0.0131337	0.00580181	0	0.0181698
TCGA_TCGA-E9-A1R5	0.0206541	0	0.0161573	0.0155787	0	0.153324	0	0	0.0282678	0.0347605	0	0	0	0.338924	0.106904	0.125899	0.0320367	0	0.123838	0	0	0.00365548
TCGA_TCGA-BH-A0DI	0.0583425	0	0.0046779	0.0803564	0	0.0910223	0.020643	0.00673047	0.0211202	0.0396621	0	0.0103108	0	0.302629	0.10852	0.113587	0.0153766	0	0.127022	0	0	0
TCGA_TCGA-AO-A1KT	0.000440867	0.00599843	0.00211162	0.0153265	0	0.159921	0.00415154	0.0321389	0	0.0186604	0	0	0.00865217	0.273077	0.0390301	0.332635	0	0.0355138	0.0568609	0.00696509	0.00190625	0.00661024
TCGA_TCGA-LL-A5YO	0.1034	0.00232538	0.0355218	0.170172	0	0.00626261	0.0211222	0.0771078	0.076629	0.0353844	0	0.057368	0	0.153292	0.0965098	0.0701438	0.0184511	0	0.0741769	0	0	0.00213279
TCGA_TCGA-AO-A12C	0.167783	0	0.146813	0	0	0.0364247	0	0.00438068	0.0230868	0.0248621	0	0.00741754	0	0.311815	0.0398801	0.145738	0	0	0.091799	0	0	0
TCGA_TCGA-A2-A04P	0.0893244	0.0262138	0.0584388	0.0856833	0	0.192038	0	0.128995	0.059629	0.00307958	0	0.0190944	0.00408295	0.0314043	0.165838	0.0796146	0.000959471	0.0298727	0.0257319	0	0	0
TCGA_TCGA-BH-A0AY	0.0220103	0	0.00331258	0.148015	0	0.138165	0.00176445	0.013836	0.00596624	0.0129785	0	0.0333728	0	0.111585	0.0787777	0.190721	0.0390373	0	0.200458	0	0	0
TCGA_TCGA-E9-A1NG	0.00273363	0	0.00245193	0.0230078	0	0.111146	0	0.00950907	0.0151484	0	0	0.0157499	0	0.207174	0.0271667	0.411872	0.065782	0	0.0924602	0	0	0.0157979
TCGA_TCGA-B6-A0IJ	0.0118853	0.00848129	0.0257972	0.132458	0	0.076754	0.0166783	0.0423772	0.0581492	0	0	0.0131896	0.0105517	0.229277	0.174508	0.102752	0.0652255	0	0.0319163	0	0	0
TCGA_TCGA-B6-A0WX	0.124566	0	0.0369731	0.201604	0	0.158385	0.00946279	0.0558599	0.0206998	0.0200706	0	0.015213	0.000678365	0.110271	0.143703	0.0408145	0.00357572	0	0.056144	0	0	0.00197911
TCGA_TCGA-A2-A3XY	0.0716991	0	0.000895192	0.047519	0	0.145081	0.00105631	0.110472	0.0392494	0	0	0	0	0.313447	0.15531	0.0672907	0.0089158	0	0.0390655	0	0	0
TCGA_TCGA-EW-A1J5	0.0456693	0	0.0059659	0.115051	0	0.216683	0.0360353	0.0612656	0.00233444	0.0106972	0	0	0	0.0847167	0.154088	0.151394	0.00971993	0	0.105978	0	0	0.000401932
TCGA_TCGA-AR-A2LR	0.0408931	0	0.00584668	0.143425	0	0.0329497	0.00926575	0.037805	0	0	0	0.00177407	0.00916698	0.122916	0.0674583	0.402922	0	0.0230366	0.0811537	0	0.0202807	0.00110562
TCGA_TCGA-A7-A26I	0.0323345	0	0.00820479	0	0	0.102404	0	0.00907262	0.0269198	0.0150885	0	0.0299693	0	0.435461	0.00353309	0.292092	0	0	0.0449205	0	0	0
TCGA_TCGA-EW-A1PF	0.0848336	0	0.0270079	0.080472	0	0.177078	0.00379756	0	0.00681139	0.00216053	0	0	0	0.255681	0.155875	0.133214	0.0142384	0	0.0588301	0	0	0
TCGA_TCGA-GM-A4E0	0.03252	0	0.00848627	0.228285	0	0.20342	0	0.0223861	0	0.0377143	0	0.020818	0.0702039	0	0.118089	0.214962	0.0189932	0	0.0241222	0	0	0
TCGA_TCGA-E2-A1IH	0.03764	0.026793	0	0.10301	0	0.12956	0.0481661	0.068189	0	0.187536	0	0	0	0.177192	0.0763249	0.0855274	0.0149144	0	0.0438942	0	0.00125298	0
TCGA_TCGA-EW-A1P0	0.038506	0	0.0059453	0.101835	0	0.142077	0.0248468	0.0974348	0.00973598	0.0363862	0	0	0	0.247699	0.1033	0.118677	0.0406726	0	0.0328846	0	0	0
TCGA_TCGA-A7-A0CG	0.110037	0	0.0779848	0.127154	0	0.261591	0.0328878	0.0128209	0.00391943	0.0355187	0	0	0	0.0194644	0.0700474	0.117411	0.0251843	0.008137	0.0978422	0	0	0
TCGA_TCGA-D8-A1JL	0.0333606	0	0.00551123	0.105586	0	0.114812	0.0684111	0.0759962	0.000183776	0	0.0314517	0	0	0.290391	0.117629	0.126157	0	0.00772447	0.0227867	0	0	0
TCGA_TCGA-D8-A1JP	0.0336046	0	0.00986644	0.16512	0	0.100708	0.00162629	0.0273516	0.0307417	0.00886731	0	0	0.00952193	0.157585	0.0846782	0.309598	0.0132103	0	0.0475204	0	0	0
TCGA_TCGA-E2-A152	0.00895882	0	0.0419885	0.0597473	0	0.0795797	0	0	0.0173544	0.00162352	0	0.0143108	0	0.353479	0.0415406	0.249815	0	0	0.131602	0	0	0
TCGA_TCGA-BH-A0BW	0.0299281	0	0.00447246	0.0570004	0	0.131001	0.0547081	0.0498839	0	0	0.0231356	0.0134692	0	0.133052	0.263522	0.146293	0	0.0115477	0.0812571	0	0	0.00072918
TCGA_TCGA-A2-A0YE	0.0698351	0	0.112928	0	0	0.129585	0	0.0946106	0	0.00968715	0	0.0505447	0	0.143951	0.124075	0.134052	0.00470603	0.0522305	0.0737961	0	0	0
TCGA_TCGA-A2-A0CM	0.0280496	0	0.0127616	0.152502	0	0.171048	0.0751757	0.0737299	0.0306894	0	0	0	0.00287127	0.20354	0.135417	0.0869329	0	0	0.0272828	0	0	0
TCGA_TCGA-E2-A153	0	0.00463429	0.00248692	0.0140191	0	0.0589833	0	0.00785704	0.0325826	0	0.012418	0	0	0.500453	0.00622321	0.226502	0	0.00227758	0.128688	0	0	0.00287527
TCGA_TCGA-D8-A146	0.119458	0	0.00586952	0.0754308	0	0.0953938	0.0102701	0.0278996	0.0102097	0.00886751	0	0.00248052	0	0.379061	0.0528805	0.088546	0.00488932	0	0.118743	0	0	0
TCGA_TCGA-A2-A4S3	0.00858398	0.00271238	0.00900679	0.175528	0	0.103517	0.0118756	0.0586152	0.051899	0.0242098	0	0.000890767	0	0.252425	0.120174	0.107064	0.0089908	0	0.0645065	0	0	0
TCGA_TCGA-BH-A18M	0.154496	0	0.0518922	0.140761	0	0.170272	0	0	0.00537898	0.00511994	0	0.0214569	0.0238033	0.0181425	0.0946588	0.117383	0.0206517	0	0.164041	0	0.0119427	0
TCGA_TCGA-OL-A5S0	0.0443314	0	0.00544118	0.0575252	0	0	0.0185125	0.0801813	0.0168176	0.0735201	0	0.0129099	0	0.352588	0.134488	0.156759	0.00814097	0	0.0387848	0	0	0
TCGA_TCGA-A2-A1FX	0.0855412	0	0.0135061	0.108579	0	0.110001	0	0.0357047	0.015104	0.0337404	0	0	0.0773834	0.0696732	0.0848817	0.191294	0.00181971	0	0.164521	0	0	0.00825056
TCGA_TCGA-BH-A18H	0.103412	0	0.000711585	0.261545	0	0.159813	0.0588114	0	0.0236405	0	0.0130046	0	0	0.174176	0.107788	0.0621714	0.00459076	0	0.0303358	0	0	0
TCGA_TCGA-AR-A254	0.0282032	0	0.00897244	0.0834331	0	0.206406	0.0446036	0.0112657	0	0	0.00339169	0	0	0.201771	0.118902	0.255467	0.00425828	0	0.0259294	0	0	0.00739711
TCGA_TCGA-B6-A0I6	0.0797747	0	0.0223906	0.070732	0	0.0763474	0	0.070567	0.0365765	0	0	0.0265705	0	0.360126	0.0513314	0.142903	0.0353442	0	0.0227982	0	0	0.00453846
TCGA_TCGA-3C-AALK	0.00987873	0	0.0412427	0.143284	0	0.212826	0	0.0602157	0.0477295	0	0	0.0539834	0.00705491	0.0479258	0.0979948	0.140949	0.0319424	0	0.103431	0	0	0.00154175
TCGA_TCGA-D8-A1JE	0	0.0183251	0.00552539	0.117869	0	0.109775	0.00466045	0.0144309	0.00752703	0	0	0	0	0	0.1371	0.452689	0.0166512	0	0.101049	0	0	0.0143968
TCGA_TCGA-D8-A1JA	0.00254089	0.0109383	0.00900466	0.105937	0	0.222265	0	0.00558598	0	0	0	0.0258822	0.0661055	0	0.101922	0.166137	0	0.207103	0.0673678	0	0	0.00921057
TCGA_TCGA-AR-A0TR	0.204978	0	0.0100773	0.220174	0	0.00983179	0.0347534	0	0.0287629	0.0046161	0	0	0.00490248	0.0172149	0.112039	0.153319	0.0311533	0	0.16728	0	0	0.000896756
TCGA_TCGA-EW-A2FS	0.066168	0	0.149186	0.17094	0	0.144265	0	0.10434	0.00879642	0.0531998	0	0	0	0.0901163	0.116289	0.0733259	0.0149473	0	0	0.00832451	0.000100757	0
TCGA_TCGA-A8-A06P	0	0.0224508	0.0539773	0.0513973	0	0.0808146	0	0.0318594	0.0223195	0.00324905	0	0	0	0.235857	0.0453613	0.262357	0	0	0.175678	0	0	0.0146788
TCGA_TCGA-AN-A0AT	0.0647535	0	0.00141417	0.13394	0	0.110174	0.0527096	0.065113	0.0240866	0	0.00253226	0	0	0.286677	0.125597	0.116345	0	0	0	0.0166591	0	0
TCGA_TCGA-XX-A89A	0.16442	0	0.0666538	0.0886881	0	0.224902	0.0161201	0.0100273	0.0159461	0	0	0	0.00472224	0.112047	0.0854295	0.160466	0.00041186	0	0.0482357	0	0	0.00193089
TCGA_TCGA-AR-A1AI	0.0339089	0	0.0866576	0.163083	0	0.12939	0.104181	0.0661406	0	0.0128754	0	0	0.0153531	0.138801	0.0647604	0.102108	0.0490432	0.0278984	0.00469909	0	0	0.00110027
TCGA_TCGA-OL-A5DA	0.0273223	0	0.0373057	0.260214	0	0.0902449	0	0.0851515	0.0105694	0.0418346	0	0.0245509	0	0.0577806	0.134824	0.131019	0.0045362	0	0.0927211	0	0	0.00192568
TCGA_TCGA-A2-A4RW	0.0568413	0	0.0529101	0.171667	0	0.0816798	0.0076283	0.0239974	0.0478597	0	0	0.020246	0.00722584	0	0.0930102	0.145385	0.0440401	0	0.247508	0	0	0
TCGA_TCGA-BH-A0B6	0.0667799	0.0120956	0.0245314	0.284392	0	0	0.0335649	0.0627599	0.0656645	0.00843249	0	0.0534713	0.00280001	0.106771	0.0951861	0.0642456	0.0262963	0	0.0930086	0	0	0
TCGA_TCGA-GM-A5PX	0.119038	0	0.0578962	0.126914	0	0.178638	0	0.0192383	0	0.0341435	0	0.0314268	0	0.08853	0.0484838	0.124558	0.0322955	0.00173949	0.137099	0	0	0
TCGA_TCGA-OL-A5D8	0	0.0297264	0.0401674	0.080694	0	0.107412	0	0.128865	0.0401	0	0	0.0141183	0	0.229179	0.10191	0.123893	0.0436133	0	0.0603209	0	0	0
TCGA_TCGA-BH-A0H7	0.0788163	0	0.00302313	0.0986929	0	0.0784772	0.00430613	0.0723992	0.0107308	0.0396979	0	0.0126598	0	0.301812	0.0938647	0.116266	0	0	0.0892538	0	0	0
TCGA_TCGA-BH-A6R9	0.0371949	0	0.037127	0.0725266	0	0.108104	0.0387379	0	0.00707953	0	0	0.013399	0	0.170603	0.0707098	0.21081	0.141412	0	0.084964	0	0	0.00733267
TCGA_TCGA-AN-A0FN	0.0142517	0.0400067	0.00447238	0.11552	0	0.20959	0.00425494	0.0472915	0.00184528	0.202243	0	0.00651378	0	0.0901929	0.0993166	0.0842489	0.0136153	0	0.0666366	0	0	0
TCGA_TCGA-A2-A25E	0.141534	0	0	0.0642779	0	0.235386	0.0218873	0.0741973	0.00283655	0.0116533	0	0.00460818	0	0.035624	0.117766	0.201677	0.0223424	0	0.0662093	0	0	0
TCGA_TCGA-C8-A12O	0.0896387	0	0.0322874	0.0917737	0	0.0722782	0.0164367	0.025674	0.0358492	0	0	0	0	0.298139	0.0856573	0.130618	0.00375874	0	0.110542	0	0	0.00734761
TCGA_TCGA-C8-A12T	0	0	0.0177493	0.143867	0	0.12889	0.00440169	0.0341735	0.0125768	0	0	0.0237959	0.0687091	0.095756	0.0704764	0.188801	0.0218968	0.0544399	0.134467	0	0	0
TCGA_TCGA-EW-A1OW	0.0706226	0	0.0346851	0.0577805	0	0.0559066	0.0202819	0.0707373	0.0193712	0	0	0.0163612	0	0.408517	0.0864454	0.0897983	0.0409869	0	0.0285061	0	0	0
TCGA_TCGA-AR-A24O	0.11834	0	0.0261322	0.140101	0	0.225744	0.00778389	0.0196881	0	0.0409073	0	0	0	0.0266229	0.120562	0.172319	0.0210149	0.00113751	0.0784312	0	0	0.00121631
TCGA_TCGA-E9-A5FL	0	0.0145249	0.00283318	0.0342026	0	0.118147	0.0303638	0.0198444	0.0177107	0	0	0.0350402	0.00159683	0.0720214	0.0826149	0.457064	0.0802708	0.0165595	0.016637	0	0	0.000568503
TCGA_TCGA-BH-A0BD	0.0298934	0	0.00113029	0.101607	0	0.207894	0.0111788	0.0293314	0.0185935	0.0466468	0	0	0.00107408	0.103024	0.19313	0.116692	0.00903192	0	0.130774	0	0	0
TCGA_TCGA-AO-A0J4	0.141578	0	0.0645009	0.100367	0	0.17115	0.0243106	0.0690446	0.0246997	0.00686988	0	0	0	0.185354	0.138583	0.0642126	0	0	0.00932896	0	0	0
TCGA_TCGA-AO-A12B	0.00302204	0.021181	0.0123705	0.261006	0	0.0229195	0.00651334	0	0.0324556	0	0	0	0.0380109	0.112034	0.130748	0.152616	0.0341788	0	0.172945	0	0	0
TCGA_TCGA-BH-A0W3	0.00546351	0	0.0103721	0.0588488	0	0.145939	0	0.0740075	0.000631969	0	0	0.0194827	0.19332	0	0.0698944	0.320182	0.0134646	0.000639006	0.0877551	0	0	0
TCGA_TCGA-C8-A12L	0.1829	0	0.0797726	0.0839685	0	0.000949249	0	0.104476	0.0258544	0.000761635	0	0	0	0.256618	0.0606227	0.0888769	0.0393714	0.0147939	0.0584612	0	0	0.00257296
TCGA_TCGA-D8-A143	0.0526386	0	0.0566589	0.12186	0	0.145982	0.0605083	0.0758537	0	0	0	0	0	0.143232	0.102803	0.187459	0.0187888	0.00034292	0.0328134	0	0	0.00105984
TCGA_TCGA-E2-A14O	0.036625	0	0.0119033	0.0786872	0	0.0949471	0	0.0342458	0.0259845	0.00678515	0	0.0248146	0	0.437046	0.0964149	0.0652021	0.0188904	0	0.0684536	0	0	0
TCGA_TCGA-S3-A6ZF	0.1355	0	0	0.153943	0	0.181516	0.00869062	0	0	0.0118455	0	0	0.00456362	0.124671	0.159518	0.0908697	0.0127549	0	0.116127	0	0	0
TCGA_TCGA-A8-A08A	0	0.00235503	0.00458941	0.0336457	0	0.166832	0	0.0755115	0.00618474	0	0	0	0	0.338724	0.102762	0.219939	0.0134529	0	0.0297189	0	0	0.00628417
TCGA_TCGA-AN-A0XV	0.0974146	0	0.0120796	0.103687	0	0.197159	0.0116345	0.0588586	0	0.105446	0	0	0	0.111138	0.104933	0.103465	0.0182816	0.000403946	0.075498	0	0	0
TCGA_TCGA-LL-A7T0	0.023047	0	0.0232831	0.16711	0	0.0876388	0	0.0739612	0.0324784	0.02187	0	0.025681	0	0.279762	0.0861034	0.141062	0.00033245	0	0.037671	0	0	0
TCGA_TCGA-B6-A401	0.0805741	0	0.00179826	0.129971	0	0.016847	0	0.110522	0.0424617	0	0	0.0393767	0	0.352121	0.0571747	0.0840333	0.000296815	0	0.0848243	0	0	0
TCGA_TCGA-EW-A1IX	0.0692402	0	0.00306351	0.0392496	0	0.122194	0	0.0490931	0.0265562	0.00105834	0	0.0190709	0	0.293212	0.0226894	0.16408	0.0224507	0.00818403	0	0.153031	0	0.00682606
TCGA_TCGA-E2-A15I	0.105175	0	0.00706297	0.136112	0	0.188393	0.00839619	0.0386675	0	0.0615328	0	0.012376	0	0.154642	0.0840196	0.113365	0.00271826	0	0.0851001	0	0.00243912	0
TCGA_TCGA-AQ-A04H	0.06096	0	0.0172837	0.0625384	0	0.10752	0.0135545	0.0286669	0.0290781	0.0125805	0	0	0	0.292364	0.0982631	0.189895	0	0	0.0872959	0	0	0
TCGA_TCGA-D8-A13Z	0.0769086	0	0.0104748	0.047851	0	0.0935502	0.0335413	0.0575651	0.0204756	0.00720696	0	0	0	0.302931	0.103546	0.199033	0.00172663	0.018283	0	0.0132098	0	0.0136969
TCGA_TCGA-A2-A4S2	0.0518107	0	0.00242649	0.196952	0	0.0795952	0.0293857	0.0326375	0.0129	0	0.0158717	0	0	0.26192	0.119711	0.149158	0.00456609	0	0.0430666	0	0	0
TCGA_TCGA-BH-A28Q	0.0785653	0	0.0298105	0.0704156	0	0.292365	0.0101353	0.0380205	0	0.0211769	0	0	0.0498742	0	0.121592	0.162074	0.0266505	0.0130298	0.0789054	0	0	0.00738492
TCGA_TCGA-A8-A06Y	0.162685	0	0.0534673	0.0583805	0	0	0	0.114235	0.0127578	0	0	0.0151425	0	0.176377	0.0623525	0.187111	0	0.082581	0.0749106	0	0	0
TCGA_TCGA-AO-A0JC	0.304264	0	0.0443659	0.230248	0.0129895	0	0.089895	0.0369296	0.010981	0.107839	0	0	0	0.0404341	0.0457705	0.0611954	0	0.00128156	0.0138071	0	0	0
TCGA_TCGA-EW-A1OX	0	0.0606915	0.0432716	0	0	0.19357	0	0	0.0255703	0	0.0281372	0.00091344	0	0.350368	0	0.116465	0	0	0.181013	0	0	0
TCGA_TCGA-S3-AA0Z	0.0501702	0	0.00422299	0.0954527	0	0.0764434	0	0.147502	0.0301043	0	0	0.0292455	0	0.253412	0.119589	0.147251	0.0111054	0	0.0355019	0	0	0
TCGA_TCGA-AO-A03P	0.0276885	0	0.0474571	0.0792951	0	0.0549666	0.0128486	0.082353	0.0320449	0.00754112	0	0	0	0.24977	0.074095	0.238883	0	0	0.0924309	0	0	0.000626527
TCGA_TCGA-D8-A1XR	0.0206951	0	0.0103109	0.042098	0	0.0505901	0	0.0257206	0.0255397	0	0.00588514	0	0	0.344345	0.0474948	0.250272	0.0673919	0	0.0943473	0.0153096	0	0
TCGA_TCGA-AR-A24T	0.118647	0	0.0391987	0.0884103	0	0.10444	0	0.0142767	0.000727495	0	0	0.0141871	0.0723459	0.0159252	0.058687	0.241857	0.010406	0	0.220892	0	0	0
TCGA_TCGA-GI-A2C9	0	0.0115755	0.000967353	0	0	0.144008	0	0.0471226	0.0200093	0	0	0.0441189	0	0.229012	0.0518493	0.23227	0.122077	0.0316918	0.0635525	0	0	0.00174439
TCGA_TCGA-A2-A3Y0	0.0154032	0	0.0193227	0.205159	0	0.0433209	0.135323	0.0630407	0.0996846	0	0.0405686	0	0	0.155137	0.124121	0.0621889	0.00958951	0.0042625	0.013826	0	0	0.00905287
TCGA_TCGA-AN-A04A	0.0557527	0	0.0135391	0.0677558	0	0.191748	0.0107763	0	0.00157255	0.0230837	0	0	0	0.282623	0.0898789	0.168544	0.0309668	0	0.0637587	0	0	0
TCGA_TCGA-BH-A0BT	0.053313	0	0.0002535	0.146541	0	0.129863	0	0.0543554	0.04875	0	0	0.0372933	0	0.122218	0.173391	0.0830172	0.0429509	0	0.108054	0	0	0
TCGA_TCGA-BH-A1EO	0.00849529	0	0.00290339	0.0170868	0	0.17852	0	0.0218408	0.00132655	0.0370605	0	0.0056101	0	0.260214	0.0941741	0.187298	0.0193074	0	0.161727	0	0	0.0044358
TCGA_TCGA-AC-A62X	0	0.0514421	0.016647	0.0713766	0	0	0	0.157913	0.0119478	0.016768	0	0.0703238	0.0497305	0.200154	0.0325794	0	0	0.25213	0.0396274	0	0	0.0293608
TCGA_TCGA-AR-A0TU	0.00789858	0	0.00552343	0.167872	0	0	0.107623	0.0963372	0.00338877	0.0293288	0	0.0404227	0	0.120934	0.106339	0.126431	0.0605912	0.106565	0.020585	0	0.000160468	0
TCGA_TCGA-BH-A18Q	0.0706307	0	0.0142708	0.217777	0	0.0274483	0.0272109	0.110118	0.0270143	0	0.0229112	0.0120451	0.0160449	0.031562	0.15647	0.154487	0.0307751	0.0258115	0.0554227	0	0	0
TCGA_TCGA-BH-A0HB	0.0330449	0	0.00887553	0.134724	0	0.172875	0.0192626	0.00779594	0.031809	0.0771542	0	0.0122381	0	0.162523	0.0839386	0.169348	0.033423	0	0.0529886	0	0	0
TCGA_TCGA-E9-A227	0.0240611	0	0.0358939	0.254874	0	0.0921918	0.00872061	0	0	0.0954973	0	0.00513991	0	0.0216974	0.107979	0.196562	0.0784231	0	0.0789597	0	0	0
TCGA_TCGA-BH-A0DL	0.00489538	0.000601978	0.0116739	0.0714732	0	0.0184955	0.0770208	0.0467975	0.030068	0.00589758	0	0.023018	0	0.268007	0.148367	0.149952	0.10571	0	0.0275921	0	0	0.0104301
TCGA_TCGA-A8-A08P	0.00934913	0	0.00525088	0.161971	0	0	0.0402097	0.0563148	0.0115003	0.0286771	0	0.0493504	0	0.176264	0.149262	0.167906	0.0189246	0	0.115048	0	0	0.00997193
TCGA_TCGA-GM-A2DK	0.0582596	0	0.00638046	0.105708	0	0.0862219	0.0036674	0.0229663	0	0.0608805	0	0	0	0.361369	0.0479033	0.209411	0.00689659	0	0.0303359	0	0	0
TCGA_TCGA-A2-A04V	0.0202254	0	0.00547929	0.0508303	0	0.110535	0.0105204	0.0136051	0.0223852	0	0	0.034219	0.0054309	0.329353	0.0480283	0.11905	0.0529682	0	0.17737	0	0	0
TCGA_TCGA-B6-A0IO	0.02523	0	0.0123288	0.150521	0	0.182487	0.0444524	0.027068	0.00337113	0.0200107	0	0	0	0.164514	0.176351	0.0928827	0.0362869	0	0.0644955	0	0	0
TCGA_TCGA-GM-A2DA	0.111793	0	0.0884316	0.185201	0	0.268098	0	0.0475509	0.0264717	0.0258562	0	0.0113748	0	0.0194057	0.0916272	0.0424177	0.0214843	0	0.0602881	0	0	0
TCGA_TCGA-AO-A126	0.000940311	0	0.0110958	0.153075	0	0.17319	0	0.0319909	0.0669328	0.00532492	0	0.0387203	0.000312478	0	0.0917553	0.227273	0.0104484	0	0.188941	0	0	0
TCGA_TCGA-BH-A1FE	0.127219	0	0.0288783	0.11729	0	0.225712	0.0552137	0.00110856	0	0.0530933	0	0	0	0.0126096	0.149215	0.108924	0.0483606	0	0.0723758	0	0	0
TCGA_TCGA-E2-A159	0.0215979	0	0.0109322	0.190138	0	0.11688	0.100046	0.0120923	0	0.0297003	0	0.0199335	0	0.121717	0.100101	0.162523	0.0405213	0	0.072169	0	0	0.00164882
TCGA_TCGA-A7-A26G	0.0982923	0	0.110259	0.0871735	0	0.199096	0.0206253	0.0327436	0	0.0139442	0	0	0	0.0835904	0.131131	0.122392	0.0377681	0.00141857	0.0610276	0	0	0.000538393
TCGA_TCGA-E2-A15O	0.0428441	0	0.00494749	0.147161	0	0.0236924	0.00322993	0.0493518	0.00539704	0	0	0	0	0.39246	0.0978784	0.0794773	0.0266527	0	0.126908	0	0	0
TCGA_TCGA-A8-A094	0.08468	0	0.0212196	0.118178	0	0.0434453	0.0575895	0.0542517	0.00979498	0.015217	0	0.045684	0	0.144755	0.115343	0.160478	0.0406398	0	0.0822189	0	0	0.00650511
TCGA_TCGA-GM-A2DH	0.0570152	0	0	0.193208	0	0.152664	0.0537865	0.0770807	0.037995	0.0303042	0	0	0	0.141005	0.108166	0.0901317	0.025602	0.000474456	0.032567	0	0	0
TCGA_TCGA-AC-A2FF	0.0403225	0	0.072085	0.148909	0	0.190259	0.00752766	0.0151919	0.0010921	0.0551199	0	0	0	0.033089	0.085585	0.131212	0.0620496	0.00574802	0.151809	0	0	0
TCGA_TCGA-AR-A0TX	0.058603	0	0	0.172156	0	0.116963	0.0395721	0.0235546	0.0255726	0.0264534	0	0.013591	0.0016789	0.0775302	0.129954	0.195258	0.0313041	0	0.0878097	0	0	0
TCGA_TCGA-E2-A1IO	0.0730367	0	0.0161747	0.166247	0	0.197895	0.0105516	0.0349296	0.024257	0.0603291	0	0	0	0.126746	0.102302	0.0949993	0.0254157	0	0.0671163	0	0	0
TCGA_TCGA-E9-A1NH	0.0506224	0	0.0229761	0.0887848	0	0.136569	0	0.0386016	0.0252819	0	0	0.0131599	0	0.262898	0.0703351	0.136339	0.0717198	0	0.080917	0	0	0.00179487
TCGA_TCGA-A2-A0ET	0.0417072	0	0.0111729	0.163254	0	0.209341	0.0347302	0.0696502	0	0	0	0.02213	0.0331147	0	0.0871094	0.20789	0.102552	0	0	0.00284972	0.0130466	0.00145147
TCGA_TCGA-A2-A4RX	0.176031	0	0.034871	0.12941	0	0.182022	0	0.0427525	0.0419436	0.00391658	0	0	0	0.166026	0.0744603	0.0797431	0.0142329	0	0.0545929	0	0	0
TCGA_TCGA-5L-AAT0	0.0060449	0.0148845	0.0197151	0.168237	0	0.197137	0	0.0463828	0.0245167	0	0	0.0364139	0.00770134	0.109158	0.128941	0.104852	0.0144329	0	0.112721	0	0	0.00886103
TCGA_TCGA-BH-A0EA	0.0559981	0	0.00523703	0.0144079	0	0.0631557	0	0.0615439	0.00146203	0.0651745	0	0.0138451	0	0.323532	0.0433892	0.122901	0.18469	0	0.0446635	0	0	0
TCGA_TCGA-E9-A1N8	0.05283	0	0.00810443	0.0750898	0	0.04268	0.00601002	0.0833354	0.0194408	0	0	0.0263472	0	0.366424	0.210373	0.105215	0	0	0.00415016	0	0	0
TCGA_TCGA-A2-A25B	0	0.0145843	0.0406	0.153414	0	0.195472	0.0242663	0.0174731	0.0154452	0	0	0	0	0.174197	0.142331	0.158406	0.00664808	0	0.0447932	0	0	0.0123711
TCGA_TCGA-AR-A24U	0.0584613	0	0	0.0796364	0	0.231739	0.0567349	0.0263794	0	0.0182772	0.0159758	0	0	0.159659	0.0895148	0.186488	0.0481853	0	0.0289495	0	0	0
TCGA_TCGA-S3-AA15	0.137731	0	0.397072	0.087004	0.0103529	0.00521392	0.0511311	0.00301845	0.001588	0.0222798	0	0.0152315	0.00493662	0.0908091	0.0347522	0.0709519	0.0117787	0	0.0541854	0	0	0.00196342
TCGA_TCGA-A2-A0EW	0.0475813	0	0	0.19358	0	0.183274	0	0.0322023	0	0	0	0.0599786	0.0158274	0	0.0810283	0.205164	0.0427262	0.00291834	0.132515	0	0	0.0032049
TCGA_TCGA-C8-A3M8	0.0276599	0	0.0118137	0.0544075	0	0.0984384	0	0.0268843	0.00867008	0.0188218	0	0	0	0.408229	0.115137	0.160506	0	0	0.0694329	0	0	0
TCGA_TCGA-A8-A07Z	0.0117757	0.0129496	0.000353939	0.131855	0	0.0313326	0.0148499	0	0.0303168	0.0529271	0	0.0245585	0.0219367	0.0178246	0.0355518	0.341383	0.0316449	0.085085	0.155655	0	0	0
TCGA_TCGA-C8-A1HJ	0.112292	0	0.0109071	0.116333	0	0.0664191	0.0829651	0.0867351	0	0.0716479	0	0	0	0.0891228	0.193067	0.0878325	0	0.0488201	0.0338583	0	0	0
TCGA_TCGA-A7-A4SE	0.00339063	0.0223387	0.0022447	0.0187885	0	0.0568977	0.00109847	0.0841141	0.018298	0	0.00188002	0.00134901	0	0.444797	0.201773	0.104823	0.0102615	0	0.0279453	0	0	0
TCGA_TCGA-BH-A42T	0.0538107	0	0.0044572	0.079077	0	0.114869	0	0.139217	0.00331395	0.0138403	0	0.0394407	0.0786597	0	0.053513	0.126258	0.0526763	0.0278931	0	0.199147	0.0138221	5.31986e-06
TCGA_TCGA-AC-A2FE	0.0437501	0	0.00482894	0.3154	0	0.189731	0.0158636	0.0498927	0.0160904	0	0	0.0256004	0.0282159	0.0265137	0.151384	0.0987083	0.0161748	0	0.00914967	0.00869688	0	0
TCGA_TCGA-A8-A0A4	0.0401878	0	0.0116313	0.128538	0	0.121113	0	0.0185231	0.0391169	0	0	0.00323796	0.00282352	0.107265	0.117423	0.222085	0.00734646	0	0.180709	0	0	0
TCGA_TCGA-BH-A1FC	0.00869442	0	0.154058	0.223522	0	0.105718	0.126991	0.0825019	0.00128993	0.0184026	0	0.0170657	0	0.0330152	0.0932713	0.085486	0.0382739	0.000381397	0.00836065	0	0	0.00296802
TCGA_TCGA-A2-A0ST	0.0404797	0.0559818	0.0357341	0.180153	0	0.0920195	0.0366956	0.072087	0.0273359	0.0264198	0	0.000847513	0	0.0837386	0.155976	0.0278948	0.126592	0.00430433	0.0328749	0	0	0.000865739
TCGA_TCGA-A8-A07E	0.0301208	0	0.00677281	0.15066	0	0.140893	0.0227428	0.00450103	0.0200175	0.0774445	0	0	0	0	0.12614	0.14977	0.103888	0	0.167051	0	0	0
TCGA_TCGA-A7-A0CH	0	0.021818	0.00688043	0.0358054	0	0.184599	0	0.00759649	0	0	0	0.0232143	0.014605	0.207293	0.0945911	0.170184	0.0322431	0	0.20117	0	0	0
TCGA_TCGA-BH-A0E9	0.13901	0	0.0419848	0.163567	0	0.302822	0	0	0	0	0	0.0112301	0.0113312	0	0.0548604	0.118421	0.0656308	0	0.0911419	0	0	0
TCGA_TCGA-E9-A243	0.0238115	0.0300676	0.0149261	0.217477	0	0.134188	0.0734617	0.0234374	0.0157273	0.0354451	0	0.0026613	0	0.0963327	0.121604	0.140343	0.0125303	0	0.0370793	0	0	0.0209083
TCGA_TCGA-BH-A0BV	0.000436448	0	0.00445197	0.129822	0	0.200314	0	0.0195842	0.0173489	0.064888	0	0	0	0.254847	0.0921511	0.170618	0.00261771	0	0.0424905	0	0	0.000429972
TCGA_TCGA-AR-A1AL	0.0874934	0	0	0.0968435	0	0.29878	0.0202339	0	0	0	0	0	0.044151	0	0.0301403	0.0836009	0.207583	0	0.13023	0	5.32311e-05	0.000890493
TCGA_TCGA-BH-A1FR	0.0149448	0.0436234	0	0.1432	0	0.060399	0.0100912	0.0397053	0.01083	0	0	0	0	0.304039	0.136626	0.190478	0.0101646	0	0	0.0358987	0	0
TCGA_TCGA-D8-A27I	0.0505047	0	0.0310713	0.124166	0	0.185592	0.043871	0.00989659	0	0.0449696	0	0	0.000438211	0.0264425	0.0990472	0.149087	0.128986	0	0.102792	0	0	0.00313623
TCGA_TCGA-BH-A0HA	0.0500691	0	0.0193673	0.183726	0	0.119855	0	0.0553332	0.0347407	0.0390804	0	0.0540339	0	0.0289063	0.176065	0.083849	0.0262673	0	0.125123	0	0	0.0035833
TCGA_TCGA-A2-A1FZ	0.0588637	0	0.0112786	0.0730457	0	0.143506	0	0.0220185	9.08296e-05	0.0188689	0	0.00300495	0.0561643	0.0928974	0.107107	0.201562	0.0848905	0	0.125544	0	0	0.00115685
TCGA_TCGA-AO-A0JB	0.0273069	0	0.0171267	0.212073	0	0.0705966	0	0.0598397	0.0776319	0	0	0.0569772	0.0231991	0.170217	0.0481966	0.197385	0.00252601	0	0.0369239	0	0	0
TCGA_TCGA-E2-A14Y	0.0148403	0	0.0432994	0.0470568	0	0.0722014	0.0338087	0.101967	0	0	0.0379	0	0	0.364767	0.131949	0.0836751	0	0.0209796	0.0472412	0	0	0.00031427
TCGA_TCGA-AR-A255	0.0898007	0	0.0168435	0.0900441	0	0.144804	0.00527255	0.0450558	0.015288	0.0114618	0	0.00285888	0	0.113093	0.163477	0.170244	0.0222858	0	0.109472	0	0	0
TCGA_TCGA-C8-A12K	0.00889976	0	0	0.158182	0	0.0289627	0.0396042	0.0309768	0.0360165	0.00553082	0	0.055558	0	0.22745	0.230335	0.127572	0.014644	0	0.0342922	0	0	0.00197636
TCGA_TCGA-C8-A1HN	0	0.0395975	0.0164731	0.114776	0	0	0.02376	0.0441462	0.0225732	0.0123144	0	0	0	0.385695	0.0285285	0.264189	0.00250871	0	0.0454382	0	0	0
TCGA_TCGA-PE-A5DC	0.00490374	0.00526183	0.00330982	0.149274	0	0.066169	0	0.0234673	0.035464	0	0	0	0	0.345329	0.115814	0.143842	0	0	0.107165	0	0	0
TCGA_TCGA-BH-A0BL	0.112773	0	0.0276854	0.0655052	0	0.169243	0.0792196	0.0492026	0.0047341	0.0260345	0	0.00472128	0	0.0741441	0.166826	0.115488	0.059162	0	0.0452607	0	0	0
TCGA_TCGA-E9-A22G	0.0286554	0	0.0131266	0.043833	0	0.0727633	0.0347135	0.115474	0	0.00907396	0	0.0115284	0	0.321358	0.0512183	0.0824578	0	0.190375	0.0254227	0	0	0
TCGA_TCGA-D8-A1X9	0	0	0.0114961	0.0580615	0	0.205905	0.00479065	0.0765625	0.0152683	0.00101059	0	0.0141709	0	0.18149	0.0945037	0.247774	0	0.0193238	0.0632211	0	0	0.0064214
TCGA_TCGA-A7-A26H	0.0501474	0	0.0104249	0.0607922	0	0.120172	0.000228011	0.0288946	0.00181657	0.0223929	0	0.00558746	0	0.350527	0.129563	0.157461	0.013078	0	0.0489159	0	0	0
TCGA_TCGA-AC-A62Y	0.0106283	0	0.00596569	0.0443975	0	0.0680873	0	0.0279758	0.002432	0.0233347	0	0.00547432	0	0.473889	0.0632232	0.241489	0.0169067	0	0	0.0161959	0	0
TCGA_TCGA-D8-A1X6	0	0.00482973	0.001991	0.044029	0	0.0772423	0	0.0490369	0	0.0115505	0	0.0223401	0.107892	0.057101	0.0302455	0.548374	0	0	0.0441891	0	0	0.00117858
TCGA_TCGA-E9-A2JT	0.198288	0.138693	0.0742585	0.20501	0	0.0329163	0.0323497	0.0438119	0.0080105	0.108992	0	0	0	0.052825	0.0722548	0.01964	0	0	0.0129499	0	0	0
TCGA_TCGA-E2-A1IK	0.0526011	0	0.031914	0.156686	0	0.0849785	0.0117323	0.0366272	0.0337677	0.0940273	0	5.22424e-05	0	0.194193	0.131337	0.116323	0.00486944	0	0.0292181	0.0216722	0	0
TCGA_TCGA-A2-A0EN	0.0676996	0	0	0.194712	0	0.211477	0.0207905	0.0422681	0.0191542	0.0218209	0	0.00180782	0.00241554	0.0608785	0.108195	0.115377	0.021043	0	0.10909	0	0	0.00327084
TCGA_TCGA-B6-A409	0	0.00742006	0.0430187	0.130821	0	0.130711	0	0.0734378	0.0640732	0	0	0.0355829	0	0.161513	0.158798	0.141137	0.00393256	0	0.0412145	0	0	0.00834187
TCGA_TCGA-D8-A1XL	0.0358196	0	0.0670562	0.167002	0	0.131199	0.0936038	0.106624	0.0147745	0.0123989	0	0	0.0109633	0.0252026	0.119428	0.160609	0.0184182	0	0.0364888	0	0	0.000411729
TCGA_TCGA-A8-A08X	0	0.0138545	0.233237	0.0734494	0	0.138038	0.019915	0.0363587	0.0203147	0.00520392	0.0046228	0	0	0.141596	0.0807922	0.193676	0.0109378	0	0.028003	0	0	0
TCGA_TCGA-A7-A13D	0	0.0147747	0.0107011	0	0	0.0634152	0	0.0601591	0	0	0.0299288	0	0	0.778604	0.00751252	0.0174393	0	0.00675596	0	0.0106497	5.92641e-05	0
TCGA_TCGA-BH-A0DQ	0.0816258	0	0.0363914	0.0790611	0	0.0743203	0	0	0.0406019	0	0	0.0250593	0	0.284573	0.10052	0.144529	0.00745549	0	0.125862	0	0	0
TCGA_TCGA-A8-A097	0.0517138	0	0.0052477	0.0504983	0	0.0979748	0.00035807	0.0388326	0.0104573	0.00108185	0	0.00785394	0	0.372107	0.0850217	0.187906	0.00607057	0	0.0835612	0	0	0.00131534
TCGA_TCGA-D8-A1XU	0.0520539	0	0.0310816	0.0673776	0	0.13235	0	0.0359207	0.015678	0	0	0.00515723	0.0536873	0	0.0904957	0.226085	0.167447	0	0.120351	0	0	0.00231379
TCGA_TCGA-A8-A08L	0.0430378	0	0.00297198	0.150019	0	0.190521	0.0530374	0.0115358	0.00317563	0.0411925	0	0.00971084	0.0111357	0.132396	0.142868	0.165253	0.0192833	0	0.0238618	0	0	0
TCGA_TCGA-A2-A04T	0.110211	0	0.0669222	0.177236	0	0	0.100587	0.0680066	0.0202815	0.0245291	0	0.0189191	0	0.162471	0.0848025	0.128937	0.0184339	0.00501481	0.0136478	0	0	0
TCGA_TCGA-EW-A1P7	0.102606	0.087668	0.115587	0.154142	0	0.174559	0	0.060929	0.00449755	0.0544728	0	0	0	0.101275	0.0631725	0.0448915	0.000713451	0.00942939	0.0260569	0	0	0
TCGA_TCGA-E2-A15H	0.21451	0	0.161724	0.123211	0	0.0461174	0	0.0284528	0.00174803	0	0	0	0.007235	0.190963	0.0898535	0.0548511	0.00184859	0	0.079486	0	0	0
TCGA_TCGA-OL-A66H	0.00416182	0.0187525	0.00100833	0.0413482	0	0.146467	0.0138722	0	0.0135646	0	0	0.0247838	0.0263068	0.04525	0.129871	0.367657	0.0121534	0	0.14406	0	0	0.0107426
TCGA_TCGA-A8-A08J	0	0	0.0637425	0.0644691	0	0.0743704	0	0.0252616	0.00558891	0.0138636	0	0.0129975	0	0.316735	0.0732363	0.294748	0	0	0.0499867	0	0	0.00500057
TCGA_TCGA-5L-AAT1	0.0356632	0	0.00106131	0.292057	0	0.0565996	0.0218008	0.0747147	0.0253385	0	0	0.0357358	0.00631487	0.0401404	0.130567	0.134904	0.0329635	0	0.112139	0	0	0
TCGA_TCGA-B6-A0RT	0.0696946	0	0.0308295	0.379309	0	0	0.0594286	0.0331528	0.0461261	0.062062	0	0	0	0.0840979	0.131717	0.0651461	0	0.0036173	0.034819	0	0	0
TCGA_TCGA-C8-A12N	0.0125709	0	0.00446123	0.0532928	0	0.0774111	0	0.0327208	0.0156768	0	0	0.0438678	0.0282968	0	0.0510529	0.227247	0.274796	0	0.168461	0	0	0.0101454
TCGA_TCGA-E9-A228	0	0.0067201	0.00335906	0.0313917	0	0.0146146	0	0	0.00316173	0	0.0103561	0	0	0.628994	0.0156623	0.216002	0	0	0.0697387	0	0	0
TCGA_TCGA-A2-A0CP	0.0569739	0	0.0743525	0.141396	0	0.185195	0	0.00107681	0	0.00344128	0	0.00190788	0	0.059354	0.0999102	0.154472	0.0123764	0	0.207842	0	0	0.00170287
TCGA_TCGA-E2-A14V	0.054308	0	0.017186	0.0658379	0	0.172855	0	0.0590583	0.0110296	0.0165863	0	0.0240974	0	0.134154	0.115777	0.0839269	0.0234639	0.00454165	0.217179	0	0	0
TCGA_TCGA-PL-A8LZ	0.0307767	0	0.0292948	0.129624	0	0.105061	0.085163	0.0671667	0.0251999	0	0.00023536	0.012566	0	0.122075	0.267027	0.102658	0	0	0.0231524	0	0	0
TCGA_TCGA-AO-A128	0.00832049	0	0	0.310441	0	0	0.136736	0.0500497	0	0.0388967	0	0.0265734	0	0.0607001	0.171569	0.156932	0.00238194	0	0.0360374	0	0	0.00136238
TCGA_TCGA-AO-A0JI	0.0405171	0	0.0405926	0.0925443	0	0.105229	0	0.00329551	0	0	0	0.0448921	0	0.0113084	0.0457688	0.0411285	0.00298262	0	0.571741	0	0	0
TCGA_TCGA-D8-A1XV	0	0.0764913	0.0275751	0.0865045	0	0.0962364	0.0100275	0.00751242	0.0261448	0	0.0733391	0	0.0149672	0.00817111	0.046485	0.290289	0.0301571	0	0.206099	0	0	0
TCGA_TCGA-A2-A1FW	0.0494435	0	0.0530111	0.0659427	0	0.395434	0.0160462	0.00179571	0	0	0.00432879	0	0.0288813	0	0.134266	0.18432	3.90868e-05	0	0.0651645	0	0	0.00132575
TCGA_TCGA-LD-A74U	0.0472899	0	0.0140742	0.0485523	0	0.0533472	0	0.0152003	0.00295624	0	0	0.0130463	0	0.484562	0.0532608	0.152728	0.00201923	0	0.112964	0	0	0
TCGA_TCGA-AN-A0XR	0.0520518	0	0.0241612	0.0318972	0	0.0345353	0	0.0557694	0.0398595	0	0	0.00869801	0	0.317802	0.0634678	0.171347	0.123601	0	0.0768106	0	0	0
TCGA_TCGA-C8-A1HG	0.00126592	0	0.129751	0.304021	0	0	0.0610734	0.0531535	0.0287911	0.0374578	0	0.023385	0	0.0478483	0.0863427	0.184481	0.00707252	0	0.0340888	0	0	0.0012679
TCGA_TCGA-A7-A6VV	0.0433897	0	0.0474743	0.0245586	0	0.0565099	0	0.0300175	0.0279176	0	0	0.00618698	0	0.527849	0.0809996	0.1171	0	0	0.0379971	0	0	0
TCGA_TCGA-AN-A0FW	0.0603218	0	0.00624649	0.227893	0	0.0380456	0.0356833	0.0259142	0.00912869	0.0872066	0	0	0.00611153	0.00133597	0.0862805	0.270339	0.0493804	0	0.0942177	0	0	0.00189538
TCGA_TCGA-AQ-A04J	0.209895	0	0.0649306	0.116332	0	0.189818	0.0791607	0	0	0	0.0145736	0	0.000961671	0.118732	0.0603159	0.0694573	0.0381151	0.0230058	0.0147021	0	0	0
TCGA_TCGA-LL-A50Y	0.00310668	0.0511065	0.0315651	0.121481	0	0.0808736	0	0.0358239	0.027863	0.0134458	0	0.0176343	0.0061974	0.161943	0.0411336	0.132066	0.155596	0	0.119235	0	0	0.000929657
TCGA_TCGA-BH-A203	0.0108601	0	0.0426772	0.110134	0	0.199152	0.0578166	0.0781185	0.00800416	0.0389766	0	0	0	0.151475	0.112297	0.154075	0.0180762	0.00235615	0.0157764	0	0	0.00020493
TCGA_TCGA-AR-A1AK	0.0465043	0	0.00808215	0.166768	0	0.0997117	0.019415	0.0755919	0	0.0785515	0	0	0.0441084	0	0.158445	0.194265	0.0347427	0	0.0719203	0	0	0.00189375
TCGA_TCGA-A1-A0SH	0.100945	0	0.0647907	0.0351097	0	0.198515	0	0.010166	0	0	0	0.0023609	0	0.170099	0.0510661	0.183113	0.00648801	0	0.171671	0	0	0.00567478
TCGA_TCGA-E2-A572	0	0.0663065	0.0962532	0.246137	0	0.00522278	0	0.0219609	0.043066	0	0.0151621	0	0.0341165	0.111403	0.0462515	0.113444	0.00500302	0	0.195673	0	0	0
TCGA_TCGA-BH-A0WA	0.0288167	0	0.00563011	0.025598	0	0.104714	0.0254421	0.0585844	0.0163861	0.0151346	0	0.00399987	0	0.368412	0.169782	0.13796	0.00587302	0	0.0336672	0	0	0
TCGA_TCGA-AO-A03L	0.0660099	0	0.0745491	0.126558	0	0.233346	0.006645	0.0516989	0.0151997	0	0	0	0.0253265	0.0222131	0.170902	0.0965453	0.0153617	0	0.095645	0	0	0
TCGA_TCGA-AC-A23C	0.0302281	0	0.0709104	0.147967	0	0.14552	0.0171326	0.0503275	0.0105039	0.0191047	0	0	0	0.0589034	0.166013	0.192063	0.0115073	0.0178788	0.0571212	0	0	0.00481842
TCGA_TCGA-PL-A8LV	0.0335247	0.0631158	0.0333274	0.0904966	0	0.18286	0.0154173	0.080133	0.0585199	0	0	0.030275	0	0.177047	0.105621	0.0606594	0.0207419	0	0.0482607	0	0	0
TCGA_TCGA-A2-A04N	0.0591786	0.0288385	0.0192737	0.0853294	0	0.126363	0	0.0499306	0	0	0	0.0122982	0	0.206127	0.0729447	0.184984	0.0084739	0	0.146259	0	0	0
TCGA_TCGA-A2-A1G0	0.100553	0	0.177508	0.093604	0	0.210116	0.01998	0.00724817	0	0.0299275	0	0	0.00123359	0	0.098004	0.0928185	0.107343	0	0.059568	0	0	0.00209622
TCGA_TCGA-E2-A105	0.0319255	0	0.0120904	0.0780998	0	0.0477167	0	0.0652458	0.0261005	0	0	0.0122817	0	0.447241	0.0884005	0.156273	0.00269378	0	0.0305911	0	0	0.00134008
TCGA_TCGA-D8-A3Z6	0.140909	0	0.0302439	0.113274	0	0.0612131	0	0.0137835	0.0212401	0	0	0.0070861	0.0106459	0.204164	0.0923226	0.132846	0.00924241	0	0.163029	0	0	0
TCGA_TCGA-BH-A0AV	0.0548053	0	0.0315126	0.0189821	0	0.0622245	0.0194697	0.00893756	0.0113165	0.000354886	0.00612847	0	0	0.586185	0.0272129	0.148558	0	0	0.0243132	0	0	0
TCGA_TCGA-E2-A14T	0.0518596	0	0.0117356	0.056532	0	0.0302902	0	0.029449	0	0.0158523	0	0.00419916	0	0.622079	0.0369923	0.0988844	0.00353669	0	0.0385894	0	0	0
TCGA_TCGA-A8-A095	0.0293799	0	0.00690043	0.122213	0	0.122282	0	0.0468244	0.0121642	0.0250281	0	0.0241124	0	0.153916	0.071481	0.209279	0.0390086	0	0.136312	0	0	0.00110004
TCGA_TCGA-A8-A092	0.000857284	0.00198334	0.00426513	0.0374429	0	0.1861	0	0.0261144	0.0365261	0	0	0.0196347	0	0.129347	0.12554	0.298919	0.0130134	0	0.116078	0	0	0.00417917
TCGA_TCGA-E9-A1NA	0.0146048	0	0.00563132	0.0577628	0	0.0959771	0	0.0270022	0.00896586	0	0	0.0181789	0.0469658	0.27205	0.0459083	0.311443	0.00560931	0.0405346	0.0394964	0	0	0.00986946
TCGA_TCGA-B6-A402	0.0235857	0	0.02091	0.0701458	0	0.0163117	0	0.0203873	0.0256494	0	0.0025634	0	0	0.594148	0.0840427	0.131112	0	0	0	0.0111442	0	0
TCGA_TCGA-E9-A5FK	0.0504215	0.0122399	0.022383	0.297743	0	0.00995934	0.0366261	0.0849795	0.0918046	0.0420624	0	0.0507438	0	0.0470197	0.0933459	0.0607902	0.0136766	0.00629295	0.0799112	0	0	0
TCGA_TCGA-A1-A0SJ	0.0522937	0	0.0540935	0.157309	0	0.289246	0	0	0	0	0	0	0	0.0871188	0.115576	0.160678	0.0245279	0	0.059157	0	0	0
TCGA_TCGA-A2-A0YL	0.12809	0	0.0191193	0.197392	0	0.199546	0	0.0132286	0	0	0	0.0204016	0.0102883	0.0208297	0.14343	0.100484	0.0333239	0	0.112449	0	0.00141767	0
TCGA_TCGA-AQ-A0Y5	0	0	0.00756095	0	0	0.0582035	0	0.00514121	0.0140815	0	0	0.012828	0	0.434257	0.0478762	0.321503	0	0	0.0764739	0	0	0.0220752
TCGA_TCGA-E9-A1RB	0.0234366	0	0.0048297	0.0344392	0	0.0364309	0	0.0678192	0.0126709	0.0189886	0	0	0	0.517371	0.0695873	0.157431	0.0405902	0	0.000943771	0.0147369	0	0.000724851
TCGA_TCGA-AR-A1AX	0.107417	0	0	0.133597	0	0.219627	0.0298617	0.032158	0.029412	0.029234	0	0.0138338	0.00829297	0.0624989	0.128839	0.0483579	0.00272779	0	0.154143	0	0	0
TCGA_TCGA-E9-A5UO	0	0.00902252	0.00756764	0	0	0.0350135	0	0	0.0558752	0.0198816	0.103202	0	0.010086	0.47804	0.0142169	0.0881729	0.00621677	0	0.172705	0	0	0
TCGA_TCGA-E2-A108	0.0424147	0	0.00161302	0.221178	0	0.0834487	0.0271105	0.063638	0	0.090753	0	0.0334454	0	0.0774834	0.0969353	0.114318	0.0236179	0	0.121079	0	0	0.00296494
TCGA_TCGA-B6-A400	0	0	0	0.0260153	0	0.0944735	0	0.0532974	0.0334226	0	0.00429497	0	0	0.382726	0.0714341	0.0482991	0.162008	0.114627	0.00940145	0	0	0
TCGA_TCGA-AR-A2LQ	0.00436712	0.0059857	0.058257	0.0422431	0	0.13522	0.00903724	0	0.0031442	0	0.016496	0	0.00455969	0.378035	0.049323	0.200666	0.010073	0	0.0825928	0	0	0
TCGA_TCGA-A8-A079	0.0159267	0.0146078	0.0328736	0.113564	0	0.11496	0	0.0220626	0.0418577	0	0.00535369	0	0.00580692	0.230179	0.0914775	0.270685	0	0	0.0324863	0	0	0.00815905
TCGA_TCGA-EW-A1PB	0.0106528	0	0.00160058	0.148289	0	0.00395822	0.055033	0.0577767	0.00415678	0.0123127	0	0.0270128	0	0.070631	0.330547	0.198967	0.00353844	0	0.0695762	0	0	0.00594761
TCGA_TCGA-LL-A5YL	0.0253261	0.0518764	0.102162	0.17455	0	0	0.00810512	0.0208922	0.0339383	0.0748324	0	0.0756154	0.00130419	0.0368149	0.0650854	0.194395	0.0292718	0	0.10583	0	0	0
TCGA_TCGA-E9-A3Q9	0.0444457	0	0.0836166	0.15361	0	0.101727	0	0.0394295	0	0.010571	0	0.0535388	0.129006	0	0.0489331	0.280414	0	0	0.0547081	0	0	0
TCGA_TCGA-A2-A0T3	0.0459481	0	0.012278	0.140529	0	0.146894	0.0196985	0.067884	0	0	0.0433635	0	0	0.283472	0.0863053	0.131877	0	0	0.0217494	0	0	0
TCGA_TCGA-D8-A27G	0.0148745	0.00382295	0.00160228	0.0986678	0	0.200825	0.0104643	0.026837	0	0.146378	0	0.0109708	0	0.12258	0.126737	0.139995	0.0204219	0	0.0758227	0	0	0
TCGA_TCGA-A8-A07P	0.0480216	0	0.00450279	0.0536397	0	0.11818	0.0339234	0.00695663	0	0	0	0.00699148	0.0441382	0.00410927	0.0512417	0.281177	0.0314232	0.0192285	0.293848	0	0	0.00261772
TCGA_TCGA-D8-A1JN	0	0.0180485	0.0284616	0.291265	0	0.0417248	0.00881158	0.035776	0.0125643	0.0864332	0	4.60252e-05	0	0	0.159788	0.104161	0.0335409	0	0.179379	0	0	0
TCGA_TCGA-A8-A08O	0.214166	0	0.117412	0.0515914	0	0.172927	0	0.0165623	0	0	0	0.056296	0.00902274	0.0501421	0.0740604	0.120275	0.0227687	0	0.0929954	0	0	0.0017805
TCGA_TCGA-AR-A24M	0.0961249	0	0.0612852	0	0	0.0950927	0	0.0382392	0	0.0313759	0	0.0142871	0.0205294	0.155144	0.0349238	0.260648	0.00270089	0	0.176522	0	0	0.0131263
TCGA_TCGA-BH-A0EE	0.0536566	0	0.016737	0.0774596	0	0.161386	0.0250914	0.0609316	0.0287799	0	0	0.0638162	0	0.0833264	0.173091	0.0905289	0	0.127105	0.0364051	0	0	0.00168544
TCGA_TCGA-A8-A08B	0.059481	0	0.0652071	0.140639	0	0.101335	0	0.0451793	0.00851736	0.000592103	0	0.0785913	0	0.17254	0.133027	0.0610575	0	0.00683071	0.127001	0	0	0
TCGA_TCGA-AR-A0TP	0.00182768	0	0.000967086	0	0	0.115616	0	0.0232697	0.0445128	0	0.0242075	0	0	0.597912	0	0.171374	0	0	0.0136042	0	0.00670877	0
TCGA_TCGA-BH-A0BP	0.0610914	0	0.0206716	0.0220795	0	0.0904426	0	0.0367815	0.0133611	0.0118182	0	0	0	0.4115	0.0904596	0.138039	0.0166633	0	0.0870919	0	0	0
TCGA_TCGA-E9-A3QA	0.0329354	0.013272	0.0122144	0.104592	0	0.0779351	0.0777702	0.0412596	0.0583841	0	0.000737496	0.00847169	0.00159586	0.205468	0.216372	0.0513352	0	0.0806548	0.0170022	0	0	0
TCGA_TCGA-AR-A1AW	0.0920162	0.00555025	0.0612998	0.178762	0	0.111269	0.0719246	0.00749761	0.0149428	0.0554379	0	0	0	0.157159	0.117315	0.121205	0	0	0.00562163	0	0	0
TCGA_TCGA-E9-A1NF	0.00302048	0	0.00562933	0.12786	0	0.079641	0.00947936	0	0.0337922	0	0	0.00863849	0.00153245	0.397714	0.0412207	0.235653	0.00142823	0	0.0543911	0	0	0
TCGA_TCGA-AR-A0TS	0.229509	0	0.0439942	0.143351	0.00125272	0.141346	0.0536323	0.0276492	0.0107907	0	0.0233872	0	0	0.0771033	0.132525	0.104064	0	0	0.0113948	0	0	0
TCGA_TCGA-BH-A0B9	0.0184651	0.0150225	0	0.246495	0	0.0466	0.0759658	0.0667019	0.0541076	0.00352288	0	0.0124165	0	0.130522	0.131677	0.0751534	0.0796189	0	0.0437318	0	0	0
TCGA_TCGA-A2-A1G4	0.208712	0	0	0.153671	0	0.0415808	0.000997124	0.0850043	0.0131355	0.00305109	0	0	0.00933248	0.00454369	0.104585	0.26457	0.00667731	0	0.103404	0	0	0.000735504
TCGA_TCGA-C8-A135	0.107057	0	0.105589	0.188029	0	0.12019	0.00792954	0.0438217	0.0246752	0.0469398	0	0	0.0273348	0.0109059	0.0860886	0.16251	0.0202374	0	0.0483991	0	0	0.000293062
TCGA_TCGA-A2-A3KD	0.222198	0	0.160646	0.0731676	0	0.0818879	0	0.0152128	0.0111711	0	0	0.0459018	0.00835791	0.0342871	0.045985	0.19437	0.0344117	0	0.0574318	0.00689047	0	0.00808053
TCGA_TCGA-A2-A0CU	0.0115956	0.0330605	0.00925094	0.247909	0	0.104282	0	0	0.0090155	0	0	0.0175107	0.036714	0.0332674	0.120218	0.21114	0.0205466	0	0.145489	0	0	0
TCGA_TCGA-B6-A0I1	0.0773421	0	0.0403388	0.112757	0	0	0	0.0223435	0.066338	0	0.0114323	0	0	0.537277	0.0563279	0.064599	0	0	0.0112442	0	0	0
TCGA_TCGA-B6-A0RP	0.0518966	0	0.0127466	0.205915	0	0.11384	0	0.0774083	0.00910248	0	0	0.0203499	0	0.177101	0.0777139	0.231683	0.00159539	0	0.0182245	0.00127494	0	0.00114833
TCGA_TCGA-EW-A1IW	0.119798	0	0	0.167562	0	0.174888	0.00873469	0.0343176	0	0.0146049	0	0	0.00369221	0.0890458	0.13257	0.117699	0.0242736	0	0.112814	0	0	0
TCGA_TCGA-AO-A12G	0.0849378	0	0.0449496	0.100272	0	0.182308	0	0.0150992	0.0128479	0.0252167	0	0.00608176	0.0328311	0.0141125	0.17152	0.120882	0.0492317	0	0.136611	0	0	0.00309839
TCGA_TCGA-AN-A0XO	0.00395991	0.00577831	0.0122204	0	0	0.172475	0	0.0162004	0.0685402	0	0.059642	0.0118952	0	0.561773	0	0.00312245	0	0.0535224	0.0308713	0	0	0
TCGA_TCGA-EW-A1OV	0.0821745	0	0.0206232	0.252055	0	0.0627013	0.0477453	0.0577594	0.028754	0.092461	0	0.00988671	0	0.128831	0.0848934	0.0863215	0.00590368	0	0.0398896	0	0	0
TCGA_TCGA-GM-A2DI	0.0787453	0	0	0.280129	0	0.162605	0.0972505	0	0	0.0661439	0	0	0.000436099	0.0949247	0.0869423	0.0817723	0.011858	0	0.039192	0	0	0
TCGA_TCGA-A2-A0EP	0.128931	0	0	0.0664306	0	0.125531	0.049559	0.0541165	0.00949139	0.0244969	0	0.00573234	0.0215169	0.225961	0.0444682	0.101093	0.109524	0.00243563	0.0307109	0	0	0
TCGA_TCGA-E2-A1L8	0.167152	0	0.0764255	0.0528844	0	0.182813	0	0.0339154	0	0.0393076	0	0.00281747	0	0.00516967	0.107527	0.0281507	0.262594	0	0.0412431	0	0	0
TCGA_TCGA-E9-A5UP	0	0.0322629	0.0121862	0.0467066	0	0	0	0.0635492	0.0168796	0	0.00392462	0.0353173	0	0.575491	0	0.0653832	0	0.138343	0.00995563	0	0	0
TCGA_TCGA-BH-A0GZ	0.0740074	0	0.0212414	0.06524	0	0.0879686	0	0.0403182	0.0168336	0.0231687	0	0.0175257	0.00518334	0.14616	0.100468	0.172364	0.0813492	0	0.14781	0	0	0.000362045
TCGA_TCGA-EW-A1P6	0.12276	0	0.184952	0.11291	0	0.110102	0.00592752	0.0147516	0.000536231	0.00274806	0	0.0156226	0	0.0667206	0.0709406	0.171118	0.0143827	0	0.106006	0	0	0.000522905
TCGA_TCGA-AO-A03O	0.026371	0	0.0323126	0.134095	0	0.151732	0.0405217	0.0289588	0.0379022	0.00096801	0	0.00160247	0.00482829	0.188056	0.124454	0.159645	0.00313331	0	0.06499	0	0.000428571	0
TCGA_TCGA-EW-A423	0	0.0183424	0.0104833	0.256594	0	0	0.00435566	0.0382845	0.00648165	0.0016555	0	0.0408893	0	0.20577	0.108649	0.262123	0.0055713	0	0.0391814	0	0	0.00161993
TCGA_TCGA-E9-A1R0	0.0501776	0.0376221	0.0174935	0.222336	0	0.14321	0.00895157	0	0.0433916	0.00707824	0	0	0.0184232	0.158807	0.0671651	0.107411	0.0178856	0	0.100048	0	0	0
TCGA_TCGA-C8-A8HQ	0.0137196	0	0.0182548	0.17838	0	0.122074	0.00712412	0.0895167	0.0203698	0	0	0	0	0.27233	0.137775	0.10967	0.0167681	0	0.00718453	0	0.00683236	0
TCGA_TCGA-A7-A5ZV	0	0.00698022	0.03542	0.104676	0	0.0304762	0	0.015428	0.0191208	0	0	0.0426796	0.0548573	0.333135	0.0348396	0.154698	0.0483931	0.0548688	0.0485112	0	0	0.0159167
TCGA_TCGA-AC-A2FB	0.110963	0	0.00391988	0.112446	0	0.236657	0.101494	0.0351992	0	0.100276	0	0	0	0.0265424	0.119117	0.060107	0.00645577	0.00171344	0.0813355	0	0	0.00377339
TCGA_TCGA-BH-A42U	0.109394	0	0.116199	0.15801	0	0.0918046	0	0.0672639	0.0108605	0.0228864	0	0.0496989	0	0.192606	0.0740837	0.0829395	0.00245558	0	0.0086038	0.0131933	0	0
TCGA_TCGA-E2-A10A	0.026549	0	0.0437161	0.0134835	0	0.1012	0	0.0225645	0.0138365	0	0	0.0144325	0	0.425076	0.0391451	0.283339	0	0	0.0125686	0	0	0.00408956
TCGA_TCGA-S3-A6ZH	0.0981047	0	0.112409	0.105041	0	0.0314966	0.0110648	0.0678824	0.0356291	0	0	0.0355674	0.0126001	0.0137442	0.102868	0.0682324	0.118552	0.00961199	0.174498	0	0	0.00269885
TCGA_TCGA-AO-A03M	0.0859146	0	0.0866263	0.104229	0	0.165223	0.0355667	0.065977	0	0.0446346	0	0.0179941	0	0.0498613	0.140256	0.107062	0.0194454	0	0.07721	0	0	0
TCGA_TCGA-A8-A09X	0.0202469	0.00583082	0.0327689	0.143731	0	0.142864	0.0236518	0.0194746	0.0165536	0.0604504	0	0.0381893	0	0.0327678	0.12656	0.163742	0.0345864	0	0.136075	0	0	0.00250708
TCGA_TCGA-EW-A1PG	0.143386	0	0.0171023	0.110651	0	0.264358	0.0119861	0.00435765	0	0	0	0	0.0197211	0.167199	0.0401976	0.00742164	0.0104617	0.0795789	0.117217	0	0.0063627	0
TCGA_TCGA-C8-A8HP	0.0210784	0.0116864	0.0435512	0.138236	0	0.0768001	0.0229662	0.0674663	0.0234753	0.0291549	0	0.0586834	0	0.163725	0.107446	0.152203	0.0129939	0	0.0669584	0	0	0.00357511
TCGA_TCGA-BH-A8FZ	0.0722086	0	0.0229313	0.0574077	0	0.100701	0	0.0621361	0.0146131	0.0185929	0	0.00340597	0.00798521	0.227998	0.045501	0.112019	0.106126	0.0326384	0.0954984	0	0.0202369	0
TCGA_TCGA-D8-A1JB	0.0594518	0.022314	0.039112	0.277822	0	0.0739082	0.0195302	0.0932995	0.0072135	0.0985269	0	0	0	0.0294985	0.107699	0.103936	0.0319232	0	0.0352634	0	0	0.000502481
TCGA_TCGA-C8-A1HL	0.0304214	0	0.00883409	0.0221117	0	0.0838804	0.00841305	0.019378	0.00401329	0.015335	0	0	0	0.448055	0.0349652	0.270766	0	0	0.0538267	0	0	0
TCGA_TCGA-B6-A0IG	0.106494	0	0.0163294	0.0730823	0	0.134366	0	0.057749	0.0308719	0	0.00956595	0	0	0.303329	0.18698	0.043677	0	0	0.0375554	0	0	0
TCGA_TCGA-E2-A1LE	0.0122898	0	0.00296918	0.209118	0	0.143575	0.00707517	0.0629782	0.0131946	0.0655015	0	0.0048684	0	0.175341	0.134789	0.116199	0.0179288	0	0.0341727	0	0	0
TCGA_TCGA-C8-A1HO	0.0249485	0	0.0880511	0.0891641	0	0.178909	0	0.0498008	0	0.0325407	0	0.0254913	0	0.191683	0.0946556	0.158227	0	0	0.0664507	0	0	7.88797e-05
TCGA_TCGA-E9-A245	0	0.0346976	0.124483	0.111698	0	0.110148	0	0	0	0	0.000844578	0	0.00120429	0.0896996	0.0966109	0.226745	0.0316607	0	0.172208	0	0	0
TCGA_TCGA-S3-AA17	0.0595895	0.000203771	0.0135569	0.151821	0	0.125172	0.141813	0.0116095	0	0	0.0505478	0	0	0.155643	0.152664	0.0895897	0.00624099	0	0.0415481	0	0	0
TCGA_TCGA-A8-A09T	0	0	0.00950132	0.0569983	0	0.142971	0	0	0	0	0	0.0238576	0.118523	0.0937475	0.0837786	0.402579	0.018766	0	0	0.00640037	0.0105405	0.0323371
TCGA_TCGA-A8-A08T	0.00676139	0.0200902	0.0020613	0.105021	0	0.0742423	0.0117514	0.0261803	0.0454136	0	0	0	0.00246945	0.392438	0.00782648	0.15154	0.00324982	0	0.150955	0	0	0
TCGA_TCGA-A7-A56D	0	0.0238207	0.0585893	0.0771625	0	0	0	0.0338067	0.0306565	0	0	0.0528506	0.0180213	0.358845	0.0252155	0.18525	0	0.0536774	0.0821049	0	0	0
TCGA_TCGA-AN-A0XT	0.0524955	0	0.0400417	0.0749974	0	0.106193	0	0.0236052	0.0090583	0.0247686	0	0.0369977	0	0.103185	0.126964	0.114165	0	0	0.287529	0	0	0
TCGA_TCGA-OK-A5Q2	0.161731	0	0.0623706	0.146254	0	0.135955	0.00232754	0.0338084	0.0498502	0.0351497	0	0.0119885	0	0.111207	0.0717235	0.0614605	0.0675827	0	0.0439557	0	0	0.00463614
TCGA_TCGA-BH-A0B5	0.0501448	0	0.00730863	0.0845723	0	0.173826	0.0076996	0.0133287	0.0159192	0.0291284	0	0.0155856	0	0.235382	0.104885	0.137782	0.0101705	0	0.114267	0	0	0
TCGA_TCGA-A2-A0D2	0.0669247	0	0.0075702	0.172258	0	0.131266	0.0816592	0.0249918	0	0.00601407	0.0131099	0	0.00979769	0.205085	0.11377	0.113671	0.0325788	0	0.0213036	0	0	0
TCGA_TCGA-OL-A5RV	0.14863	0	0.157061	0.0960063	0	0.139855	0	0.0137832	0	0	0.000125754	0	0	0.0271649	0.0370089	0.147242	0.0523196	0	0.175306	0	0	0.00549754
TCGA_TCGA-A2-A0D3	0.115174	0	0.053738	0.218429	0	0.196252	0.00469768	0.0513095	0	0.0505073	0	0	0	0.0211365	0.131515	0.110044	0.0191827	0	0.0280142	0	0	0
TCGA_TCGA-BH-A18I	0.0543553	0	0	0.0893429	0	0.154532	0.0177793	0.0532365	0.0291433	0.0472578	0	0	0	0.123753	0.103102	0.131822	0.0708378	0.0364586	0.0883794	0	0	0
TCGA_TCGA-A8-A09K	0.00712081	0	0.0229723	0.281677	0	0.0377864	0.0759952	0.0687487	0	0.0195778	0	0.0136723	0	0.0799809	0.0756519	0.1277	0.0136933	0	0.175422	0	0	0
TCGA_TCGA-E2-A15K	0.134862	0	0.0374876	0.21161	0	0.0709742	0.00718689	0.0500421	0.0141999	0.0117696	0	0	0.0118134	0.115633	0.101621	0.125501	0.0142723	0	0.0930271	0	0	0
TCGA_TCGA-AC-A8OS	0.0545121	0	0.0071948	0.15792	0	0.208115	0	0.0222347	0	0.00877212	0	0.0337332	0.0054535	0.0378331	0.118251	0.138044	0.0145168	0	0.193419	0	0	0
TCGA_TCGA-AC-A8OQ	0.0212297	0.0172436	0.148224	0.0984257	0	0.0990359	0.00725199	0.110365	0.0381293	0.0151855	0	0.0222691	0	0.191955	0.0960578	0.107413	0.00456304	0	0.0226513	0	0	0
TCGA_TCGA-LL-A5YM	0.00468368	0.0138908	0.0191981	0.149686	0	0	0.00941971	0.0315838	0.0110412	0.000422608	0.0205056	0	0.00453646	0.378739	0.054617	0.207226	0.00640074	0	0.0808226	0.00722633	0	0
TCGA_TCGA-AO-A0JG	0.0780737	0	0.00558232	0.28517	0	0.144284	0.0183322	0.0404975	0	0.0457379	0	0.0282306	0.0113361	0.0591261	0.106779	0.100152	0.0123796	0	0.0643187	0	0	0
TCGA_TCGA-A2-A0YF	0.0411521	0	0.00882991	0.00437681	0	0.0988895	0	0.0278012	0.0045708	0.0188146	0	0	0	0.330672	0.0663636	0.295685	0.0564666	0	0.0451316	0	0	0.001246
TCGA_TCGA-AN-A0AL	0.172206	0	0.0316945	0.0673928	0	0.210405	0.0156582	0.0216748	0	0	0.0241691	0	0.00164891	0.214111	0.108225	0.0916778	0	0.0266052	0.0145326	0	0	0
TCGA_TCGA-AO-A03R	0.0620047	0	0.0568444	0.236866	0	0.0132629	0.042254	0.054948	0.0354351	0.122036	0	0.0732457	0	0.0560366	0.0847034	0.107937	0.00759794	0	0.0458752	0	0	0.000953364
TCGA_TCGA-D8-A1XM	0.0452719	0	0	0.119708	0	0.131091	0.039528	0.0234907	0.00305762	0.0293922	0	0	0	0.0971611	0.0960018	0.189977	0.0886651	0	0.130251	0	0	0.00640423
TCGA_TCGA-BH-A0DT	0.073839	0	0.014688	0.0598344	0	0.219517	0	0.039018	0.00387444	0.0382954	0	0.0124027	0	0.158903	0.152002	0.0489085	0.107804	0	0.0709141	0	0	0
TCGA_TCGA-A7-A6VX	0	0.00140355	0.011389	0.0412382	0	0.0740589	0	0.0694523	0.00990192	0	0	0.0261089	0	0.372486	0.0738734	0.256456	0.0277593	0	0.0339051	0	0	0.00196754
TCGA_TCGA-AR-A2LK	0.0295693	0	0.00711099	0.0582007	0	0.092968	0	0.0257355	0.0266491	0	0	0.0143648	0.000512113	0.198609	0.0683788	0.304636	0.035882	0	0.129174	0	0	0.00820972
TCGA_TCGA-A8-A07C	0.052625	0	0.0389064	0.111621	0	0.135418	0.0972641	0.040583	0.0169527	0.0431721	0.0211576	0	0	0.117518	0.0809823	0.220478	0.00848409	0.00710524	0.00764418	0	0	8.8464e-05
TCGA_TCGA-C8-A12M	0.0602332	0	0.0323691	0.219069	0	0.154216	0.0151137	0.0538085	0.0444666	0.0481522	0	0.000218518	0	0.0661581	0.0711285	0.113331	0.00550321	0	0.116233	0	0	0
TCGA_TCGA-D8-A1XD	0.103202	0	0.162664	0.0340059	0	0.107474	0.000342407	0	0.0183507	0	0	0.0100555	0	0.238715	0.0357506	0.184369	0	0	0.10308	0	0	0.00198956
TCGA_TCGA-E2-A10F	0.0731479	0	0.0295739	0.0960031	0	0.206033	0	0.010403	0.00942698	0.0102529	0	0.00174346	0.0276237	0.15708	0.0874526	0.209965	0.00712173	0	0.0727046	0	0	0.00146772
TCGA_TCGA-LL-A73Y	0.0643667	0	0	0.0625012	0	0.0933416	0.0287797	0.0736163	0.0445797	0.0251469	0	0.0377501	0	0.355385	0.0282777	0.0761742	0.0724754	0.0352439	0.00236143	0	0	0
TCGA_TCGA-3C-AALJ	0.0512101	0	0.0294272	0.182607	0	0.106408	0.0343459	0.0123336	0.0437191	0.080124	0	0	0	0.217754	0.0888282	0.132042	0.00381384	0	0.0173871	0	0	0
TCGA_TCGA-A8-A09W	0.0769257	0	0.00920858	0.129056	0	0.145654	0.00428386	0	0.011382	0.00617623	0	0.00978269	0.0115825	0.00766997	0.102966	0.231632	0.0255681	0	0.224009	0	0	0.00410283
TCGA_TCGA-AO-A129	0.11838	0	0.116839	0.140022	0	0.0974467	0.0527722	0.0603464	0.0166792	0.00255221	0	0.0117258	0.000682508	0.148299	0.114115	0.0587125	0.0254857	0	0.0359421	0	0	0
TCGA_TCGA-D8-A1XF	0.00093032	0	0.133997	0.0442501	0	0.070957	0.00308897	0.047522	0.0272207	0	0.00531797	0.00441365	0	0.244484	0.0955159	0.214413	0.00717138	0	0.0906935	0	0	0.0100253
TCGA_TCGA-A7-A5ZW	0.0425056	0	0.0162012	0.0902086	0	0.0828774	0	0.0213392	0.00856217	0.0327343	0	0.0159324	0	0.210959	0.0415985	0.152182	0.059632	0	0.225267	0	0	0
TCGA_TCGA-OL-A66L	0.0749071	0	0.0156673	0.22209	0	0.0492337	0.0177089	0.0463183	0	0.113894	0	0.0319357	0.0148612	0.0765184	0.090297	0.156804	0.0106287	0	0.0786323	0.000503096	0	0
TCGA_TCGA-E9-A22D	0.0122836	0	0.00901661	0.389072	0	0	0.168233	0.0457251	0	0.0692465	0	0.00547147	0	0.0382653	0.0863772	0.101095	0.0202197	0	0.0501568	0	0	0.0048385
TCGA_TCGA-E9-A1R2	0.0777164	0	0.0107754	0.187789	0	0.15837	0.00138425	0.106574	0.0246057	0	0	0.0149339	0.0165101	0.0289108	0.210532	0.0578604	0.0145986	0	0.0894398	0	0	0
TCGA_TCGA-D8-A73U	0	0.0109516	0.0586839	0.28363	0	0.166263	0	0.045475	0.0135575	0.0122667	0	0.00958269	0	0.143355	0.0808334	0.126107	0.00342318	0	0.0458716	0	0	0
TCGA_TCGA-E2-A15L	0.0504753	0	0.0985183	0.00967934	0	0.0708752	0	0.0604954	0	0	0	0.015406	0	0.321909	0.051587	0.2089	0	0	0.0974515	0	0.0059989	0.00870438
TCGA_TCGA-EW-A1J6	0.0325389	0.0082456	0.00481559	0.0925511	0	0.0943234	0.127104	0.0736408	0	0.0611899	0	0	0	0.0673217	0.195391	0.147785	0.0230989	0	0.0645315	0	0	0.00746311
TCGA_TCGA-AO-A0J6	0.000527007	0	0.00831436	0.269495	0	0.0013681	0.0940079	0.0651646	0.00119647	0.0142568	0.0337793	0.0225688	0	0.0863171	0.135418	0.0799979	0	0.154478	0.0298038	0	0	0.00330717
TCGA_TCGA-BH-A0H0	0.0526275	0	0.0699961	0.0612138	0	0.169481	0.0117429	0.0381132	0.0248052	0	0	0.0239355	0.0118656	0	0.0983175	0.222698	0.0153215	0	0.199883	0	0	0
TCGA_TCGA-AC-A3YJ	0.0224459	0	0.00990829	0.0799403	0	0.107831	0	0.0247712	0.0171938	0	0	0.0150582	0.00237759	0.113558	0.0473975	0.439772	0.0570681	0	0.0626778	0	0	0
TCGA_TCGA-BH-A0HU	0.0344275	0	0.0189392	0.209689	0	0.078899	0.0100018	0.0565867	0.0407651	0	0	0.0354188	0.000125913	0.154915	0.104329	0.160815	0.0273904	0.00782703	0.0598697	0	0	0
TCGA_TCGA-BH-A0H3	0.0511079	0	0.0235244	0.143433	0	0.155857	0	0.0365164	0.0152634	0.0412105	0	0	0	0.180973	0.08474	0.162332	0.0647302	0	0.0403123	0	0	0
TCGA_TCGA-D8-A1XB	0.027045	0	0.0577116	0.0483048	0	0.0962648	0	0.0398214	0.0109056	0	0	0.0409577	0	0.142525	0.0596559	0.161249	0.0268181	0	0.288741	0	0	0
TCGA_TCGA-BH-A0C3	0.0830161	0	0.00835861	0.06847	0	0.263373	0.0101525	0.00427662	0.00370995	0.015077	0	0.0113475	0.014825	0.0792438	0.135514	0.099665	0.079294	0	0.123677	0	0	0
TCGA_TCGA-OL-A66K	0.075247	0	0.107613	0.0681975	0	0.0828262	0	0.0647162	0	0	0	0	0	0.21806	0.0218293	0.21312	0	0	0.144357	0	0	0.0040341
TCGA_TCGA-BH-A0BJ	0.1486	0	0.0750041	0.105374	0	0.176975	0	0.0183469	0.0177305	0.00710771	0	0.0199886	0	0.155846	0.0688332	0.12064	0.0128871	0	0.0726668	0	0	0
TCGA_TCGA-BH-A0HF	0.0548518	0	0.00156346	0.0568077	0	0.0797943	0.0137334	0.0232312	0	0.0372819	0	0	0	0.412608	0.0892536	0.130313	0.0431405	0	0.0574212	0	0	0
TCGA_TCGA-A1-A0SF	0.0676633	0	0.175619	0.26471	0	0.17958	0.0108794	0	0	0.0640733	0	0	0	0.000228143	0.0490414	0.0817268	0.0606682	0.00785768	0.0379517	0	0	0
TCGA_TCGA-LD-A7W6	0.0869892	0	0.114897	0.245811	0	0.116323	0	0.0199184	0.0100397	0	0	0.0439042	0.0164364	0.0405761	0.110047	0.00983971	0.0351837	0	0.14757	0	0	0.00246476
TCGA_TCGA-E2-A574	0.00936939	0.00575383	0.00701404	0.229193	0	0.0374386	0	0.0272681	0.051743	0	0	0	0	0.527102	0.00137582	0.0889156	0	0	0	0.0148261	0	0
TCGA_TCGA-D8-A141	0.0686734	0	0.000397688	0.14888	0	0.169305	0.0297507	0.0555665	0.0302174	0.0726694	0	0.00442665	0	0.134025	0.132194	0.0811783	0.0183592	0	0.0498735	0	0	0.00448261
TCGA_TCGA-BH-A0HP	0.0598764	0	0.0252646	0.0995065	0	0.206144	0	0.0325445	0.0108142	0.0379436	0	0.00415115	0.030023	0	0.139381	0.251504	0.0198483	0.000790962	0.0822072	0	0	0
TCGA_TCGA-AR-A251	0.0919984	0	0.013502	0.0843125	0	0.221557	0.0353278	0.0338044	0	0	0.0227358	0	0.0060853	0.0956377	0.143347	0.149442	0	0.0989494	0.00330106	0	0	0
TCGA_TCGA-AR-A2LN	0.0521306	0	0.0361136	0.0915257	0	0.224196	0	0.0244626	0	0.0114831	0	0.0359584	0.0143977	0	0.075986	0.193914	0.0152984	0.0100831	0.212962	0	0	0.00148886
TCGA_TCGA-D8-A1XW	0.049609	0	0.00675998	0.0184081	0	0.135596	0	0.0416897	0.00852157	0	0	0.0336336	0	0.226777	0.104823	0.318261	0.0103303	0	0.0455909	0	0	0
TCGA_TCGA-AC-A5XS	0.0503602	0	0.0436588	0.127197	0	0.210194	0.00215762	0.0442628	0.00742062	0.0741727	0	0.0304467	0.0126077	0	0.101622	0.190388	0.0208995	0.0291113	0.034721	0	0	0.0207798
TCGA_TCGA-A2-A0SW	0.035556	0	0.119917	0.207357	0	0.104061	0.0425284	0.0481766	0.0400203	0.0511553	0	0	0	0.0834328	0.0684226	0.151708	0.0170696	0	0.0305944	0	0	0
TCGA_TCGA-A7-A26F	0.163075	0	0.031504	0.0696733	0	0.235053	0.00510544	0	0	0	0.00617228	0	0.0098668	0.103197	0.0230543	0.192032	0	0.054384	0	0.0858415	0	0.0210423
TCGA_TCGA-C8-A273	0.0539161	0	0.0529622	0.0554428	0	0.0964177	0	0.0504067	0.0381517	0	0	0.000536284	0	0.341853	0.0510442	0.17543	0	0	0.0540019	0.0298376	0	0
TCGA_TCGA-AN-A0FT	0	0.0165934	0.00811078	0.161789	0	0.132552	0	0.0263835	0.00778125	0.00489923	0	0.0645312	0.00911966	0.157167	0.124678	0.1745	0.0254343	0	0.0831243	0	0	0.00333519
TCGA_TCGA-E9-A24A	0.0372384	0	0.00675414	0.0212806	0	0.124092	0.00392401	0.0325091	0	0.0157029	0	0	0.00162373	0.168327	0.0771693	0.458025	0.00709623	0	0.0398515	0	0	0.00640517
TCGA_TCGA-BH-A1FB	0.110513	0	0	0.14324	0	0.166082	0.0535542	0.072351	0.00388566	0	0	0	0.0116863	0.0417392	0.133317	0.0906744	0.0516045	0	0.121353	0	0	0
TCGA_TCGA-PL-A8LY	0.0905695	0	0.136122	0.221065	0	0.0563606	0	0.070738	0.051198	0	0	0.0448247	0.00946332	0.0563805	0.014985	0.214382	0	0.016012	0.0157327	0	0	0.0021678
TCGA_TCGA-A8-A09N	0.011601	0.0111131	0.000954347	0.178929	0	0.112148	0.00311185	0.00546209	0.0111662	0	0	0.0719614	0.0283139	0.046959	0.151692	0.114175	0.0365587	0	0.215854	0	0	0
TCGA_TCGA-AR-A1AU	0.0282171	0	0.0754967	0.160558	0	0.112176	0	0.00855873	0	0.0114081	0	0	0.0176678	0.139413	0.0735272	0.147884	0.00164339	0	0.223451	0	0	0
TCGA_TCGA-A2-A0SU	0.0164903	0	0.0121048	0.217486	0	0.0914245	0.0151242	0.040723	0.0137209	0	0	0	0	0.195325	0.102111	0.135947	0.042288	0	0.117255	0	0	0
TCGA_TCGA-A7-A6VW	0.0798606	0	0.0800392	0.0151183	0	0.0753446	0	0.0809609	0.0109216	0	0	0.0356984	0.0320258	0.269444	0.0630355	0.119311	0	0.0961785	0	0	0	0.0420615
TCGA_TCGA-AR-A2LM	0.0627933	0	0.00839195	0.105693	0	0.163572	0	0.0372648	0	0.0429435	0	0.0226195	0.0280496	0	0.0854821	0.108416	0.0653774	0	0.269219	0	0	0.000177358
TCGA_TCGA-AR-A24N	0.0532331	0	0.107852	0.0648945	0	0.20004	0	0.0887588	0.00306438	0	0	0.0177945	0	0.0966163	0.0871082	0.197847	0.00913798	0.00279495	0.0655562	0	0.00530215	0
TCGA_TCGA-AR-A0TT	0.144465	0	0.10158	0.0472465	0	0.149524	0.0290001	0.0257835	0.0425976	0.0661362	0	0.00340751	0	0.163128	0.0939405	0.0902309	0.00360399	0	0.0359897	0	0	0.00336726
TCGA_TCGA-AN-A0AJ	0.0120181	0	0.00301489	0.164096	0	0.0512992	0.0762252	0.0325031	0.00475804	0.0424751	0	0.00466498	0	0.259575	0.112082	0.167538	0.0181885	0	0.0515618	0	0	0
TCGA_TCGA-E9-A1N4	0.0533806	0	0.00180821	0.0503262	0	0.0851635	0.0255327	0.013369	0.000466909	0.013452	0	0.0100488	0	0.415371	0.0921551	0.120153	0.00708977	0	0.111684	0	0	0
TCGA_TCGA-OL-A66J	0.0301959	0	0.0140133	0.0891992	0	0.0421299	0	0.036456	0.00278521	0.030702	0	0.00919397	0	0.432153	0.0596374	0.18572	0.00943185	0	0.0583826	0	0	0
TCGA_TCGA-LL-A9Q3	0.015121	0	0.00633397	0.218949	0	0.0868009	0.00870081	0.0268538	0.0244137	0.0188298	0	0.0401847	0	0.0467552	0.10959	0.173715	0.0261175	0	0.193975	0	0	0.00366027
TCGA_TCGA-E9-A1RC	0.00213364	0.00276321	0.00513329	0	0	0.120047	0	0.0234201	0.0595729	0.038825	0.0284838	0	0	0.655759	0.00524779	0.01072	0	0	0.0398121	0	0	0.00808257
TCGA_TCGA-BH-A0BG	0.0396464	0.00504175	0.00732642	0.181982	0	0.0912227	0.0401335	0.0754707	0.0402883	0	0	0.0363851	0	0.0807281	0.258656	0.0725034	0	0.030193	0.0404226	0	0	0
TCGA_TCGA-AN-A0XU	0.0338381	0	0.0370327	0.117172	0	0	0.074724	0.0685917	0	0.0318575	0.00648245	0.0263376	0	0.295423	0.127635	0.136028	0.0233778	0	0.0214999	0	0	0
TCGA_TCGA-S3-AA11	0.0320622	0	0.0227092	0.0124931	0	0.0851704	0	0.0382721	0.0131354	0.00414591	0	0.0168911	0	0.417257	0.0431846	0.135196	0	0	0.179483	0	0	0
TCGA_TCGA-OL-A5RW	0	0.0605108	0.0267451	0.018036	0	0.127428	0.00915501	0.0866793	0.032857	0	0.00518044	0	0.0190101	0.212306	0.132535	0.148492	0	0.081271	0.0293023	0	0	0.0104911
TCGA_TCGA-BH-A1F0	0.044757	0.0260501	0.00814206	0.105139	0	0.133545	0.0783873	0.0271884	0	0.0173904	0.00206686	0	0.00567396	0.156982	0.142093	0.204296	0.0201114	0	0.0281775	0	0	0
TCGA_TCGA-E2-A1LG	0.0238498	0	0.106713	0.0818311	0	0.0598055	0	0.134696	0	0.0304689	0	0.00973062	0	0.170923	0.199963	0.0845509	0.0538385	0.000999931	0.0420579	0	0.000572432	0
TCGA_TCGA-A2-A3XS	0.11956	0	0	0.145563	0	0.120299	0	0.0821605	0.0690206	0.00862148	0	0.036914	0	0.118755	0.108273	0.127834	0.00185469	0.00889041	0.0522546	0	0	0
TCGA_TCGA-AQ-A1H2	0	0.00252738	0.000170153	0.0586709	0	0.131971	0.0124931	0.000191681	0.0139545	0	0.023053	0	0.141305	0	0.0759618	0.427631	0	0	0.105718	0	0	0.00635306
TCGA_TCGA-B6-A0I2	0.0187314	0	0.0742206	0.314657	0	0	0.0591403	0.0694273	0.0416181	0	0	0.0669693	0	0.11724	0.171649	0.0470624	0.00689649	0	0.0123887	0	0	0
TCGA_TCGA-EW-A3E8	0.114422	0	0.0583881	0.128514	0	0.179008	0.00731844	0.0497421	0.0333381	0.0414503	0	0.0171492	0	0.113457	0.102859	0.0695709	0.0064374	0	0.0783468	0	0	0
TCGA_TCGA-GM-A2D9	0.0225747	0.000766312	0.0322032	0.119817	0	0.0387447	0	0.0205156	0.0309142	0.00243623	0	0	0.0114488	0.298254	0.114711	0.215952	0.0263687	0	0.0477695	0	0.0175235	0
TCGA_TCGA-AN-A0FL	0.0213448	0	0.0260458	0.0547494	0	0.0676249	0	0.0401635	0.00794734	0.000651307	0	0.0217942	0.0121318	0.471864	0.0745248	0.178758	0	0.00195013	0.02045	0	0	0
TCGA_TCGA-B6-A2IU	0.106982	0	0.0362185	0.11595	0	0.155624	0	0.0747869	0	0.00973025	0	0.0202157	0.00603283	0	0.103876	0.146947	0.0345029	0	0.176701	0	0	0.0124318
TCGA_TCGA-JL-A3YX	0.0113227	0	0.0534166	0.255958	0	0.0404321	0	0	0.0116709	0	0	0	0.0233106	0.0861839	0.0264102	0.109055	0.00487152	0	0.377369	0	0	0
TCGA_TCGA-EW-A1OZ	0.0154974	0.00971879	0.00623827	0.0926434	0	0.00749745	0.0234784	0.0213033	0.0247969	0.0138093	0	0	0	0.312955	0.0521017	0.241211	0.00510422	0	0.164474	0	0	0.00917094
TCGA_TCGA-EW-A6SB	0	0.0224067	0.46389	0.0808718	0	0.0376368	0.0457527	0.0942453	0.0224393	0.0262684	0	0.0113727	0	0.0772503	0.0552674	0.0322898	0.0269136	0	0	0.00339495	0	0
TCGA_TCGA-A2-A0EY	0.0915946	0	0.0556058	0.119471	0	0.189955	0.00594341	0.0687887	0.013328	0	0	0.0225754	0.0439457	0.0275936	0.079997	0.133099	0.0512965	0	0.0967799	0	0	2.55888e-05
TCGA_TCGA-EW-A6SD	0.0227755	0	0.0710084	0.132039	0	0.0514867	0.0537339	0.0572356	0.0258056	0.0120578	0	0.0180282	0	0.159578	0.149154	0.125073	0.0486842	0	0.06593	0	0	0.00741037
TCGA_TCGA-C8-A138	0.0850224	0	0.00889523	0.27236	0	0	0.0353413	0.0664156	0.0262222	0.0190427	0	0.00467556	0	0.235891	0.0665807	0.0727971	0.0128275	0	0.093928	0	0	0
TCGA_TCGA-BH-A0BF	0.0160119	0	0.0427273	0.201831	0	0.110307	0.0276549	0.0662846	0.0276249	0.0536759	0	0.00814981	0.00421079	0.0748132	0.103439	0.157275	0.00706703	0	0.0989272	0	0	0
TCGA_TCGA-E2-A570	0.0668644	0	0.0166319	0.0771026	0	0.154964	0	0.042138	0.0118048	0	0	0.0318368	0	0.119857	0.0552217	0.294921	0	0	0.116693	0	0	0.0119641
TCGA_TCGA-AC-A5EH	0	0	0.00137499	0.0488155	0	0.0836451	0.00334682	0.0652618	0.00403178	0.0123155	0	0	0	0.369616	0.0810778	0.212812	0	0.0158683	0.0971856	0	0	0.00464865
TCGA_TCGA-B6-A1KF	0.112724	0	0.0380554	0.0239245	0	0	0	0.0957989	0	0	0	0.0336633	0	0.533551	0.0114658	0.1157	0	0.018847	0.0162706	0	0	0
TCGA_TCGA-A2-A0CT	0.0539345	0	0.00901044	0.0462959	0	0.106777	0	0.0460544	0	0.0015917	0	0.0375839	0.0622122	0.0218903	0.074554	0.185579	0.0937049	0	0.254043	0	0	0.00676767
TCGA_TCGA-A2-A0T0	0.0471629	0	0.00941473	0.0764085	0	0.13739	0.0169746	0.0776275	0.0330843	0	3.36997e-05	0.00512456	0	0.284627	0.106632	0.182294	0	0	0	0.0170729	0	0.00615423
TCGA_TCGA-E2-A1IL	0.116588	0	0.0848352	0.0677158	0	0.0852721	0	0.050709	0.00946493	0.0262225	0	0.00460798	0	0.186458	0.114569	0.176028	0.00588728	0	0.0694074	0	0	0.00223452
TCGA_TCGA-D8-A1JM	0.0287785	0	0.00830057	0.290072	0	0.127239	0.0874268	0.0808243	0.0323464	0.00331003	0	0.0271039	0	0.0575971	0.147959	0.0524139	0	0	0.0539604	0	0	0.0026684
TCGA_TCGA-AN-A03Y	0.0210066	0	0.00711831	0.182037	0	0.169395	0.0092167	0.070681	0.0384574	0.03837	0	0	0	0.0229563	0.135289	0.171319	0.0331677	0	0.0983107	0	0	0.00267542
TCGA_TCGA-AN-A0XL	0.0182439	0	0.0169991	0.0616591	0	0.198805	0	0.0214544	0	0.0190362	0	0.0163289	0	0.0724272	0.108089	0.245361	0.00975481	0	0.211841	0	0	0
TCGA_TCGA-BH-A0GY	0.080992	0	0.0355962	0.0671842	0	0.113184	0.0170162	0.0131603	0.02312	0.00524549	0.00715321	0	0	0.345328	0.105243	0.0964253	0	0	0.0890542	0	0	0.00129881
TCGA_TCGA-AR-A0TV	0.00534218	0	0.00782963	0.159436	0	0.111267	0.012909	0.0493239	0.0167618	0.0265659	0	0.00785392	0	0.293649	0.151132	0.133588	0.00709631	0	0.00285316	0	0.0143921	0
TCGA_TCGA-B6-A40B	0.0689748	0	0.00407077	0.0325372	0	0.0611639	0	0.0748584	0.00221708	0	0	0.00371304	0	0.396138	0.0217776	0.114927	0.0246153	0.0323863	0.141262	0.0179811	0	0.00337664
TCGA_TCGA-AR-A0TW	0.0328919	0	0.054321	0.239265	0	0.0653104	0.144296	0.0369789	0	0.0364768	0	0.00554736	0	0.0209637	0.0827422	0.171497	0.0140872	0.00133098	0.0872784	0	0	0.00701245
TCGA_TCGA-C8-A134	0.020014	0.00851891	0	0.0479684	0	0.0773052	0.0531014	0.0502301	0.0165974	0.0343365	0.00652074	0	0	0.403063	0.193784	0.0831451	0	0	0.00395113	0	0.00146444	0
TCGA_TCGA-D8-A1JD	0.0078603	0	0.00425691	0.0454354	0	0.179943	0.0141864	0.0489932	0.0299926	0	0.00981115	0	0.0245827	0.024726	0.103695	0.269539	0.116296	0	0.102949	0	0	0.0177332
TCGA_TCGA-E9-A1RD	0.0415104	0	0.0168465	0.058259	0	0.153404	0	0.0348107	0	0.0121451	0	0.00712401	0.0863609	0	0.0749436	0.286373	0.0867853	0	0.138002	0	0	0.00343482
TCGA_TCGA-AC-A3TM	0.0624313	0	0.0405802	0.235611	0	0	0.0215738	0.0568224	0.0173081	0.0894653	0	0	0	0.154317	0.0719019	0.155731	0.0186487	0	0.0756087	0	0	0
TCGA_TCGA-BH-A18T	0.122273	0	0.0208484	0.122429	0	0.0800005	0.0199649	0.0638659	0.0171199	0	0	0.0241073	0	0.262554	0.104859	0.136071	0	0	0.0248093	0	0	0.00109852
TCGA_TCGA-A2-A0CX	0.03406	0	0.00822806	0.0911592	0	0.204767	0.0138348	0.0135067	0.0161204	0	0	0.0109185	0	0.259278	0.104143	0.160538	0.00273603	0	0.0807101	0	0	0
TCGA_TCGA-AN-A04C	0.0159428	0.0133932	0.0177397	0.190834	0	0.173955	0.00720716	0.0500931	0.012879	0.00890928	0	0	0.013238	0.115372	0.136045	0.186764	0.0143943	0	0.0361576	0	0.007076	0
TCGA_TCGA-BH-A18R	0.0918617	0	0.0749698	0.0959852	0	0.165423	0.074417	0.057349	0	0	0	0.00330694	0.014063	0.0234304	0.0974972	0.146614	0.0908465	0	0.064236	0	0	0
TCGA_TCGA-C8-A131	0.0323697	0	0.00802739	0.0806016	0	0.13493	0.000213887	0.0326453	0.0195131	0	0	0.00168441	0	0.466384	0.0195613	0.155924	0	0.0204295	0	0.01812	0	0.00959566
TCGA_TCGA-A2-A0ES	0.0935674	0	0.0401338	0.0824828	0	0.288173	0	0	0	0.0348942	0	0.0131662	0	0	0.0944145	0.194797	0.100482	0.00838925	0.0494994	0	0	0
TCGA_TCGA-EW-A6S9	0.0811762	0	0.0898173	0.0341464	0	0.0282837	0	0.037432	0.0151828	0.0101445	0	0.0595236	0	0.337393	0.0825175	0.0963282	0.00250499	0	0.12555	0	0	0
TCGA_TCGA-A2-A25F	0.0543237	0	0	0.162904	0	0.209598	0.068662	0.0143803	0	0.046687	0	0	0	0.191909	0.102993	0.11284	0.0067841	0.0043117	0.0194134	0	0	0.00519347
TCGA_TCGA-B6-A0WS	0.117412	0	0.0289211	0.102099	0	0.0975434	0.0114934	0.0660935	0.0495423	0.072858	0	0.0245135	0	0.174462	0.112653	0.0765259	0.00241241	0	0.0603898	0	0	0.00307986
TCGA_TCGA-BH-A0BO	0.0719558	0	0.0703566	0.0156715	0	0.228627	0.0229312	0	0	0	0.017193	0	0.0485308	0.00838704	0.0282777	0.129852	0.000975241	0.0253043	0.148112	0	0.000391939	0.183433
TCGA_TCGA-GM-A2DB	0.0873693	0.0765064	0.0192901	0.108392	0	0.117779	0	0.0528369	0.0365294	0	0	0	0	0.257408	0.153465	0.0645101	0.00260749	0	0.0233057	0	0	0
TCGA_TCGA-A2-A0D4	0.000562594	0.00695768	0.0392338	0	0	0.185714	0	0.00547881	0.00586363	0.0341281	0	0.00103061	0	0.235312	0	0.17883	0.00197372	0	0.300458	0	0	0.00445619
TCGA_TCGA-OL-A5D7	0.0412494	0.0169913	0.0536457	0.174157	0	0.0815837	0.10262	0.095405	0.0802131	0.0209258	0	0	0	0.0785568	0.146767	0.0751697	0.00637626	0.000672111	0.0256669	0	0	0
TCGA_TCGA-A2-A0CO	0.144361	0	0	0.179112	0	0.239181	0.0140949	0.0452276	0.0511231	0.0227848	0	0.0287254	0	0.0553186	0.144349	0.0590341	0.00130084	0	0.00416956	0.00867714	0	0.00254141
TCGA_TCGA-D8-A1XG	0.000632144	0.00602535	0	0	0	0.20477	0	0	0.0261287	0	0.0120288	0.0590808	0.0102147	0.160261	0.0259742	0.204608	0.00862151	0	0.277971	0	0	0.00368364
TCGA_TCGA-BH-A2L8	0.0452389	0	0.0284349	0.248622	0	0.0498367	0.0535556	0.0590196	0.0112064	0.081502	0	0.061065	0	0.0553529	0.0810334	0.100782	0.0425891	0	0.081761	0	0	0
GSE42568_GSM1045191	0.0377391	0	0.00723566	0.0685159	0	0.227685	0	0.0155468	0	0	0	0.0155249	0.0342607	0	0.0788298	0.311698	0.0129165	0.019475	0.154267	0	0.0163053	0
GSE42568_GSM1045192	0	0.00996961	0.00186507	0.0206902	0	0.0377814	0.00125659	0	0	0.00670908	0	0.00781166	0	0.83726	0.0142605	0.0267068	0	0	0.0356886	0	0	0
GSE42568_GSM1045193	0.46517	0.0655354	0.0193285	0.0796911	0	0.142936	0.0248498	0.0164833	0	0	0	0.0287874	0	0.0503734	0.0403635	0.00803087	0.0156588	0	0.0305306	0	0.0122613	0
GSE42568_GSM1045194	0.0259194	0	0.0316722	0.172036	0	0.105195	0	0.0876561	0.0218861	0	0	0.0224989	0.000820981	0.0392119	0.0751416	0.204102	0.14551	0	0.0482993	0.00430365	0	0.0157459
GSE42568_GSM1045195	0.0605458	0	0.0051097	0.0586566	0	0.17507	0	0.0232046	0	0	0	0.0393554	0.0191576	0.03884	0.0849789	0.328082	0.0196558	0	0.147344	0	0	0
GSE42568_GSM1045196	0.0299986	0	0.00219701	0.0335883	0	0.190009	0	0.011334	0	0	0	0.0279717	0.0254594	0	0.0486327	0.501658	0.0197998	0.00285682	0.10472	0.0017748	0	0
GSE42568_GSM1045197	0.054442	0	0.0180621	0.0551711	0	0.240401	0	0.0226744	0	0.0531202	0	0.0261975	0.0354888	0	0.0489753	0.346952	0.0327232	0.00255871	0.0365822	0.0224319	0.00421966	0
GSE42568_GSM1045198	0.0115634	0	0.00795658	0.0676007	0	0.223939	0	0.0308307	0	0.0257909	0	0.128329	0.00119516	0	0.0924772	0.354423	0.025834	0	0.00125569	0.0231538	0	0.00565051
GSE42568_GSM1045199	0.0551989	0	0.00674604	0.0739042	0	0.1659	0	0.0202435	0	0	0	0.0564407	0.00994437	0	0.0537373	0.374766	0.0364489	0	0.135335	0	0.00822399	0.00311048
GSE42568_GSM1045200	0.0509319	0	0.00400532	0.139495	0	0.208145	0.0122781	0.0269607	0	0.00280652	0.0484354	0	0	0	0.027604	0.314421	0.0288677	0	0.13605	0	0	0
GSE42568_GSM1045201	0.0937206	0	0.032017	0.131775	0	0.12651	0	0.0549714	0	0	0	0.0479771	0.000388365	0	0.0381782	0.263187	0.0671211	0	0.117969	0	0.0222442	0.00394085
GSE42568_GSM1045202	0.0889477	0	0.0189836	0.0324567	0	0.252813	0	0.0140976	0	0	0.00142547	0.00284892	0.018166	0	0.0280347	0.401108	0.0233531	0	0.117766	0	0	0
GSE42568_GSM1045203	0.0670755	0	0.0443727	0.246094	0	0.151663	0	0	0.00295319	0	0	0.0558858	0.0377989	0.0175556	0.0641765	0.142019	0.0428101	0	0.126066	0	0.00152947	0
GSE42568_GSM1045204	0.048539	0	0.00129511	0.05093	0	0.170922	0	0.00191646	0	0	0	0.0341473	0.0502752	0	0.0327987	0.41417	0.0214838	0.000861378	0.172661	0	0	0
GSE42568_GSM1045205	0.0757471	0	0.00700178	0.0715595	0	0.222078	0	0.0315103	0	0	0	0.02048	0.00471231	0	0.0820872	0.448793	0	0.0129499	0.0230817	0	0	0
GSE42568_GSM1045206	0.0632763	0	0.00489259	0.123234	0	0.179856	0	0.0264618	0	0	0	0.107913	0.0317754	0	0.0655191	0.253405	0.0898481	0	0.0299532	0.0223776	0	0.00148762
GSE42568_GSM1045207	0.00787831	0	0	0.0886095	0	0.155165	0	0.0202104	0	0	0	0.0513931	0.0115371	0	0.0324337	0.442409	0.0108669	0	0.156568	0.0229282	0	0
GSE42568_GSM1045208	0.0456622	0	0.00547419	0.124603	0	0.227504	0.00255339	0.020944	0.0125724	0	0.00747295	0	0	0.298014	0.121346	0.0987379	0	0	0.0351156	0	0	0
GSE42568_GSM1045209	0.0534096	0	0.000632991	0.127454	0	0.0800461	0	0.00995812	0.0612258	0	0	0.00629485	0	0.349368	0.0439747	0.209668	0	0	0.057968	0	0	0
GSE42568_GSM1045210	0.0628298	0	0.0095546	0.138554	0	0.206949	0.0112574	0.0274109	0.0117749	0.0202165	0	0	0	0.229037	0.129872	0.0987175	0	0	0.0538254	0	0	0
GSE42568_GSM1045211	0.00667308	0.015801	0.00439503	0.212758	0	0.0462143	4.94331e-05	0.0826273	0.038995	0	0	0	0.00341771	0.357324	0.0368765	0.122604	0.000571904	0	0.0640068	0	0	0.00768599
GSE42568_GSM1045212	0.0373529	0	0.18849	0.224347	0	0	0.0842663	0.0943528	0	0.00599654	0	0.0216905	0.00218545	0.0748669	0.0861132	0.121542	0.0267071	0	0.0252728	0	0	0.00681596
GSE42568_GSM1045213	0.0816859	0	0.0265954	0.085634	0	0.370593	0.0428149	0	0.00426796	0	0	0.0219556	0.00608855	0.154826	0.053411	0.112228	0.00417834	0	0.0357216	0	0	0
GSE42568_GSM1045214	0.328375	0	0	0.0756614	0	0.111849	0.0466591	0.166724	0.00523504	0.0657781	0.013881	0	0	0.0820417	0.0673886	0.0341723	0	0	0.00223489	0	0	0
GSE42568_GSM1045215	0.0405853	0	0.00766233	0.13557	0	0.088006	0.013287	0.0592034	0	0.105578	0	0.0179188	0	0.159855	0.134366	0.146204	0.0186303	0	0.0731343	0	0	0
GSE42568_GSM1045216	0.0378346	0	0.03083	0.179558	0	0.0733575	0.0606866	0.0908532	0	0.0361534	0.0147538	0	0	0.0804213	0.28126	0.0795423	0.00623458	0	0.028515	0	0	0
GSE42568_GSM1045219	0.0834712	0	0	0.113563	0	0.178563	0.0316463	0.0932234	0	0	0.0167275	0	0	0.185767	0.179792	0.0740723	0	0	0.0431734	0	0	0
GSE42568_GSM1045220	0.0711389	0	0.00106361	0.0260662	0	0.157236	0.0203755	0.0640678	0.0244537	0.0310969	0	0.0158559	0	0.210574	0.183383	0.120278	0.0134531	0	0.0609566	0	0	0
GSE42568_GSM1045221	0.0040748	0.00878148	0.00379246	0.123987	0	0.0990436	0	0	0.00367398	0	0	0	0	0.520814	0.0507001	0.165136	0	0	0.0199963	0	0	0
GSE42568_GSM1045222	0.0266988	0.00733876	0	0.0281755	0	0.11881	0.00704741	0.0594032	0.0251824	0.00475521	0	0.000536739	0	0.446305	0.119914	0.0604061	0.0377041	0	0.0577226	0	0	0
GSE42568_GSM1045223	0.0474926	0	0.00517115	0.0955885	0	0.113815	0	0.0503552	0.00273588	0.0214852	0	0.0114389	0	0.267832	0.072378	0.153936	0.076488	0	0.0812832	0	0	0
GSE42568_GSM1045224	0.0698474	0	0.0429925	0.318598	0	0	0.0230875	0.120352	0.0585796	0	0.0288439	0	0.0272881	0.154757	0.0639721	0.0216348	0.0527722	0	0.0172754	0	0	0
GSE42568_GSM1045225	0.00846936	0	0.0320519	0.0759509	0	0.222257	0	0.0812326	0.000804671	0	0	0.0257718	0	0.150136	0.0878767	0.15481	0.117842	0.00281299	0.0399841	0	0	0
GSE42568_GSM1045226	0.0505515	0	0.00446941	0.131574	0	0.163779	0	0.0717209	0	0	0.00134621	0	0.102335	0.0012772	0.139962	0.205726	0.0380291	0	0.088343	0	0	0.000887637
GSE42568_GSM1045227	0.0821954	0	0.0720986	0.0788267	0	0.0965847	0.0339486	0.0772824	0.00341612	0.00113317	0	0.0244101	0	0.227475	0.0601988	0.209764	0	0	0.0217076	0	0	0.0109587
GSE42568_GSM1045228	0.0648718	0	0	0.158161	0	0.0702026	0	0.00399409	0.00519591	0	0.0125969	0.0165869	0.020113	0.236594	0.10271	0.191545	0.0166454	0	0.100783	0	0	0
GSE42568_GSM1045229	0.0334718	0	0.0879842	0.0481407	0	0.151701	0.0524065	0.0510587	0	0.0119474	0	0.03876	0	0.154266	0.170842	0.106931	0.0129511	0	0.0721119	0	0	0.00742756
GSE42568_GSM1045230	0.0639032	0	0.0477918	0.1101	0	0.174602	0.0604275	0.00954033	0	0.0688391	0.00346467	0	0	0.164642	0.141464	0.115921	0	0	0.0393049	0	0	0
GSE42568_GSM1045231	0.0678265	0	0.0296072	0.291205	0	0.0264888	0.0368932	0.0566439	0.0164815	0.117639	0	0	0	0.105467	0.114676	0.0788325	0	0.0321004	0.0261382	0	0	0
GSE42568_GSM1045232	0.0395202	0	0.0241225	0.124428	0	0.290627	0.008037	0	0.00308788	0	0	0.0196268	0.0378568	0.090983	0.0647499	0.165358	0.00855508	0.0621684	0.0534511	0	0	0.00742801
GSE42568_GSM1045233	0.0814327	0	0.0183021	0.0798466	0	0.119005	0.0184298	0.034685	0.0267349	0	0.0402669	0	0	0.323512	0.162816	0.0554978	0.00700367	0	0.0324684	0	0	0
GSE42568_GSM1045235	0.0646476	0	0.0309692	0.0964122	0	0.210075	0.00165831	0.00569145	0	0.0126231	0	0.00354911	0	0.210993	0.122937	0.14032	0.032314	0	0.0678103	0	0	0
GSE42568_GSM1045236	0.10578	0	0.0432723	0.081723	0	0.0311685	0.0231314	0.0336583	0.0155612	0	0.00454363	0	0	0.387579	0.0360961	0.107848	0.0102481	0	0.11939	0	0	0
GSE42568_GSM1045237	0.129608	0	0.10623	0.228832	0.025506	0.081118	0.0861386	0	0	0.0435437	0	0	0	0.125994	0.0886399	0.0319306	0.0270596	0	0.0253995	0	0	0
GSE42568_GSM1045239	0.144018	0	0.0708557	0.242675	0	0.132933	0.0412211	0.0263196	0	0.0530728	0	0	0.00286779	0.0549223	0.0894939	0.0911836	0.0101607	0	0.0402766	0	0	0
GSE42568_GSM1045240	0.0263162	0.0159536	0.017743	0.265517	0.0485034	0.0631711	0.0311698	0.0323797	0	0	0	0	0.00994371	0.0639037	0.133137	0.0811511	0.0363628	0	0.166574	0	0	0.00817412
GSE42568_GSM1045243	0.00137761	0.00809901	0.0252235	0.169522	0	0.388498	0	0.0223965	0	0	0	0.0155583	0.00117106	0.0698577	0.0806149	0.109194	0.020931	0.0428977	0.0439581	0	0	0.000701063
GSE42568_GSM1045244	0.0341261	0	0.0206278	0.099125	0	0.15637	0.0346468	0.0933462	0.00451857	0	0	0	0	0.182131	0.107645	0.224817	0.00340799	0	0.0306302	0	0	0.00860933
GSE42568_GSM1045245	0.0312334	0	0.0318233	0.0696626	0	0.151251	0	0.0361867	0.0227172	0	6.60297e-05	0	0	0.327764	0.0501748	0.193182	0.00936381	0	0.06847	0	0	0.00810506
GSE42568_GSM1045246	0.0593921	0	0.00236493	0.127543	0	0.0622417	0	0.049627	0.0196462	0	0	0.0381625	0.00809892	0.339216	0.0491371	0.151954	0.0114083	0	0.081209	0	0	0
GSE42568_GSM1045247	0.0126786	0.0109661	0	0.0780532	0	0.103483	0	0.0705639	0.0266723	0	0	0.0674916	0.0132449	0	0.0707439	0.274183	0.036912	0	0.217958	0	0.013222	0.00382779
GSE42568_GSM1045248	0.00117479	0.0059729	0.000908138	0.0269281	0	0.154412	0	0	0.0023437	0	0.0982696	0	0.0362072	0.397874	0.0124302	0.00340983	0	0.0401919	0	0.219877	0	0
GSE42568_GSM1045249	0.057813	0	0.00619212	0.0755901	0	0.116649	0.0205527	0	0.00968545	0	0.0216164	0.00255568	0.0106658	0.0740726	0.0950549	0.287327	0.0134661	0	0.208759	0	0	0
GSE42568_GSM1045251	0.0382167	0	0.00276724	0.116447	0	0.213877	0	0.0430816	0	0	0	0.0466471	0.0121999	0.0561113	0.175768	0.116747	0.0446924	0	0.133445	0	0	0
GSE42568_GSM1045252	0.00775873	0	0.0029056	0.00581966	0	0.0514259	0.0188618	0.00415505	0	0.00800532	0	0.0050745	0.0185827	0.622605	0.0255643	0.0748396	0.0914781	0	0.0629241	0	0	0
GSE42568_GSM1045253	0.0418386	0	0.00998972	0.117144	0	0.145886	0.031892	0.0369201	0.0359143	0	0	0.0165202	0	0.249144	0.116646	0.0865229	0.0428851	0	0.0686971	0	0	0
GSE42568_GSM1045254	0.0264629	0	0.0456163	0.221866	0	0.0277253	0	0.0135466	0.00933402	0	0	0.0114234	0.0084395	0.106045	0.107471	0.257353	0.0157414	0	0.148975	0	0	0
GSE42568_GSM1045255	0.057583	0	0.00680985	0.181699	0	0.0655429	0	0.0646339	0.0721418	0	0	0.0458602	0.00139015	0.0730714	0.0746971	0.185045	0.0755632	0	0.0871179	0	0	0.00884442
GSE42568_GSM1045256	0.0162775	0	0.0119742	0.183811	0	0.0624679	0	0.00314425	0.00618106	0	0	0.0482863	0.00529825	0.0564295	0.112634	0.290847	0.0145102	0	0.188139	0	0	0
GSE42568_GSM1045257	0.00933391	0.0125053	0.0122026	0.119196	0	0.128361	0	0	0.10401	0	0	0.0160409	0.0211923	0.357542	0.0147741	0.126667	0.0104046	0	0.0677702	0	0	0
GSE42568_GSM1045258	0.0693801	0	0.126784	0.169009	0	0.0993704	0.0336896	0.0455905	0	0.152726	0	0	0	0.127846	0.0967831	0.0552518	0.00942737	0	0.0141417	0	0	0
GSE42568_GSM1045259	0.0283144	0	0.0192502	0.0639942	0	0.132353	0.00685469	0.13872	0.00616444	0	0	0	0	0.303179	0.142849	0.0959048	0.00605868	0.0121009	0.0442573	0	0	0
GSE42568_GSM1045260	0.0505617	0	0.0225446	0.0764038	0	0.111131	0	0.0318028	0.0283361	0	0	0.000488758	0	0.277246	0.0485443	0.278055	0.0229085	0	0.0360797	0.0105843	0	0.00531416
GSE42568_GSM1045262	0.0752621	0	0	0.0924437	0	0.0653275	0	0.072181	0.0299316	0	0	0.00318646	0	0.443157	0.0279458	0.142221	0	0	0.0483441	0	0	0
GSE42568_GSM1045264	0.00577264	0.00409694	0.0093152	0.098881	0	0.000496873	0	0.0195008	0.0155357	0	0	0.0152049	0	0.556714	0.134286	0.110206	0	0	0.0299896	0	0	0
GSE42568_GSM1045265	0.050653	0	0.0169789	0.232624	0	0.0373387	0.00221914	0.00349615	0.00523265	0	0	0.0222565	0.0500345	0.0503282	0.121361	0.177342	0.0518008	0	0.165153	0	0.0131819	0
GSE42568_GSM1045266	0.3182	0	0	0.0942111	0	0.005179	0.0688601	0.185253	0.0453563	0.0822448	0	0	0	0.0831141	0.0602343	0.0471741	0	0	0.0101725	0	0	0
GSE42568_GSM1045267	0.0199823	0	0.0190415	0.140521	0	0.112699	0.00601433	0	0.00655396	0	0	0.0365859	0.0159293	0.128658	0.139698	0.13374	0.0202217	0	0.220355	0	0	0
GSE42568_GSM1045268	0.0647163	0	0.00968731	0.106967	0	0.181731	0.0135322	0.0336229	0.00145115	0.126899	0	0	0	0.183103	0.0631686	0.183064	0	0	0.0320571	0	0	0
GSE42568_GSM1045269	0.0716809	0	0.207194	0.103834	0	0.0144396	0.0633272	0.0335199	0	0.100818	0	0.00157114	0	0.0721779	0.136768	0.115493	0.0264689	0	0.0393326	0	0	0.0133756
GSE42568_GSM1045270	0.0550014	0	0.00511215	0.044917	0	0.126209	0.00534614	0.0546129	0.00541745	0	0.00123514	0.00205405	0	0.367304	0.10888	0.195002	0	0	0.0289078	0	0	0
GSE42568_GSM1045271	0.0539584	0	0.00296365	0.201003	0	0.208991	0.0336756	0.0506037	0	0.120451	0	0	0	0.117626	0.120939	0.0577387	0.0039051	0	0.0281449	0	0	0
GSE42568_GSM1045272	0.0624726	0	0.0318469	0.0717222	0	0.243992	0	0.0301972	0.00434581	0.0261218	0	0.0028471	0	0.250118	0.0748564	0.138806	0.0189183	0	0.0437553	0	0	0
GSE42568_GSM1045273	0.00943931	0.00366012	0	0.14973	0	0.123034	0	0.0502044	0.0111625	0	0	0.0235018	0.0102906	0.0390739	0.0732031	0.286611	0.0102681	0.0541854	0.155636	0	0	0
GSE42568_GSM1045274	0.0863856	0	0.00950838	0.171075	0	0.164735	0.0546096	0.0477	0.0583492	0	0.0205426	0	0.000609405	0.17638	0.0661833	0.0856762	0.015796	0	0.0424502	0	0	0
GSE42568_GSM1045275	0.103248	0	0.0768309	0.152503	0	0.0480602	0.0154395	0.074115	0	0	0.00519371	0.00026852	0	0.248273	0.110814	0.106149	0.0147426	0	0.0443628	0	0	0
GSE42568_GSM1045276	0.0355097	0	0.0275769	0.127902	0	0.161689	0	0.0144007	0.0437198	0	0.0174629	0	0	0.325264	0.0293212	0.176858	0.00598438	0.00301756	0.030315	0	0	0.000977979
GSE42568_GSM1045278	0.060052	0	0.00965721	0.12465	0	0.27711	0.00387172	0.00466045	0.0156034	0	0	0	0	0.143031	0.124052	0.11535	0.0946887	0	0.0272725	0	0	0
GSE42568_GSM1045279	0.177684	0	0.0327269	0.16235	0	0.0574695	0	0.00669188	0.0162369	0	0	0.064387	0.0130683	0.153128	0.0312605	0.121366	0.00358739	0	0.160044	0	0	0
GSE42568_GSM1045280	0.0863322	0	0.262453	0.18841	0	0.138454	0.00859807	0.00986052	0.00609383	0	0.00168871	0	0.00345385	0	0.110161	0.074397	0.0470194	0	0.0630791	0	0	0
GSE42568_GSM1045281	0.0402703	0	0.00236073	0.362235	0	0	0.0194946	0.0900492	0	0.136468	0	0.0236419	0	0.0539976	0.055428	0.189609	0	0.00852916	0.0179162	0	0	0
GSE42568_GSM1045282	0.0455581	0	0.0200526	0.1424	0	0.145994	0	0.0156856	0.0730041	0	0.0211641	0	0.00210079	0.25841	0.050689	0.161982	0	0.0103798	0.0518521	0	0	0.00072812
GSE42568_GSM1045283	0.06124	0.0306213	0	0	0	0.165901	0.00254673	0.0709937	0.00744692	0.0296215	0	0.0172142	0	0.278893	0.174392	0.0938357	0.00570652	0	0.0615885	0	0	0
GSE42568_GSM1045285	0.0236068	0	0.0116273	0.19087	0	0.196934	0.0667916	0	0	0.0616544	0	0	0	0.208225	0.134511	0.0590176	0	0	0.0467634	0	0	0
GSE42568_GSM1045286	0.0333048	0	0.00402267	0.09891	0	0.218171	0	0.0555999	0	0.0865799	0	0.0458296	0	0.235843	0.107035	0.065711	0.00703352	0	0.0419602	0	0	0
GSE42568_GSM1045289	0.161069	0	0.0729682	0.0947012	0	0.101898	0.00280741	0.0276748	0.000988613	0	0	0	0	0.31567	0.088765	0.0834015	0.00108402	0	0.0489722	0	0	0
GSE42568_GSM1045290	0.00781249	0	0.000345879	0.0141543	0	0.0119124	0.0076494	0.0162312	0.00545951	0.00539972	0	0.000986167	0	0.758729	0.0275411	0.0968541	0.0015731	0	0.0453514	0	0	0
GSE42568_GSM1045292	0.0448741	0	0.00707986	0.0702115	0	0.230882	0.0119133	0.038927	0.0154074	0	0	0.0193007	0	0.256787	0.0576166	0.103556	0.0277528	0.0143037	0.0909423	0	0	0.0104461
GSE42568_GSM1045293	0.00820343	0	0.00882543	0.159594	0	0.0933856	0	0.0630267	0.0325032	0	0	0	0	0.338685	0.0671755	0.108888	0	0.0582716	0.0570743	0	0	0.00436719
GSE42568_GSM1045295	0.0831551	0	0.0197922	0.147885	0	0.193513	0	0.0349708	0.0109698	0	0	0.00761932	0.039844	0	0.072306	0.18019	0.120131	0	0.0798294	0	0	0.00979478
GSE42568_GSM1045296	0.0405073	0	0.0204935	0.0622015	0	0.105781	0	0.0875114	0.000759841	0	0	0.00145985	0	0.239495	0.20509	0.107158	0.0725668	0	0.0557327	0	0	0.00124296
GSE42568_GSM1045297	0.0476395	0	0.039077	0.0560169	0	0.145729	0.00356887	0.0521841	0.0480624	0	0.00397197	0	0	0.247775	0.049719	0.257435	0	0	0.048821	0	0	0
GSE42568_GSM1045298	0.00287309	0	0.00192062	0.0845421	0	0.0340227	0.179291	0.0302229	0	0.0504389	0.0175123	0.0161723	0	0.273116	0.170218	0.0882231	0.021499	0	0.0228684	0	0	0.00707902
GSE42568_GSM1045299	0.00987206	0.00326559	0.00492035	0.159033	0	0.0917807	0	0	0.00645025	0	0	0.00890869	0	0.264682	0.138599	0.193458	0.0649598	0	0.0540705	0	0	0
GSE42568_GSM1045303	0.0623623	0	0.0122807	0.0572903	0	0.314682	0	0.0332061	0	0.0445873	0	0	0	0.168169	0.165531	0.09877	0	0.00031987	0.0428009	0	0	0
GSE42568_GSM1045304	0.0641949	0	0.0094448	0.0632113	0	0.359201	0	0.0927503	0	0.0239555	0	0.000548173	0.0106067	0.0606376	0.128478	0.111798	0.0223694	0	0.0528044	0	0	0
GSE42568_GSM1045306	0.0180206	0	0.135547	0.298731	0	0	0.0556452	0.0103282	0	0.135371	0	0	0	0.0794474	0.0640064	0.139251	0.0132002	0	0.0426855	0	0.00253067	0.00523591
GSE42568_GSM1045307	0.0686718	0	0.0372751	0.0901953	0	0.316167	0.00949068	0.037148	0	0.0143854	0	0	0	0.110521	0.124768	0.126198	0.0267664	0	0.0384137	0	0	0
GSE42568_GSM1045309	0.0666692	0	0.0160755	0.116828	0	0.131697	0	0.0281754	0.0485892	0	0.0306111	0	0	0.303425	0.0420324	0.17801	0.0130106	0	0.0141087	0.0107674	0	0
GSE42568_GSM1045310	0.0729615	0	0.00522003	0.0701121	0	0.155865	0	0.0565405	0.0408397	0	0	0	0.0214	0.349744	0.026294	0.0545326	0.00119873	0	0.144631	0.000661358	0	0
GSE42568_GSM1045311	0.0256386	0	0.033376	0.069379	0	0.159226	0	0.0313509	0.0140037	0	0	0.00976776	0	0.34399	0.0939458	0.119984	0.00988709	0	0.084083	0	0	0.00536815
GSE88770_GSM2345257	0.135185	0	0.232195	0.102488	0	0.0855314	0	0.0196139	0.0240679	0	0	0.00363451	0	0.267668	0.00548293	0.112086	0	0	0.0120473	0	0	0
GSE88770_GSM2345258	0.00964222	0	0.0271043	0.186875	0	0.208	0	0.0673836	0.0294954	0.0243535	0	0.00702467	0	0.0951694	0.143823	0.153499	0.0248407	0	0.0227881	0	0	0
GSE88770_GSM2345260	0.0248842	0.0837907	0.0327109	0.177411	0	0.148714	0.058612	0.106346	0.0181134	0.054457	0	0.00414193	0	0.0654801	0.11169	0.0819584	0	0	0.03169	0	0	0
GSE88770_GSM2345261	0.164366	0	0.11352	0.0921823	0	0.285491	0	0.0483594	0	0.0300947	0	0.03638	0	0.0377495	0.0618641	0.0877761	0.0208161	0	0.0119777	0.00942239	0	0
GSE88770_GSM2345262	0	0	0.00212301	0.0245818	0	0.0624417	0	0.0247249	0	0	0	0.0305397	0.225533	0.0170015	0.0246369	0.493395	0.00465206	0	0.0576376	0	0.0248641	0.00786875
GSE88770_GSM2345263	0.0320915	0	0.00793763	0.131689	0	0.152425	0	0.0498363	0.00826661	0	0	0.0135338	0	0.211446	0.0635459	0.160515	0.00588077	0	0.154938	0	0	0.00789425
GSE88770_GSM2345265	0.0599484	0	0.0220952	0.146021	0	0.262455	0	0.0554539	0.0155872	0	0	0.021142	0.063123	0	0.0546302	0.24274	0.0401765	0.00201625	0.00883627	0	0	0.00577615
GSE88770_GSM2345267	0.0653345	0	0.0772735	0.143875	0	0.286885	0.0047006	0.0216727	0	0	0.0192257	0	0.00627993	0.0484876	0.0958171	0.0889192	0.0131353	0	0.128394	0	0	0
GSE88770_GSM2345268	0.0767601	0.0177853	0	0.125057	0	0.0781891	0.00916553	0.101558	0.0102869	0	0	0.00574248	0.0115637	0.256593	0.0382906	0.21785	0.0148712	0	0	0.0271362	0	0.00915057
GSE88770_GSM2345269	0.0159568	0	0.140264	0.130334	0	0.189698	0	0	0	0	0	0.0580958	0.038857	0.00857802	0.0147602	0.0994767	0	0	0.30398	0	0	0
GSE88770_GSM2345270	0.0194919	0	0.00236754	0.151883	0	0.0999143	0.048822	0.00965045	0	0	0.0138693	0	0.00896483	0.00610182	0.0281158	0.338841	0.125304	0	0.146674	0	0	0
GSE88770_GSM2345271	0.0219576	0	0.00770606	0.0508396	0	0.0751218	0.0302127	0.0387425	0.0279607	0	0.0120865	0	0.00677897	0.476425	0.10288	0.100942	0.00319296	0	0.000760518	0	0	0.0443939
GSE88770_GSM2345272	0.0407954	0	0.00478359	0.0601278	0	0.108716	0.00106623	0.0614154	0.00126049	0.000619472	0	0.00779558	0	0.283064	0.0895242	0.263051	0	0	0.0727638	0	0	0.00501666
GSE88770_GSM2345273	0.0617029	0.00263555	0.00364407	0.218412	0	0.336693	0.0087311	0.0489056	0	0	0.00917069	0	0.00439659	0.0438271	0.0997538	0.0888881	0.00489433	0.00441889	0.0639257	0	0	0
GSE88770_GSM2345274	0.053827	0	0.0359881	0.0965962	0	0.117117	0.00187352	0.0662905	0.00171358	0.0271149	0	0.0289161	0	0.247423	0.0971002	0.158013	0.00912067	0	0.0589068	0	0	0
GSE88770_GSM2345275	0.0956658	0.0258144	0	0.119564	0	0.103442	0.00386714	0.0549579	0.0243528	0	0	0.044735	0	0.266362	0.0547946	0.112925	0.00670345	0	0.0868158	0	0	0
GSE88770_GSM2345276	0.0040373	0	0.00487444	0.0200179	0	0.119584	0	0.0360079	0.0360095	0	0	0.012819	0	0.461212	0.0594466	0.14861	0.0427079	0	0.0510516	0	0	0.00362213
GSE88770_GSM2345277	0.0863989	0	0.010089	0.184349	0	0.121537	0	0.0223534	0.00753999	0	0	0.0121418	0.00423423	0.114183	0.0612425	0.209471	0.0129809	0	0.145863	0	0	0.00761741
GSE88770_GSM2345279	0.143896	0	0.240033	0.0483513	0	0.093279	0	0.0211196	0.0017797	0	0	0.0295743	0.0132223	0	0.0633609	0.0930194	0.0841529	0	0.168211	0	0	0
GSE88770_GSM2345280	0	0.0147433	0.060514	0.142603	0	0.160157	0.000219469	0.0468351	0.00211302	0.00757609	0	0	0.0224384	0.08414	0.100774	0.225243	0.0564931	0	0.0671343	0	0	0.00901554
GSE88770_GSM2345282	0.0143992	0.0259706	0.0156915	0.20284	0	0.165998	0.0721168	0.0822047	0.0367387	0	0.0238914	0	0	0.150544	0.12307	0.0634724	0.0117703	0	0.0112925	0	0	0
GSE88770_GSM2345283	0.0464199	0	0.0914128	0.100669	0	0.197182	0.0155534	0.0347823	0	0	0	0.00895625	0.00510193	0.185608	0.11084	0.127129	0.036258	0	0.0400877	0	0	0
GSE88770_GSM2345284	0.0984363	0	0.00320488	0.165599	0	0.136144	0	0.0369539	0.0044856	0	0	0.0171701	0.0197409	0.00347606	0.0306723	0.2317	0.0605875	0	0.186065	0	0	0.00576416
GSE88770_GSM2345285	0.021004	0	0.0221267	0.0695328	0	0.118735	0	0.0296589	0	0	0	0.0871545	0.0459426	0	0.0651775	0.216288	0.00521406	0	0.299026	0.0201396	0	0
GSE88770_GSM2345286	0.128331	0	0.085981	0.134813	0	0.17934	0.0446832	0.0198648	0	0.000707116	0	0	0.00220358	0.0984333	0.0891906	0.150129	0.0523871	0	0.0139362	0	0	0
GSE88770_GSM2345287	0.0548361	0	0.00427876	0.100931	0	0.246369	0.0104597	0.0326239	0	0	0	0.0108219	0.00299423	0.086069	0.0654253	0.184196	0.0182661	0	0.182571	0	0	0.000157568
GSE88770_GSM2345288	0.0368209	0	5.09651e-05	0.132792	0	0.160594	0.0178419	0.0335922	0.0214921	0.0167306	0	0	0	0.222448	0.128561	0.104345	0.0541004	0	0.0706311	0	0	0
GSE88770_GSM2345289	0.0572373	0.0179185	0.0135913	0.236692	0	0.193985	0.0294274	0.053008	0.0432158	0.00578906	0	0	0	0.110321	0.102646	0.0955457	0	0	0.0406222	0	0	0
GSE88770_GSM2345290	0.017412	0	0.0109694	0.142735	0	0.337232	0.0383712	0.0444838	0.0298589	0	0.0152616	0	0.000748153	0.0605966	0.14854	0.106632	0	0.00254823	0.0380752	0	0	0.00653686
GSE88770_GSM2345291	0.0853405	0	0.104038	0.0587375	0	0.156054	0.0287737	0.0471687	0.0329704	0	0	0.0189286	0	0.137157	0.0618531	0.108989	0.0375123	0.0373502	0.0794198	0	0	0.00570671
GSE88770_GSM2345292	0.072222	0	0.035623	0.310126	0	0.0659105	0.00565827	0.0770944	0	0.0233806	0	0.00126295	0.0114699	0.133866	0.0946081	0.111895	0.0263909	0	0.0176576	0.00537554	0	0.00745882
GSE88770_GSM2345293	0.0499567	0	0.0236023	0.124988	0	0.161754	0.00754353	0.0667326	0.0164272	0.014126	0	0	0	0.237809	0.116923	0.142219	0	0	0.0287134	0	0	0.00920434
GSE88770_GSM2345294	0.00930181	0	0.000122034	0.0493338	0	0.10924	0	0.0430333	0.000842877	0.0169174	0	0.0263645	0.00716406	0.158696	0.0892396	0.380269	0.0226521	0	0	0.0576855	0.00897116	0.0201656
GSE88770_GSM2345295	0.107136	0	0	0.121863	0	0.166378	0.00340299	0.0646201	0.00732804	0	0	0.00650042	0	0.218339	0.119259	0.0830737	0.0400903	0.0103606	0.0500595	0	0	0.00158962
GSE88770_GSM2345297	0.0712673	0.0210491	0.0222125	0.185406	0	0.252971	0	0.110329	0.010869	0	0	0.0129059	0.00178465	0.0213385	0.105469	0.14382	0	0.00577796	0.0111335	0	0.013547	0.010119
GSE88770_GSM2345298	0.0403009	0	0.096092	0.11961	0	0.21636	0	0.0320566	0.00333611	0.0288641	0	0.0166149	0	0.123947	0.0896874	0.171121	0.00141746	0	0.060593	0	0	0
GSE88770_GSM2345299	0.0682755	0	0.295877	0.0744849	0	0.0308056	0.00279452	0.021969	0.00756056	0.017053	0	0.0105218	0	0.209352	0.0751697	0.0828206	0	0	0.102862	0	0	0.000453601
GSE88770_GSM2345300	0.0392497	0	0.00667547	0.212744	0	0.0635748	0	0.0210176	0.0689041	0	0	0.0311881	0.00337769	0.190715	0.0989491	0.207702	0.00721759	0	0.0477864	0	0	0.000898613
GSE88770_GSM2345301	0.0841938	0	0.0259058	0.0202424	0	0.275353	0	0.0363182	0	0	0	0.0379115	0	0.147181	0.00314887	0.104312	0.0150742	0	0.250359	0	0	0
GSE88770_GSM2345302	0.0121278	0	0.00597382	0.097016	0	0.271625	0	0.0660505	0	0.00611381	0	0.0478515	0	0.0395685	0.181975	0.139502	0.0131788	0.0330545	0.0631578	0	0	0.022806
GSE88770_GSM2345303	0.00265686	0	0.00097913	0.0703115	0	0.0767085	0.0128208	0.0434096	0.0349362	0	0.0712667	0	0	0.369188	0.0255927	0.189016	0.0382314	0	0.0645965	0	0	0.000286389
GSE88770_GSM2345304	0.10578	0	0.284884	0.110602	0	0.0222526	0.00842852	0.0276515	0.00756927	0.0205432	0	0	0.0283552	0.0727927	0.0682623	0.182752	0.0443491	0	0.0122729	0	0	0.00350501
GSE88770_GSM2345305	0.0287822	0.0412484	0.0560633	0.177563	0	0.152691	0.0618543	0.0261199	0.0525688	0.0136695	0	0	0	0.102936	0.1047	0.0836939	0	0	0.0981099	0	0	0
GSE88770_GSM2345306	0.0840568	0	0.009023	0.126469	0	0.187636	0.102155	0.0125339	0	0.0315397	0	0	0.00458274	0.117269	0.0844044	0.162855	0.0037657	0	0.0737105	0	0	0
GSE88770_GSM2345307	0.056491	0	0.178904	0.127287	0	0.120713	0	0.0726898	0	0.028401	0	0.0173883	0.0150103	0	0.0890493	0.10349	0.0485381	0	0.142038	0	0	0
GSE88770_GSM2345308	0.0348059	0	0.0527108	0.177632	0	0.0765622	0	0.10831	0	0.0239194	0	0.0247954	0	0.143605	0.0755025	0.131352	0.0217468	0	0.117301	0	0.0046882	0.00706873
GSE88770_GSM2345309	0.0375613	0	0	0.175861	0	0.0639387	0.0601045	0.0780368	0.0125946	0	0	0.00794719	0.0111598	0	0.11929	0.245986	0.0679428	0	0.119578	0	0	0
GSE88770_GSM2345310	0.0450101	0	0.00141047	0.211671	0	0.0925708	0.00184519	0.0912196	0.00686889	0.0112535	0	0	0.0147722	0.175604	0.0607037	0.236833	0.0059196	0	0.0436067	0	0	0.000711391
GSE88770_GSM2345311	0.0337635	0	0.0105644	0.00658557	0	0.17858	0	0.0317202	0	0	0	0.00944862	0.121441	0.102365	0.0916842	0.19626	0.100978	0	0.116609	0	0	0
GSE88770_GSM2345312	0.084673	0	0.121374	0.230099	0	0.0710179	0.00373149	0.0706269	0.0283991	0.024019	0	0.0175999	0	0.0774128	0.135766	0.0816522	0.0026859	0	0.0509435	0	0	0
GSE88770_GSM2345313	0.00564596	0	0	0.0993285	0	0.058726	0.00736863	0.103958	0.0235746	0.0588647	0	0	0	0.342781	0.0822486	0.10208	0	0	0	0.105309	0.0101141	0
GSE88770_GSM2345314	0.0466679	0	0.00483053	0.0752689	0	0.0874324	0	0.121605	0.00142207	0.0250688	0	0.0188298	0	0.318039	0.119574	0.125732	0	0	0.055529	0	0	0
GSE88770_GSM2345315	0.0476378	0	0.00831606	0.123543	0	0.117774	0	0.117416	0.0180422	0.00904709	0	0.00373569	0.0251158	0.157183	0.145432	0.117545	0.016013	0.0295198	0.0610487	0	0	0.00263161
GSE88770_GSM2345316	0.0294123	0	0	0.0721197	0	0	0	0.0546344	0.048451	0	0.00707014	0.00129769	0	0.299407	0.0813174	0.372647	0	0.0221363	0.00180896	0	0	0.00969773
GSE88770_GSM2345317	0.0370864	0.00503435	0.00518248	0.119405	0	0.0955782	0	0.0644633	0	0.0543636	0	0.0803475	0	0.0133192	0.187785	0.191948	0.0922834	0	0.017947	0.0338997	0	0.0013576
GSE88770_GSM2345318	0.047993	0	0.00328977	0.184904	0	0.252554	0.086282	0.0899471	0	0.0213311	0.0166062	0	0.00801624	0.0639385	0.121759	0.0691326	0.0170932	0.000640491	0.0165122	0	0	0
GSE88770_GSM2345319	0.0366331	0	0.00258283	0.2367	0	0.150856	0.0677207	0.100142	0.0393756	0.0433764	0.0256997	0	0	0.0873356	0.143514	0.0304716	0.0226552	0	0.0129378	0	0	0
GSE88770_GSM2345320	0	0	0.178137	0.243373	0	0.185735	0	0.0281714	0	0	0	0.0162497	0.0354069	0.0288721	0.112801	0.101469	0.0317072	0	0.031295	0	0.00678257	0
GSE88770_GSM2345321	0.020762	5.49312e-07	0.01155	0.137865	0	0.22153	0	0.044184	0	0	0	0.0034815	0.000558713	0.177955	0.179701	0.150645	0.0241275	0	0.0263097	0	0	0.00133021
GSE88770_GSM2345322	0	0.040798	0.260948	0.166788	0	0.0852062	0	0.0542246	0.00832906	0	0	0.0260344	0.0151443	0.0701586	0.0272898	0.0905581	0.00862376	0	0.145897	0	0	0
GSE88770_GSM2345323	0.0316168	0	0.00540738	0.0880503	0	0	0.00405073	0.0699478	0	0.0798619	0	0.0563477	0	0.323243	0.0927018	0.118855	0.0996289	0	0.0071306	0.0231586	0	0
GSE88770_GSM2345324	0.0878708	0	0.00704391	0.137167	0	0.284165	0.0451623	0.0267805	0	0.0280089	0	0.00987214	0.00967258	0.100013	0.164131	0.0518992	0.00389105	0	0.0415554	0	0	0.00276787
GSE88770_GSM2345325	0.00261114	0.0061006	0.00177084	0.172088	0	0.0116053	0.0521498	0.0574569	0.00908481	0.0983863	0	0	0	0.198278	0.198653	0.085151	0.0167084	0	0.089956	0	0	0
GSE88770_GSM2345326	0.012374	0	0.00521937	0.114577	0	0.0392391	0.0134662	0.0323525	0.0105798	0	0.0041916	0	0	0.474476	0.0910753	0.110626	0.00850143	0	0.0832343	0	8.75004e-05	0
GSE88770_GSM2345327	0.0753459	0	0	0.283048	0	0.171965	0.022208	0.131453	0.0033623	0.0076347	0	0.041955	0.000569579	0.0299402	0.13742	0.0811939	0	0.00622194	0	0.00268057	0	0.00500118
GSE88770_GSM2345328	0	0	0.00117094	0.126816	0	0.118498	0.0187683	0.0291179	0	0	0	0	0	0.245619	0.081815	0.254147	0	0.074577	0.0408882	0	0	0.0085824
GSE88770_GSM2345329	0.056254	0	0.0789969	0.0869479	0	0.229974	0	0.0600975	0	0	0	0.0519555	0	0	0.0666919	0.118446	0	0	0.250637	0	0	0
GSE88770_GSM2345330	0.0595235	0	0.007182	0.125829	0	0.112915	0.00329354	0.0829905	0	0.0267979	0	0.00926221	0.0156615	0.0385625	0.148953	0.261235	0.0288074	0	0.0642113	0	0	0.0147758
GSE88770_GSM2345331	0.024043	0	0.00788609	0.0762056	0	0.0319225	0	0.06044	0.0153341	0	0	0.033887	0	0.405836	0.0273378	0.0879916	0	0	0.209455	0.00996863	0.00969283	0
GSE88770_GSM2345332	0.066194	0	0.0423939	0.097051	0	0.0936115	0.0133855	0.0644161	0.00859931	0.0653668	0	0.00816419	0	0.240704	0.0808498	0.151057	0	0	0.0682069	0	0	0
GSE88770_GSM2345333	0.0500129	0	0.0185817	0.0888547	0	0.122669	0.0056141	0.0773442	0.00327628	0	0.00311403	0	0	0.208173	0.106648	0.235965	0.0181628	0	0.0529489	0	0	0.00863484
GSE88770_GSM2345334	0.050406	0	0.0479631	0.31794	0	0.0200359	0.00665519	0.0665539	0.0211171	0.0388518	0	0	0	0.106211	0.0855915	0.163265	0.0398367	0	0.0297623	0	0	0.00581029
GSE88770_GSM2345335	0.0359983	0	0.0488978	0.196624	0	0.201516	0.0145868	0.0572379	0	0.00350767	0	0	0.00947599	0.00314765	0.0862508	0.141857	0.0417429	0	0.159157	0	0	0
GSE88770_GSM2345336	0.100059	0	0.0991716	0.0444012	0	0.154553	0	0.0420041	0.00901663	0	0	0.0134889	0	0.28049	0.0837702	0.0630548	0	0	0.109991	0	0	0
GSE88770_GSM2345337	0.0439999	0.0745766	0	0.154847	0	0.158986	0.0177905	0.057588	0.0170097	0.0259353	0	0	0	0.0856387	0.156181	0.148434	0.00092638	0	0.0368626	0	0	0.0212249
GSE88770_GSM2345338	0.086928	0	0.0836046	0.0426806	0	0.00785611	0	0.0661362	0.00219857	0.00611104	0	0.0150992	0	0.504969	0.0408957	0.102941	0.00112221	0	0.0394573	0	0	0
GSE88770_GSM2345339	0.0725127	0	0.073769	0.210738	0	0.116633	0.00634882	0.0253652	7.61291e-05	0.01838	0	0	0.0132821	0.0639302	0.136265	0.199999	0.0193107	0	0.0433903	0	0	0
GSE88770_GSM2345340	0.122254	0	0.135446	0.0950984	0	0.0780826	0	0	0.011036	0	0	0	0	0.134191	0.0875822	0.140021	0.0171994	0	0.17909	0	0	0
GSE88770_GSM2345341	0.0456472	0	0.0263844	0.114404	0	0.221427	0.0401811	0.0439097	0.00884837	0.0254653	0.0074921	0	0.0029004	0.0601973	0.142904	0.101863	0.0459545	0.00530312	0.106772	0	0	0.000346945
GSE88770_GSM2345343	0.0325935	0	0.00532072	0.175864	0	0.193465	0.0206848	0.016144	0.0129728	0.0366358	0	0.0123359	0	0.107004	0.159977	0.121254	0.00535949	0	0.0981908	0	0	0.00219809
GSE88770_GSM2345344	0.0362083	0	0.0268479	0.121484	0	0.168473	0.000278682	0.0636867	0.0208533	0	0	0.0119083	0.000627349	0.165686	0.062687	0.227211	0.024161	0	0.0680143	0	0	0.00187365
GSE88770_GSM2345345	0.0272391	0.0201319	0	0.0996324	0	0.215514	0.11817	0.00192863	0.000928934	0	0	0	0.00425307	0.0966404	0.103115	0.191661	0.0181816	0	0.101526	0	0	0.00107665
GSE88770_GSM2345346	0.0578291	0	0.0119987	0.133659	0	0.2239	0.0618847	0.0707211	0.0290293	0	0.0017395	0	0.00461425	0.100443	0.0831734	0.114242	0.0555488	0.0124235	0.0387939	0	0	0
GSE88770_GSM2345347	0.0357457	0	0.0189385	0.125946	0	0.145107	0	0.025213	0.0234781	0	0	0.0242264	0.00428689	0.0763878	0.0599153	0.244672	0.0494907	0	0.126737	0.0220443	0	0.0178115
GSE88770_GSM2345348	0.0405565	0	0.00704818	0.161577	0	0.301168	0.0758468	0.0348894	0	0	0.0648236	0	0.0130954	0.0559091	0.138681	0.0767654	0.00182191	0.00711683	0.0207017	0	0	0
GSE88770_GSM2345349	0.00538298	0	0	0.0852396	0	0.148889	0.00783446	0.00816896	0.0415284	0	0.0185158	0	0.205077	0	0.108396	0.334326	0.00133945	0	0.0320581	0	0	0.0032442
GSE88770_GSM2345350	0.0477755	0	0.139367	0.18404	0	0.250114	0	0	0	0	0.0102119	0	0.0216271	0.00215291	0.0677595	0.136853	0.0369481	0	0.103151	0	0	0
GSE88770_GSM2345351	0.0610593	0	0.00765656	0.0980301	0	0.116607	0	0.0390621	0.0346801	0	0	0.0396408	0	0.276628	0.0656645	0.206925	0.008651	0	0.0240451	0	0	0.0213502
GSE88770_GSM2345352	0.0638985	0	0.135819	0.252771	0	0.178008	0.0137642	0.0153332	0	0.036024	0	0.0128757	0.00548511	0.0447796	0.0680402	0.0565895	0.0193758	0	0.097236	0	0	0
GSE88770_GSM2345353	0.0539032	0.00443721	0	0.039289	0	0.106358	0	0.0193428	0.0258122	0.0454473	0	0.00607512	0	0.345638	0.079187	0.138573	0.010027	0	0.12591	0	0	0
GSE88770_GSM2345354	0.0608403	0	0.027087	0.185242	0	0.156428	0.0567078	0.0541549	0.0188437	0.0113583	0	0.0296115	0.000579157	0.0940652	0.141497	0.108281	0	0	0.0553037	0	0	0
GSE88770_GSM2345355	0.140477	0	0.153435	0.0359636	0	0.110953	0	0.048056	0	0	0	0.0400543	0	0.141891	0.0604776	0.101392	0.0220459	0	0.145254	0	0	0
GSE88770_GSM2345356	0.0580537	0	0.0606095	0.145663	0	0.244069	0.0259526	0.0278646	0	0.0380543	0	0.00440334	0.0772467	0.00598526	0.124832	0.141155	0.0263196	0	0.0172808	0.00250973	0	0
GSE88770_GSM2345357	0.0827575	0	0.140298	0.100223	0	0.117691	0	0.0841102	0	0	0	0.0250798	0.000606427	0.0788828	0.0732032	0.126587	0.0700143	0	0.100547	0	0	0
GSE88770_GSM2345358	0	0.00568792	0.104462	0.157629	0	0.203233	0	0.0424583	0	0	0	0.041448	0	0.0597535	0.0586504	0.219204	0.0904829	0	0.0169912	0	0	0
GSE88770_GSM2345359	0.114718	0	0.000348645	0.0983389	0	0.0250569	0.0460917	0.0174206	0	0	0	0.0117637	0.0242853	0.28226	0.138321	0.161522	0.0149316	0	0.0488297	0	0.0161127	0
GSE88770_GSM2345360	0.175091	0	0.210379	0.133606	0	0.132458	0	0.00428191	0	0	0	0.0316609	0.0140195	0.0525811	0.034626	0.0837418	0.0301063	0	0.0974488	0	0	0
GSE88770_GSM2345361	0.0491444	0	0.0981642	0.0310647	0	0.231498	0	0.0461473	0.0104428	0	0.00259886	0.0126251	0	0.313986	0.0521408	0.075415	0	0.00866903	0	0.0555223	0	0.012582
GSE88770_GSM2345362	0.00410939	0	0	0.141384	0	0.143897	0	0	0.00256773	0	0	0.0245387	0.016218	0.206282	0.176052	0.0951281	0.0083181	0	0.171371	0	0	0.0101338
GSE88770_GSM2345363	0	0.00580435	0	0	0	0.080828	0	0.0144869	0.0247204	0	0	0.0131498	0	0.498586	0.0139534	0.307184	0.0115005	0	0.0271218	0	0	0.00266501
GSE88770_GSM2345364	0.00558503	0.00385456	0.0022534	0	0	0.0466204	0	0.0217159	0.0102904	0	0.0167069	0	0	0.819456	0.0144059	0.00469736	0.0155799	0	0.0388338	0	0	0
GSE88770_GSM2345365	0.0287687	0.0274906	0.0123733	0.196247	0	0.109946	0.0111218	0.101232	0.0396797	0.00452254	0	0.00367206	0	0.158298	0.0770947	0.0840946	0.0241376	0.0411872	0.0801344	0	0	0
GSE88770_GSM2345367	0.0243427	0.0642782	0	0.0824259	0	0.0870676	0	0.0997435	0.0583174	0	0	0.0126235	0	0.188425	0.204998	0.0966062	0	0	0.080848	0	0	0.000324527
GSE88770_GSM2345368	0.0319853	0	0.00796578	0.111876	0	0.0131148	0	0.0311032	0.0355404	0	0.0101426	0	0	0.412792	0.0756503	0.20082	0	0	0.0568795	0	0	0.0121299
GSE88770_GSM2345369	0.0637884	0	0.0609657	0.0731171	0	0.20115	0.00814686	0.0752086	0	0.060702	0	0.00381309	0	0.0620682	0.168768	0.120084	0.0597508	0.0266167	0	0.0158202	0	0
GSE88770_GSM2345370	0.0713926	0.0324804	0.0333815	0.116782	0	0.0551253	0	0.251357	0	0.0375008	0	0.00879864	0	0.136913	0.13423	0.0484424	0	0.0443393	0.0292566	0	0	0
GSE88770_GSM2345371	0.0609483	0	0.0105946	0.0602657	0	0.106951	0	0.0302119	0.00253075	0	0	0.0314344	0	0.264195	0.0868649	0.201429	0.00916103	0	0.135413	0	0	0
GSE88770_GSM2345372	0.0264607	0	0.0039063	0.099061	0	0.110398	0	0.040314	0	0.0070908	0	0.0448233	0	0.238125	0.159889	0.163575	0.0103474	0	0.0897301	0	0.00627878	0

## Sheet: Estimate_scores
ID	StromalScore	ImmuneScore	ESTIMATEScore
TCGA_TCGA-D8-A1Y2	1797.05	2364.89	4161.94
TCGA_TCGA-E9-A22H	51.3567	598.955	650.312
TCGA_TCGA-BH-A1EX	1186.73	1026.92	2213.65
TCGA_TCGA-D8-A1XZ	789.596	866.319	1655.91
TCGA_TCGA-AC-A3W6	1583.78	1809.12	3392.89
TCGA_TCGA-BH-A18S	-174.732	196.263	21.5315
TCGA_TCGA-BH-A0BR	1483.02	1242.83	2725.85
TCGA_TCGA-A7-A4SD	588.799	1515.45	2104.25
TCGA_TCGA-A7-A0CD	185.195	-180.738	4.45762
TCGA_TCGA-BH-A0H9	89.4928	39.0628	128.556
TCGA_TCGA-D8-A27W	668.918	680.218	1349.14
TCGA_TCGA-E2-A2P5	480.267	381.459	861.726
TCGA_TCGA-A2-A0EU	313.341	65.9171	379.258
TCGA_TCGA-A8-A09V	693.318	-244.79	448.528
TCGA_TCGA-E2-A15F	25.4903	253.79	279.28
TCGA_TCGA-E2-A9RU	397.884	618.171	1016.06
TCGA_TCGA-AN-A046	993.111	1633.69	2626.8
TCGA_TCGA-AR-A252	1385.59	2568.54	3954.13
TCGA_TCGA-AC-A3OD	1188.18	2274.1	3462.28
TCGA_TCGA-BH-A18P	465.215	428.407	893.622
TCGA_TCGA-E2-A1LA	782.558	1908.97	2691.53
TCGA_TCGA-E9-A22E	1960.87	1322.25	3283.13
TCGA_TCGA-EW-A1P4	280.901	1689.9	1970.81
TCGA_TCGA-GM-A3NY	277.444	433.897	711.341
TCGA_TCGA-BH-A0BQ	1220.68	1214.7	2435.38
TCGA_TCGA-E2-A14P	-282.462	776.087	493.626
TCGA_TCGA-E9-A3HO	-4.82314	937.199	932.376
TCGA_TCGA-BH-A1F5	229.527	-156.708	72.8189
TCGA_TCGA-A8-A08F	954.52	1601.98	2556.5
TCGA_TCGA-A8-A08R	665.404	1610.98	2276.39
TCGA_TCGA-AC-A23G	1815.44	1222.02	3037.46
TCGA_TCGA-BH-A1EV	612.78	-95.8475	516.932
TCGA_TCGA-A7-A0CJ	-287.559	131.507	-156.052
TCGA_TCGA-B6-A0IA	-727.071	-230.581	-957.653
TCGA_TCGA-AO-A12A	867.723	772.372	1640.1
TCGA_TCGA-C8-A12W	1072.5	848.025	1920.52
TCGA_TCGA-B6-A0RI	858.062	451.032	1309.09
TCGA_TCGA-A7-A4SB	178.746	-321.933	-143.186
TCGA_TCGA-E2-A14Q	317.597	322.055	639.652
TCGA_TCGA-BH-A0AU	772.902	652.778	1425.68
TCGA_TCGA-AR-A24X	676.402	313.005	989.407
TCGA_TCGA-B6-A0WV	-589.294	-872.34	-1461.63
TCGA_TCGA-A8-A090	815.252	937.1	1752.35
TCGA_TCGA-AR-A24P	1009.89	463.473	1473.36
TCGA_TCGA-EW-A1J2	1330.49	1161.75	2492.23
TCGA_TCGA-GM-A2DL	1259.74	913.942	2173.68
TCGA_TCGA-E2-A154	405.797	-232.224	173.572
TCGA_TCGA-D8-A1Y1	1198.71	800.113	1998.82
TCGA_TCGA-AO-A125	-1299.44	-371.085	-1670.53
TCGA_TCGA-AR-A24L	1080.64	194.945	1275.59
TCGA_TCGA-D8-A1X8	995.615	1032.66	2028.28
TCGA_TCGA-AC-A2FO	1246.88	1794.02	3040.9
TCGA_TCGA-BH-A18V	720.48	2131	2851.48
TCGA_TCGA-BH-A0DH	305.883	591.156	897.039
TCGA_TCGA-E2-A1L7	460.867	1584.86	2045.73
TCGA_TCGA-E2-A15S	-746.059	-703.862	-1449.92
TCGA_TCGA-AC-A3EH	324.748	381.093	705.841
TCGA_TCGA-A2-A4RY	931.599	926.181	1857.78
TCGA_TCGA-AO-A1KS	393.756	332.41	726.166
TCGA_TCGA-AR-A1AP	701.469	972.175	1673.64
TCGA_TCGA-B6-A0RG	178.668	-258.828	-80.1602
TCGA_TCGA-E2-A15D	644.62	472.341	1116.96
TCGA_TCGA-A2-A1G1	1057.74	1565.05	2622.79
TCGA_TCGA-C8-A1HK	-148.967	239.704	90.7365
TCGA_TCGA-B6-A0I9	-243.016	378.263	135.247
TCGA_TCGA-A8-A081	-193.708	1306.14	1112.43
TCGA_TCGA-A2-A25C	770.921	553.392	1324.31
TCGA_TCGA-AC-A3HN	1506.87	1443.83	2950.7
TCGA_TCGA-GM-A5PV	-412.538	666.71	254.172
TCGA_TCGA-LD-A66U	776.073	1550.75	2326.82
TCGA_TCGA-BH-A0BM	877.273	364.212	1241.49
TCGA_TCGA-W8-A86G	334.582	-315.706	18.8767
TCGA_TCGA-AO-A124	-626.638	288.714	-337.924
TCGA_TCGA-AO-A0J9	1509.99	1908.2	3418.19
TCGA_TCGA-A2-A0CR	1131.43	2857.57	3989
TCGA_TCGA-EW-A1PE	1072.49	1584.36	2656.85
TCGA_TCGA-E2-A15P	442.689	38.7602	481.449
TCGA_TCGA-A2-A1FV	264.825	-540.487	-275.662
TCGA_TCGA-EW-A1PC	-257.993	-244.531	-502.525
TCGA_TCGA-A2-A3XT	426.042	1827.83	2253.88
TCGA_TCGA-B6-A0X0	-610.09	-188.802	-798.892
TCGA_TCGA-B6-A0IK	142.044	540.093	682.138
TCGA_TCGA-A2-A0T7	869.94	589.625	1459.56
TCGA_TCGA-A2-A04Y	564.606	1448.28	2012.88
TCGA_TCGA-A8-A09R	881.614	1158.71	2040.33
TCGA_TCGA-AR-A5QN	726.832	825.739	1552.57
TCGA_TCGA-HN-A2NL	-675.051	713.096	38.0455
TCGA_TCGA-AR-A5QP	673.697	491.597	1165.29
TCGA_TCGA-AO-A0JL	110.547	88.2118	198.759
TCGA_TCGA-D8-A1JK	1030.1	1808.97	2839.07
TCGA_TCGA-A2-A0CV	1025.73	1148.79	2174.52
TCGA_TCGA-A7-A3RF	-142.864	-364.179	-507.043
TCGA_TCGA-OL-A5RZ	-370.129	-237.985	-608.114
TCGA_TCGA-B6-A0IM	495.24	52.7022	547.943
TCGA_TCGA-AR-A0U4	773.628	2279.29	3052.92
TCGA_TCGA-D8-A1J9	918.902	629.613	1548.52
TCGA_TCGA-A2-A0D0	-775.898	1043.39	267.489
TCGA_TCGA-D8-A27T	1355.25	1344.82	2700.07
TCGA_TCGA-EW-A3U0	1078.24	2826.39	3904.63
TCGA_TCGA-AN-A0G0	25.1805	183.883	209.063
TCGA_TCGA-C8-A27B	6.45572	1716.76	1723.21
TCGA_TCGA-AN-A0FK	180.535	108.205	288.74
TCGA_TCGA-LQ-A4E4	-9.07843	-411.375	-420.454
TCGA_TCGA-AN-A0AS	1006.89	803.156	1810.05
TCGA_TCGA-BH-A5J0	1243.68	1990.03	3233.71
TCGA_TCGA-E2-A14Z	866.188	1944	2810.18
TCGA_TCGA-AR-A1AN	1233.03	745.623	1978.65
TCGA_TCGA-B6-A0RM	-263.157	-258.268	-521.425
TCGA_TCGA-B6-A0X7	795.063	-20.8181	774.244
TCGA_TCGA-D8-A1JF	910.893	619.346	1530.24
TCGA_TCGA-GM-A2DF	704.112	1827.07	2531.18
TCGA_TCGA-A2-A0T5	459.922	225.99	685.912
TCGA_TCGA-E9-A1RF	1129.91	1465.73	2595.65
TCGA_TCGA-AO-A12F	610.292	-15.2317	595.06
TCGA_TCGA-S3-A6ZG	258.634	677.621	936.255
TCGA_TCGA-B6-A0X5	-271.465	-193.484	-464.949
TCGA_TCGA-BH-A209	653.911	2491.61	3145.52
TCGA_TCGA-WT-AB44	704.772	593.321	1298.09
TCGA_TCGA-BH-A18K	793.946	314.75	1108.7
TCGA_TCGA-BH-A0B1	720.964	297.485	1018.45
TCGA_TCGA-AR-A2LJ	1159.86	1983.04	3142.9
TCGA_TCGA-AR-A0U2	-166.858	528.219	361.361
TCGA_TCGA-A7-A3J0	-484.759	523.426	38.6674
TCGA_TCGA-GM-A3NW	86.5596	398.4	484.959
TCGA_TCGA-C8-A12P	913.934	745.556	1659.49
TCGA_TCGA-AN-A041	933.338	310.382	1243.72
TCGA_TCGA-C8-A12Q	830.897	893.38	1724.28
TCGA_TCGA-E2-A1L6	605.469	541.033	1146.5
TCGA_TCGA-BH-A0HI	823.911	590.199	1414.11
TCGA_TCGA-E2-A14U	-361.133	-29.7263	-390.859
TCGA_TCGA-E9-A3X8	1021.23	1630.91	2652.14
TCGA_TCGA-C8-A1HF	1057.23	1675.14	2732.37
TCGA_TCGA-BH-A0DO	320.081	4.21496	324.296
TCGA_TCGA-A8-A0AD	1070.85	926.58	1997.43
TCGA_TCGA-C8-A275	604.929	1940.85	2545.78
TCGA_TCGA-E2-A15A	613	1528.79	2141.79
TCGA_TCGA-B6-A0IE	200.094	38.9536	239.048
TCGA_TCGA-A2-A0EO	1360.39	1099.51	2459.89
TCGA_TCGA-B6-A0IQ	-549.682	517.842	-31.84
TCGA_TCGA-A8-A09Z	27.1739	1305.76	1332.94
TCGA_TCGA-A8-A0A2	779.627	781.225	1560.85
TCGA_TCGA-B6-A0RV	265.107	973.634	1238.74
TCGA_TCGA-OL-A66I	1072.48	2793.55	3866.03
TCGA_TCGA-AR-A5QQ	607.235	2331.63	2938.87
TCGA_TCGA-LL-A440	1756.99	1793.93	3550.92
TCGA_TCGA-C8-A274	-284.549	80.3357	-204.213
TCGA_TCGA-AC-A2QJ	1292.34	2035.28	3327.63
TCGA_TCGA-E9-A2JS	314.682	129.495	444.177
TCGA_TCGA-BH-A1EW	592.944	1096.3	1689.25
TCGA_TCGA-BH-A0B3	711.337	1469.84	2181.17
TCGA_TCGA-3C-AALI	341.928	1266.31	1608.24
TCGA_TCGA-BH-A201	980.176	107.462	1087.64
TCGA_TCGA-A2-A3XU	-1019.74	-594.868	-1614.61
TCGA_TCGA-AR-A24V	1591.41	954.298	2545.7
TCGA_TCGA-AO-A12D	1252.19	1837.68	3089.87
TCGA_TCGA-AR-A1AH	-346.328	-276.3	-622.628
TCGA_TCGA-EW-A1P3	539.146	542.877	1082.02
TCGA_TCGA-A8-A0A7	1620.67	2862.55	4483.22
TCGA_TCGA-A8-A08I	143.88	2377.63	2521.51
TCGA_TCGA-AR-A24W	846.705	-43.7029	803.002
TCGA_TCGA-OL-A6VO	-357.487	605.656	248.169
TCGA_TCGA-OL-A5D6	1095.65	733.227	1828.87
TCGA_TCGA-A1-A0SO	-1000.18	-496.515	-1496.7
TCGA_TCGA-C8-A3M7	890.582	681.63	1572.21
TCGA_TCGA-E9-A1R4	719.533	1839.83	2559.36
TCGA_TCGA-E2-A15R	-404.841	-811.792	-1216.63
TCGA_TCGA-A2-A0CK	629.21	845.47	1474.68
TCGA_TCGA-BH-A0RX	1355.65	2358.2	3713.85
TCGA_TCGA-AN-A0FD	1027.24	674.305	1701.55
TCGA_TCGA-AR-A0TZ	196.11	-53.8128	142.298
TCGA_TCGA-AN-A03X	1479.11	774.652	2253.76
TCGA_TCGA-E2-A2P6	191.927	542.974	734.901
TCGA_TCGA-AC-A8OR	-794.343	353.12	-441.223
TCGA_TCGA-AC-A8OP	574.118	517.637	1091.75
TCGA_TCGA-A2-A0YH	1238.02	1817.36	3055.38
TCGA_TCGA-AR-A1AT	671.693	1877.17	2548.87
TCGA_TCGA-AN-A0XS	1231.09	1322.43	2553.52
TCGA_TCGA-BH-A5IZ	-291.527	370.674	79.1467
TCGA_TCGA-EW-A1J1	194.314	1058.33	1252.65
TCGA_TCGA-AC-A3TN	179.576	249.597	429.172
TCGA_TCGA-AC-A2FK	576.196	745.676	1321.87
TCGA_TCGA-AQ-A1H3	943.403	846.495	1789.9
TCGA_TCGA-A8-A07O	-132.222	866.276	734.054
TCGA_TCGA-A8-A08H	2014.48	2655.6	4670.08
TCGA_TCGA-BH-A1ES	168.765	-373.715	-204.95
TCGA_TCGA-A7-A4SA	883.073	1773.4	2656.47
TCGA_TCGA-E2-A1II	204.85	2587.48	2792.33
TCGA_TCGA-EW-A424	505.629	-185.42	320.209
TCGA_TCGA-D8-A27K	740.522	959.463	1699.99
TCGA_TCGA-AC-A6IX	897.58	1693.51	2591.09
TCGA_TCGA-E9-A1R7	-195.207	-465.124	-660.331
TCGA_TCGA-BH-A0DV	1885.59	1081.23	2966.83
TCGA_TCGA-AC-A5XU	626.92	119.965	746.885
TCGA_TCGA-BH-A0C1	838.985	975.637	1814.62
TCGA_TCGA-A7-A0DA	477.198	77.345	554.543
TCGA_TCGA-E2-A1IE	-227.215	-645.029	-872.244
TCGA_TCGA-AO-A0J8	616.401	1010.64	1627.04
TCGA_TCGA-AC-A2BK	-1216.52	-600.001	-1816.52
TCGA_TCGA-C8-A12U	-674.485	1001.24	326.758
TCGA_TCGA-AC-A6IW	-13.1712	2443.63	2430.46
TCGA_TCGA-LL-A740	1123.44	810.83	1934.27
TCGA_TCGA-3C-AAAU	-506.49	-414.268	-920.757
TCGA_TCGA-B6-A0RE	-148.719	244.183	95.4644
TCGA_TCGA-E2-A1IF	950.95	664.272	1615.22
TCGA_TCGA-OL-A5RU	496.743	1773.57	2270.31
TCGA_TCGA-A7-A3IZ	-246.604	-76.5392	-323.143
TCGA_TCGA-E9-A229	1550.72	1087.59	2638.31
TCGA_TCGA-LL-A8F5	116.296	1210.17	1326.47
TCGA_TCGA-D8-A142	1080.42	940.348	2020.77
TCGA_TCGA-A7-A425	870.01	1098.6	1968.61
TCGA_TCGA-E9-A295	660.652	379.481	1040.13
TCGA_TCGA-E9-A1NC	882.025	1864.45	2746.47
TCGA_TCGA-EW-A2FR	1681.59	909.892	2591.48
TCGA_TCGA-EW-A1P8	394.469	1515.54	1910.01
TCGA_TCGA-AC-A2QH	152.114	-783.127	-631.012
TCGA_TCGA-GM-A2DC	-114.351	101.356	-12.9948
TCGA_TCGA-AC-A3YI	1247.35	929.549	2176.9
TCGA_TCGA-EW-A2FW	250.587	-66.1321	184.455
TCGA_TCGA-E2-A1B5	978.999	2747.28	3726.28
TCGA_TCGA-D8-A3Z5	89.0353	89.3607	178.396
TCGA_TCGA-LL-A7SZ	627.05	2147.26	2774.31
TCGA_TCGA-A8-A07W	528.686	693.666	1222.35
TCGA_TCGA-AR-A2LE	283.676	315.193	598.869
TCGA_TCGA-A2-A0CZ	1534.22	1311.57	2845.78
TCGA_TCGA-AN-A0FS	985.014	85.7797	1070.79
TCGA_TCGA-BH-A0W4	618.05	-161.251	456.799
TCGA_TCGA-BH-A1FN	495.782	220.762	716.543
TCGA_TCGA-AN-A049	879.162	914.037	1793.2
TCGA_TCGA-A7-A26E	1162.82	419.957	1582.78
TCGA_TCGA-B6-A0RS	494.412	1233.73	1728.14
TCGA_TCGA-A7-A3J1	1013.63	1874.88	2888.5
TCGA_TCGA-C8-A12Y	479.95	453.023	932.973
TCGA_TCGA-A2-A04U	-57.393	-154.641	-212.035
TCGA_TCGA-E9-A1RI	1364.33	565.74	1930.07
TCGA_TCGA-EW-A1P5	275.612	1102.35	1377.96
TCGA_TCGA-C8-A278	1314.2	1843.59	3157.8
TCGA_TCGA-D8-A4Z1	881.653	579.864	1461.52
TCGA_TCGA-A8-A07S	319.7	307.968	627.669
TCGA_TCGA-AC-A3W5	1525.93	1931.05	3456.99
TCGA_TCGA-C8-A26Y	-528.828	615.336	86.5076
TCGA_TCGA-A8-A08Z	1631.84	1337.1	2968.94
TCGA_TCGA-AO-A1KO	449.005	132.434	581.439
TCGA_TCGA-A2-A0YJ	-591.79	-247.436	-839.226
TCGA_TCGA-AO-A03N	506.981	148.454	655.435
TCGA_TCGA-BH-A1ET	749.705	516.381	1266.09
TCGA_TCGA-E2-A576	52.4938	352.941	405.435
TCGA_TCGA-AO-A12E	722.925	798.084	1521.01
TCGA_TCGA-BH-A0W7	1266.76	1898.38	3165.14
TCGA_TCGA-E9-A1N9	486.193	371.771	857.963
TCGA_TCGA-BH-A0BZ	1384.92	1926.63	3311.55
TCGA_TCGA-D8-A1X5	879.995	900.123	1780.12
TCGA_TCGA-A8-A06X	409.285	684.671	1093.96
TCGA_TCGA-E2-A109	376.85	300.491	677.341
TCGA_TCGA-A8-A09E	-79.2451	-153.232	-232.477
TCGA_TCGA-E2-A1IJ	1619.54	1661.61	3281.15
TCGA_TCGA-BH-A202	632.215	1171.25	1803.46
TCGA_TCGA-AN-A0AM	442.154	1026.68	1468.83
TCGA_TCGA-A2-A0CY	-908.165	-386.715	-1294.88
TCGA_TCGA-OL-A5RX	404.378	691.697	1096.07
TCGA_TCGA-A1-A0SN	956.65	1255.54	2212.19
TCGA_TCGA-BH-A1FG	54.6097	212.775	267.385
TCGA_TCGA-JL-A3YW	1621.77	1862.54	3484.31
TCGA_TCGA-E2-A14X	196.578	1409.22	1605.8
TCGA_TCGA-D8-A27P	298.415	-121.784	176.631
TCGA_TCGA-A8-A08G	530.239	614.261	1144.5
TCGA_TCGA-A8-A07J	1796.81	1659	3455.81
TCGA_TCGA-A2-A0CS	732.081	619.842	1351.92
TCGA_TCGA-A2-A04W	693.177	403.038	1096.22
TCGA_TCGA-BH-A0B8	356.191	139.848	496.038
TCGA_TCGA-A2-A0D1	-178.386	-319.169	-497.555
TCGA_TCGA-AN-A0FV	591.509	-43.4265	548.082
TCGA_TCGA-D8-A73X	726.744	376.43	1103.17
TCGA_TCGA-E9-A1RE	14.7276	-312.43	-297.702
TCGA_TCGA-AC-A2QI	1082.96	1171.76	2254.72
TCGA_TCGA-E2-A1LI	-247.274	1080.45	833.174
TCGA_TCGA-OL-A6VR	-725.873	-318.26	-1044.13
TCGA_TCGA-S3-AA12	-286.707	-189.463	-476.17
TCGA_TCGA-C8-A130	627.399	374.499	1001.9
TCGA_TCGA-D8-A27R	774.601	1033.97	1808.57
TCGA_TCGA-A7-A5ZX	829.433	116.783	946.216
TCGA_TCGA-A2-A4S1	1554.9	1923.01	3477.9
TCGA_TCGA-A1-A0SB	-226.502	-977.918	-1204.42
TCGA_TCGA-PE-A5DE	765.207	2691.38	3456.59
TCGA_TCGA-PL-A8LX	-206.678	506.547	299.87
TCGA_TCGA-AC-A7VB	-772.372	-775.494	-1547.87
TCGA_TCGA-D8-A1XJ	489.697	116.684	606.381
TCGA_TCGA-C8-A133	-1056.65	-86.6739	-1143.33
TCGA_TCGA-A8-A099	423.81	381.138	804.948
TCGA_TCGA-BH-A0HW	-1034.65	-920.318	-1954.97
TCGA_TCGA-D8-A1JC	708.939	770.784	1479.72
TCGA_TCGA-A8-A06O	591.501	583.778	1175.28
TCGA_TCGA-B6-A0IN	1103.37	1637.15	2740.52
TCGA_TCGA-E9-A1ND	764.272	2366.16	3130.44
TCGA_TCGA-AR-A1AR	1229.1	2007.1	3236.2
TCGA_TCGA-B6-A408	814.287	1500.77	2315.06
TCGA_TCGA-D8-A1Y0	1111.04	1435.34	2546.38
TCGA_TCGA-D8-A27E	126.878	395.5	522.378
TCGA_TCGA-A8-A06U	65.33	728.194	793.524
TCGA_TCGA-E2-A1B4	87.6019	-193.079	-105.477
TCGA_TCGA-A1-A0SQ	59.478	259.986	319.464
TCGA_TCGA-BH-A0E1	379.901	-79.0181	300.883
TCGA_TCGA-AC-A2FG	510.779	297.955	808.735
TCGA_TCGA-A8-A09A	1003.76	657.591	1661.35
TCGA_TCGA-D8-A1XC	-800.232	-273.361	-1073.59
TCGA_TCGA-B6-A1KI	749.094	-270.038	479.057
TCGA_TCGA-AR-A1AJ	1331.71	2757.84	4089.55
TCGA_TCGA-A7-A4SF	-28.176	437.103	408.927
TCGA_TCGA-A2-A3XW	630.194	1445.91	2076.11
TCGA_TCGA-LD-A9QF	1517.03	2826.81	4343.85
TCGA_TCGA-B6-A0WT	732.895	52.0483	784.943
TCGA_TCGA-V7-A7HQ	317.7	529.526	847.225
TCGA_TCGA-AR-A1AY	6.76403	108.456	115.22
TCGA_TCGA-AN-A0FY	558.957	91.797	650.754
TCGA_TCGA-E2-A107	-360.426	74.3692	-286.056
TCGA_TCGA-BH-A0B0	1270.4	1454.49	2724.89
TCGA_TCGA-B6-A0RO	-292.53	-45.114	-337.644
TCGA_TCGA-D8-A1JS	-885.711	-219.05	-1104.76
TCGA_TCGA-D8-A27L	1247.11	1124.07	2371.18
TCGA_TCGA-E9-A1RH	326.882	223.933	550.815
TCGA_TCGA-LL-A6FR	474.104	351.5	825.603
TCGA_TCGA-A2-A0CQ	70.5851	868.338	938.923
TCGA_TCGA-AR-A5QM	1031.08	1226.36	2257.44
TCGA_TCGA-AR-A24R	472.242	779.199	1251.44
TCGA_TCGA-A8-A09I	666.947	1213.19	1880.13
TCGA_TCGA-A1-A0SG	733.819	701.326	1435.14
TCGA_TCGA-AC-A3QQ	1137.1	884.815	2021.92
TCGA_TCGA-AC-A23H	299	-97.7304	201.269
TCGA_TCGA-A7-A426	766.029	728.3	1494.33
TCGA_TCGA-BH-A0DZ	1366.09	1211.09	2577.18
TCGA_TCGA-BH-A1FL	280.267	-9.36326	270.904
TCGA_TCGA-A2-A0YC	788.842	716.615	1505.46
TCGA_TCGA-B6-A0RH	746.229	393.854	1140.08
TCGA_TCGA-A8-A0A6	855.724	1952.19	2807.91
TCGA_TCGA-AO-A1KP	-378.953	-585.839	-964.792
TCGA_TCGA-AR-A0U3	-347.048	210.328	-136.719
TCGA_TCGA-OL-A6VQ	1031.07	799.518	1830.59
TCGA_TCGA-B6-A0WZ	93.9559	-171.928	-77.9726
TCGA_TCGA-A2-A0SY	1296	1391.66	2687.66
TCGA_TCGA-BH-A18N	163.482	36.0081	199.49
TCGA_TCGA-A8-A09D	1620.28	1148.08	2768.36
TCGA_TCGA-BH-A0BA	647.742	607.361	1255.1
TCGA_TCGA-A8-A09Q	1019.73	1595.53	2615.26
TCGA_TCGA-E2-A15E	71.2873	218.941	290.228
TCGA_TCGA-AC-A2BM	229.096	890.149	1119.25
TCGA_TCGA-E2-A10C	275.593	1402.84	1678.43
TCGA_TCGA-D8-A1JT	-194.327	279.028	84.7016
TCGA_TCGA-AC-A3BB	1327.7	1960.38	3288.08
TCGA_TCGA-AR-A1AQ	600.67	2108.65	2709.32
TCGA_TCGA-AR-A256	44.9198	498.42	543.34
TCGA_TCGA-E9-A1N5	1229.7	1218.11	2447.81
TCGA_TCGA-D8-A1XO	1227.98	897.549	2125.53
TCGA_TCGA-A8-A06T	458.521	603.755	1062.28
TCGA_TCGA-AQ-A04L	564.796	218.653	783.448
TCGA_TCGA-E2-A15M	1776.46	2162.84	3939.3
TCGA_TCGA-A8-A07I	1118.48	929.069	2047.55
TCGA_TCGA-BH-A0B7	1137.95	1826.23	2964.18
TCGA_TCGA-A7-A26J	920.718	653.804	1574.52
TCGA_TCGA-AO-A0J2	-65.7341	1176.48	1110.74
TCGA_TCGA-E9-A244	114.564	102.7	217.264
TCGA_TCGA-A8-A06Z	-499.748	-97.2182	-596.966
TCGA_TCGA-AR-A1AS	226.659	208.951	435.611
TCGA_TCGA-A2-A25A	1473.96	1269.54	2743.5
TCGA_TCGA-A2-A3XX	162.985	898.291	1061.28
TCGA_TCGA-OL-A97C	580.397	853.063	1433.46
TCGA_TCGA-A2-A04R	126.036	-483.271	-357.235
TCGA_TCGA-4H-AAAK	1189.58	646.108	1835.68
TCGA_TCGA-BH-A0DX	1410.56	1350.49	2761.05
TCGA_TCGA-A2-A3XZ	218.797	2023.12	2241.91
TCGA_TCGA-EW-A6SC	1094.04	910.7	2004.75
TCGA_TCGA-OL-A66P	1160.28	2751.46	3911.74
TCGA_TCGA-GM-A3XN	1321.62	1268.84	2590.46
TCGA_TCGA-A8-A07G	1288.66	730.638	2019.3
TCGA_TCGA-A2-A1G6	725.223	729.354	1454.58
TCGA_TCGA-A2-A0T6	1765.25	1540.45	3305.7
TCGA_TCGA-D8-A1JU	1868.38	1193.34	3061.72
TCGA_TCGA-A7-A3IY	1115.97	1505.76	2621.72
TCGA_TCGA-GM-A2DO	297.404	3168.64	3466.04
TCGA_TCGA-A8-A0A9	612.068	552.422	1164.49
TCGA_TCGA-A1-A0SP	117.507	1203.12	1320.63
TCGA_TCGA-OL-A5RY	1413.62	2517.65	3931.27
TCGA_TCGA-E2-A155	-381.679	-507.304	-888.983
TCGA_TCGA-EW-A1IZ	380.67	2556.49	2937.16
TCGA_TCGA-A1-A0SE	726.802	68.921	795.723
TCGA_TCGA-BH-A0DK	1470.94	2075.24	3546.19
TCGA_TCGA-BH-A8G0	1422.46	1946.16	3368.62
TCGA_TCGA-BH-A1FH	1740.15	557.362	2297.51
TCGA_TCGA-E2-A150	569.111	1149.07	1718.18
TCGA_TCGA-D8-A27V	821.53	188.952	1010.48
TCGA_TCGA-A8-A084	212.046	-21.8675	190.179
TCGA_TCGA-BH-A0H6	727.859	-52.2943	675.565
TCGA_TCGA-D8-A27M	1232.73	2156.91	3389.65
TCGA_TCGA-AR-A0TQ	425.798	1363.38	1789.17
TCGA_TCGA-LL-A442	-227.709	725.312	497.603
TCGA_TCGA-E2-A56Z	-130.684	23.7549	-106.929
TCGA_TCGA-AR-A2LL	391.862	825.026	1216.89
TCGA_TCGA-B6-A0IB	-532.842	-641.858	-1174.7
TCGA_TCGA-A8-A07B	666.889	106.415	773.304
TCGA_TCGA-EW-A1IY	1299.32	1741.42	3040.74
TCGA_TCGA-A7-A4SC	841.735	765.092	1606.83
TCGA_TCGA-LL-A6FQ	112.076	714.971	827.047
TCGA_TCGA-B6-A0RU	367.798	-37.9374	329.861
TCGA_TCGA-AR-A24H	-40.2673	750.338	710.07
TCGA_TCGA-EW-A1P1	1764.3	1641.78	3406.08
TCGA_TCGA-BH-A0E0	-574.289	435.686	-138.604
TCGA_TCGA-E2-A1B1	1620.69	1752.57	3373.26
TCGA_TCGA-AC-A3QP	1148.57	1459.35	2607.92
TCGA_TCGA-A8-A086	987.511	222.372	1209.88
TCGA_TCGA-D8-A145	984.42	676.879	1661.3
TCGA_TCGA-A2-A0YM	313.396	1204.3	1517.69
TCGA_TCGA-E2-A3DX	1602.25	2106.11	3708.36
TCGA_TCGA-BH-A0W5	1067.66	2218.53	3286.18
TCGA_TCGA-AO-A0JJ	1468.34	1826.6	3294.95
TCGA_TCGA-B6-A1KC	-141.803	-219.534	-361.336
TCGA_TCGA-A2-A0T2	256.743	624.838	881.581
TCGA_TCGA-AN-A0XN	1819.24	1420.03	3239.27
TCGA_TCGA-AO-A0J5	1381.52	419.567	1801.08
TCGA_TCGA-A2-A0T4	1318.87	1358.96	2677.84
TCGA_TCGA-AO-A03V	103.541	84.5872	188.128
TCGA_TCGA-A7-A13E	447.663	391.998	839.661
TCGA_TCGA-AN-A0FF	735.713	1097.44	1833.15
TCGA_TCGA-B6-A3ZX	274.591	2622.56	2897.15
TCGA_TCGA-E2-A1LH	740.417	2349.86	3090.28
TCGA_TCGA-AR-A0TY	-239.408	-111.108	-350.516
TCGA_TCGA-BH-A0HK	853.139	644.579	1497.72
TCGA_TCGA-E2-A10E	203.085	404.155	607.241
TCGA_TCGA-C8-A26Z	235.329	-299.779	-64.4504
TCGA_TCGA-OL-A66N	789.444	1212.11	2001.55
TCGA_TCGA-A2-A25D	686.698	2085.42	2772.11
TCGA_TCGA-A7-A0D9	199.148	-330.268	-131.12
TCGA_TCGA-E9-A54Y	-1017.82	187.211	-830.61
TCGA_TCGA-AO-A0JD	-567.905	596.898	28.9935
TCGA_TCGA-E9-A1N3	-391.456	-520.729	-912.185
TCGA_TCGA-D8-A1Y3	283.712	1327.83	1611.54
TCGA_TCGA-C8-A12X	220.955	467.631	688.586
TCGA_TCGA-A8-A07U	966.954	2491.18	3458.13
TCGA_TCGA-E2-A10B	724.503	572.964	1297.47
TCGA_TCGA-AO-A03U	1211.11	2088.07	3299.18
TCGA_TCGA-A8-A075	696.982	1135.68	1832.67
TCGA_TCGA-EW-A1OY	15.0487	321.552	336.6
TCGA_TCGA-AR-A1AO	1736.89	2813.24	4550.14
TCGA_TCGA-BH-A18U	619.134	621.059	1240.19
TCGA_TCGA-D8-A27H	738.76	409.416	1148.18
TCGA_TCGA-Z7-A8R6	6.50311	289.42	295.923
TCGA_TCGA-GM-A2DM	-187.968	760.674	572.706
TCGA_TCGA-BH-A1FJ	-207.59	-454.835	-662.425
TCGA_TCGA-C8-A26W	763.334	1228.58	1991.92
TCGA_TCGA-AR-A2LH	909.714	2209.29	3119
TCGA_TCGA-AQ-A7U7	1687.28	2738.58	4425.86
TCGA_TCGA-BH-A0E7	163.154	-375.496	-212.342
TCGA_TCGA-D8-A1XT	1267.43	995.74	2263.17
TCGA_TCGA-A7-A13F	219.059	309.072	528.131
TCGA_TCGA-BH-A0HQ	704.589	139.992	844.581
TCGA_TCGA-C8-A26V	231.012	531.391	762.403
TCGA_TCGA-D8-A1J8	889.261	1641.18	2530.44
TCGA_TCGA-B6-A0RN	752.039	-68.9776	683.061
TCGA_TCGA-E2-A1LS	-235.855	-204.002	-439.857
TCGA_TCGA-AC-A2B8	1369.26	1309.86	2679.12
TCGA_TCGA-A1-A0SI	1399.28	1252.98	2652.25
TCGA_TCGA-AR-A0U0	265.611	1927.2	2192.81
TCGA_TCGA-A8-A09G	290.416	1230.55	1520.96
TCGA_TCGA-D8-A1X7	551.908	204.206	756.113
TCGA_TCGA-A1-A0SK	-1260.9	-1191.73	-2452.63
TCGA_TCGA-A8-A082	393.661	458.613	852.274
TCGA_TCGA-LL-A5YN	386.006	2494.36	2880.37
TCGA_TCGA-D8-A1XY	1100.32	280.386	1380.71
TCGA_TCGA-A7-A0DB	1220.45	666.868	1887.32
TCGA_TCGA-E9-A22B	1069.96	617.54	1687.5
TCGA_TCGA-A8-A0A1	1222.59	1894.95	3117.54
TCGA_TCGA-C8-A26X	1353.07	2215.75	3568.81
TCGA_TCGA-BH-AB28	637.656	1111.39	1749.04
TCGA_TCGA-A8-A09M	355.285	1341.64	1696.93
TCGA_TCGA-E9-A22A	1741.34	1708.94	3450.28
TCGA_TCGA-AN-A0FX	421.487	-75.0802	346.407
TCGA_TCGA-A2-A0YG	-56.1967	160.769	104.573
TCGA_TCGA-BH-A0DE	1246.12	1163.87	2409.99
TCGA_TCGA-A2-A0T1	1485.37	2267.44	3752.81
TCGA_TCGA-EW-A2FV	785.898	1229.86	2015.76
TCGA_TCGA-D8-A1JH	1341.52	1099.31	2440.83
TCGA_TCGA-E9-A1R6	255.957	-27.9086	228.049
TCGA_TCGA-A7-A0DC	-301.043	-658.157	-959.2
TCGA_TCGA-A2-A0CL	1449.7	2922.03	4371.73
TCGA_TCGA-A2-A04Q	1094.05	2881.94	3975.99
TCGA_TCGA-AN-A0FZ	256.718	-265.39	-8.67207
TCGA_TCGA-AC-A3W7	648.738	311.98	960.718
TCGA_TCGA-BH-A1F6	541.085	1413.24	1954.32
TCGA_TCGA-A7-A0CE	-263.116	69.0096	-194.106
TCGA_TCGA-D8-A27N	1287.14	1284.2	2571.34
TCGA_TCGA-EW-A1PA	418.432	442.298	860.73
TCGA_TCGA-AR-A24S	1588.26	1751.34	3339.6
TCGA_TCGA-B6-A0X1	-472.654	1212.17	739.513
TCGA_TCGA-A8-A07R	-497.445	-75.1319	-572.577
TCGA_TCGA-E2-A156	-583.254	-280.28	-863.534
TCGA_TCGA-BH-A0H5	909.019	3177.19	4086.21
TCGA_TCGA-B6-A0IH	1082.7	1150.91	2233.61
TCGA_TCGA-A8-A076	989.227	728.45	1717.68
TCGA_TCGA-E2-A15T	-508.192	-493.406	-1001.6
TCGA_TCGA-Z7-A8R5	736.611	1734.29	2470.9
TCGA_TCGA-D8-A140	443.619	826.812	1270.43
TCGA_TCGA-B6-A40C	862.213	774.65	1636.86
TCGA_TCGA-A2-A259	926.982	1081.05	2008.03
TCGA_TCGA-BH-A1EU	1615.43	1999.03	3614.46
TCGA_TCGA-A2-A0EV	1060.7	1215.88	2276.57
TCGA_TCGA-B6-A0IC	-1429.78	-409.901	-1839.68
TCGA_TCGA-BH-A0AW	1241.39	2356.39	3597.78
TCGA_TCGA-A8-A093	729.095	-253.615	475.48
TCGA_TCGA-B6-A1KN	429.878	342.527	772.405
TCGA_TCGA-EW-A1PH	-171.35	330.317	158.967
TCGA_TCGA-BH-A0BC	1205.8	1646.64	2852.44
TCGA_TCGA-E2-A1IN	1187.14	229.764	1416.9
TCGA_TCGA-LL-A73Z	1066.01	1503.72	2569.74
TCGA_TCGA-E2-A106	-417.417	-486.572	-903.99
TCGA_TCGA-BH-A0EB	1386.21	1651.35	3037.56
TCGA_TCGA-WT-AB41	349.076	2373.38	2722.46
TCGA_TCGA-A7-A2KD	1028.19	1224.15	2252.35
TCGA_TCGA-A7-A13G	724.021	231.994	956.015
TCGA_TCGA-E2-A14N	-513.408	969.507	456.1
TCGA_TCGA-C8-A132	1164.33	1651.35	2815.68
TCGA_TCGA-E9-A6HE	799.981	1014.11	1814.09
TCGA_TCGA-AC-A6IV	1809.09	2018.63	3827.72
TCGA_TCGA-AC-A4ZE	44.8688	69.8974	114.766
TCGA_TCGA-AR-A1AM	788.577	835.095	1623.67
TCGA_TCGA-AC-A23E	1699.37	858.874	2558.25
TCGA_TCGA-AN-A0AK	-287.565	321.107	33.5421
TCGA_TCGA-A8-A06R	1170.52	1190.17	2360.69
TCGA_TCGA-E9-A247	-172.107	-317.47	-489.577
TCGA_TCGA-GM-A2DD	1333.83	2425.85	3759.67
TCGA_TCGA-AO-A1KR	-821.834	544.124	-277.71
TCGA_TCGA-E2-A1LL	-403.948	-48.0638	-452.012
TCGA_TCGA-GI-A2C8	1592.39	1305.25	2897.64
TCGA_TCGA-E9-A1N6	1025.38	532.432	1557.81
TCGA_TCGA-BH-A0E2	831.099	490.448	1321.55
TCGA_TCGA-D8-A1XQ	728.199	1648.3	2376.5
TCGA_TCGA-AN-A0FJ	330.836	110.958	441.794
TCGA_TCGA-AR-A24Q	909.568	1041.62	1951.19
TCGA_TCGA-AC-A7VC	1009.41	741.43	1750.83
TCGA_TCGA-AN-A0XW	1637.4	1932.59	3569.98
TCGA_TCGA-E2-A1IG	996.67	328.663	1325.33
TCGA_TCGA-C8-A27A	-369.54	-318.491	-688.031
TCGA_TCGA-AO-A03T	-116.729	810.781	694.052
TCGA_TCGA-B6-A0RQ	66.694	-254.498	-187.804
TCGA_TCGA-D8-A27F	573.923	315.168	889.091
TCGA_TCGA-A8-A091	307.817	211.579	519.396
TCGA_TCGA-E9-A1RG	384.281	833.742	1218.02
TCGA_TCGA-BH-A1F2	1201.09	405.956	1607.05
TCGA_TCGA-BH-A0AZ	1747.33	847.016	2594.35
TCGA_TCGA-E2-A15J	-198.986	-88.6444	-287.631
TCGA_TCGA-C8-A1HM	156.253	2283.69	2439.94
TCGA_TCGA-BH-A6R8	89.1757	1045.91	1135.09
TCGA_TCGA-BH-A0E6	80.666	994.374	1075.04
TCGA_TCGA-A2-A3KC	1158.07	914.33	2072.4
TCGA_TCGA-BH-A0EI	923.507	-103.056	820.45
TCGA_TCGA-B6-A0WY	796.849	637.116	1433.96
TCGA_TCGA-AO-A0JE	1572.2	1862.04	3434.24
TCGA_TCGA-C8-A8HR	1507.69	1689.6	3197.28
TCGA_TCGA-HN-A2OB	1345.46	402.352	1747.81
TCGA_TCGA-E2-A1BD	467.612	152.533	620.146
TCGA_TCGA-BH-A28O	1190.58	680.952	1871.53
TCGA_TCGA-A2-A0ER	-41.8046	267.193	225.389
TCGA_TCGA-E9-A1R3	1045.17	1131.41	2176.58
TCGA_TCGA-MS-A51U	889.748	812.949	1702.7
TCGA_TCGA-BH-A0C7	288.277	477.81	766.087
TCGA_TCGA-A2-A0YI	1234.21	1919.34	3153.55
TCGA_TCGA-C8-A12Z	9.83177	-209.941	-200.109
TCGA_TCGA-B6-A0WW	470.451	25.6405	496.092
TCGA_TCGA-A8-A07L	310.454	-245.296	65.1575
TCGA_TCGA-E9-A226	875.222	27.9148	903.137
TCGA_TCGA-PE-A5DD	768.68	1017.59	1786.27
TCGA_TCGA-AR-A2LO	938.868	1598.61	2537.48
TCGA_TCGA-GM-A2DN	792.949	2084.05	2877
TCGA_TCGA-E9-A1NE	1176.21	2538.33	3714.54
TCGA_TCGA-A8-A096	1496.57	1900.17	3396.74
TCGA_TCGA-D8-A1JJ	1000.24	612.133	1612.38
TCGA_TCGA-BH-A18J	767.075	270.566	1037.64
TCGA_TCGA-A2-A3XV	311.839	550.419	862.258
TCGA_TCGA-AR-A24K	-55.7086	-475.875	-531.584
TCGA_TCGA-S3-AA14	825.018	29.5326	854.55
TCGA_TCGA-BH-A18F	1094.22	984.346	2078.56
TCGA_TCGA-BH-A42V	873.082	1066.2	1939.28
TCGA_TCGA-A2-A0YD	1553.25	1360.32	2913.58
TCGA_TCGA-BH-A0HL	-918.763	-1047.01	-1965.77
TCGA_TCGA-B6-A0IP	175.422	484.398	659.82
TCGA_TCGA-BH-A1F8	419.275	205.386	624.66
TCGA_TCGA-S3-AA10	377.769	2441.03	2818.8
TCGA_TCGA-E9-A1NI	808.875	311.513	1120.39
TCGA_TCGA-BH-A1EY	1422.43	1659.98	3082.41
TCGA_TCGA-B6-A0I8	289.156	-364.956	-75.7992
TCGA_TCGA-BH-A1FM	892.528	119.754	1012.28
TCGA_TCGA-BH-A0DP	1040.46	1164.75	2205.21
TCGA_TCGA-BH-A0HX	759.54	486.718	1246.26
TCGA_TCGA-BH-A18G	279.895	582.032	861.926
TCGA_TCGA-E2-A1AZ	1056.84	1637.68	2694.53
TCGA_TCGA-E2-A573	45.7415	2002.46	2048.2
TCGA_TCGA-A2-A04X	469.102	1829.17	2298.27
TCGA_TCGA-A7-A13H	845.178	1737.49	2582.67
TCGA_TCGA-BH-A1FU	1305.2	1156.52	2461.72
TCGA_TCGA-LL-A5YP	1247.41	1106.21	2353.61
TCGA_TCGA-BH-A0DG	1491.3	1323.4	2814.7
TCGA_TCGA-AQ-A54N	-1329.42	121.635	-1207.78
TCGA_TCGA-E2-A1L9	1517.68	1046.02	2563.7
TCGA_TCGA-AO-A0J3	-813.196	-334.246	-1147.44
TCGA_TCGA-D8-A1XA	358.902	348.066	706.968
TCGA_TCGA-A2-A0EQ	501.947	2438.47	2940.42
TCGA_TCGA-AO-A0JA	1310.9	930.234	2241.14
TCGA_TCGA-AO-A0J7	-258.764	-389.198	-647.961
TCGA_TCGA-AO-A0JM	860.99	608.889	1469.88
TCGA_TCGA-UL-AAZ6	-648.523	149.172	-499.352
TCGA_TCGA-OL-A66O	-100.394	-200.364	-300.758
TCGA_TCGA-E2-A158	-1072.76	-326.076	-1398.84
TCGA_TCGA-D8-A147	79.1555	1046.23	1125.38
TCGA_TCGA-AR-A250	1364.95	1073.68	2438.63
TCGA_TCGA-AN-A0XP	595.098	147.247	742.345
TCGA_TCGA-E2-A1LB	514.394	142.475	656.868
TCGA_TCGA-E2-A1B6	178.761	2906.05	3084.81
TCGA_TCGA-A2-A0CW	-336.673	634.6	297.927
TCGA_TCGA-E9-A1QZ	967.036	1960.01	2927.04
TCGA_TCGA-BH-A208	2129.49	873.195	3002.69
TCGA_TCGA-D8-A1XK	-287.904	1059.88	771.981
TCGA_TCGA-AO-A0JF	1712.49	1332.09	3044.58
TCGA_TCGA-XX-A899	1319.77	2052.24	3372.01
TCGA_TCGA-D8-A1JG	996.135	1486.34	2482.47
TCGA_TCGA-BH-A0C0	518.538	2425.92	2944.46
TCGA_TCGA-A2-A0EM	850.41	234.564	1084.97
TCGA_TCGA-A2-A0SX	945.053	2132.37	3077.42
TCGA_TCGA-E2-A15C	745.403	382.581	1127.98
TCGA_TCGA-A1-A0SD	1017.51	572.992	1590.5
TCGA_TCGA-D8-A73W	1054.96	1179.74	2234.71
TCGA_TCGA-GM-A3XG	8.4878	-97.2363	-88.7485
TCGA_TCGA-EW-A1J3	297.373	285.617	582.99
TCGA_TCGA-LL-A441	510.245	2404.34	2914.58
TCGA_TCGA-C8-A1HI	420.949	187.108	608.057
TCGA_TCGA-D8-A1JI	-220.133	97.8427	-122.29
TCGA_TCGA-GM-A3XL	-464.551	1588.34	1123.79
TCGA_TCGA-A2-A0YK	1379.77	2259.11	3638.88
TCGA_TCGA-E9-A248	523.513	2205.04	2728.55
TCGA_TCGA-C8-A12V	919.111	3070.39	3989.5
TCGA_TCGA-E2-A15G	-9.86625	57.6472	47.7809
TCGA_TCGA-A7-A6VY	650.258	1605.04	2255.3
TCGA_TCGA-E2-A1IU	-17.0798	450.213	433.133
TCGA_TCGA-AR-A24Z	8.23705	203.995	212.232
TCGA_TCGA-A2-A0YT	-25.7787	254.065	228.287
TCGA_TCGA-BH-A0DS	932.066	1207.34	2139.41
TCGA_TCGA-BH-A204	368.548	-362.304	6.24406
TCGA_TCGA-E9-A249	-60.6409	230.017	169.376
TCGA_TCGA-BH-A1FD	685.2	403.985	1089.19
TCGA_TCGA-E9-A1R5	685.991	35.366	721.357
TCGA_TCGA-BH-A0DI	1629.26	1245.55	2874.8
TCGA_TCGA-AO-A1KT	856.786	642.782	1499.57
TCGA_TCGA-LL-A5YO	847.635	2933.96	3781.6
TCGA_TCGA-AO-A12C	1198.11	3.91171	1202.02
TCGA_TCGA-A2-A04P	494.297	1389.45	1883.75
TCGA_TCGA-BH-A0AY	1453.32	1269.88	2723.21
TCGA_TCGA-BH-A18L	-512.253	-138.902	-651.155
TCGA_TCGA-E9-A1NG	1960.95	1418.62	3379.57
TCGA_TCGA-B6-A0IJ	-26.1617	2072.97	2046.8
TCGA_TCGA-B6-A0WX	1096.21	1056.04	2152.26
TCGA_TCGA-A2-A3XY	1172.09	1707.05	2879.13
TCGA_TCGA-EW-A1J5	622.705	1732.96	2355.66
TCGA_TCGA-AR-A2LR	858.624	117.998	976.622
TCGA_TCGA-A7-A26I	1537.61	853.496	2391.11
TCGA_TCGA-EW-A1PF	1190.9	850.915	2041.82
TCGA_TCGA-GM-A4E0	1669.89	2085.87	3755.77
TCGA_TCGA-E2-A1IH	1743.22	2135.95	3879.17
TCGA_TCGA-EW-A1P0	304.749	450.072	754.822
TCGA_TCGA-A7-A0CG	1341.27	1593.32	2934.59
TCGA_TCGA-D8-A1JL	1093.6	1870.26	2963.86
TCGA_TCGA-D8-A1JP	1315.78	992.911	2308.7
TCGA_TCGA-E2-A152	1089.84	591.236	1681.07
TCGA_TCGA-BH-A0BW	427.574	1982.53	2410.11
TCGA_TCGA-A2-A0YE	68.6512	-144.483	-75.8322
TCGA_TCGA-A2-A0CM	784.374	1852.14	2636.52
TCGA_TCGA-E2-A153	1602.53	833.321	2435.85
TCGA_TCGA-D8-A146	1227.42	786.34	2013.76
TCGA_TCGA-A2-A4S3	124.831	1108.81	1233.64
TCGA_TCGA-BH-A18M	1136.77	656.287	1793.06
TCGA_TCGA-OL-A5S0	865.295	1391.28	2256.58
TCGA_TCGA-A2-A1FX	815.633	740.321	1555.95
TCGA_TCGA-AC-A2FM	32.8695	-382.81	-349.94
TCGA_TCGA-BH-A18H	670.415	1969.42	2639.83
TCGA_TCGA-AR-A254	1349	1673.09	3022.09
TCGA_TCGA-B6-A0I6	390.099	29.0135	419.113
TCGA_TCGA-3C-AALK	987.765	718.031	1705.8
TCGA_TCGA-D8-A1JE	1539.86	890.495	2430.36
TCGA_TCGA-D8-A1JA	866.874	393.674	1260.55
TCGA_TCGA-AR-A0TR	-1088.93	-12.9428	-1101.88
TCGA_TCGA-EW-A2FS	274.548	955.934	1230.48
TCGA_TCGA-A8-A06P	1372.79	622.491	1995.28
TCGA_TCGA-AN-A0AT	-327.656	624.523	296.867
TCGA_TCGA-XX-A89A	1834.44	1864.17	3698.61
TCGA_TCGA-AR-A1AI	-134.758	1928.63	1793.87
TCGA_TCGA-OL-A5DA	132.195	456.569	588.764
TCGA_TCGA-E2-A1LK	-964.246	210.446	-753.8
TCGA_TCGA-A2-A4S0	-356.358	-199.499	-555.857
TCGA_TCGA-A2-A4RW	768.33	671.108	1439.44
TCGA_TCGA-BH-A0B6	1134.42	2703.15	3837.57
TCGA_TCGA-BH-A0HO	632.877	970.284	1603.16
TCGA_TCGA-GM-A5PX	1063.93	689.476	1753.41
TCGA_TCGA-OL-A5D8	123.788	574.011	697.799
TCGA_TCGA-BH-A0H7	880.856	341.094	1221.95
TCGA_TCGA-BH-A6R9	2132.25	2077.57	4209.82
TCGA_TCGA-AN-A0FN	2169.59	2286.89	4456.48
TCGA_TCGA-A2-A25E	273.727	96.9214	370.649
TCGA_TCGA-C8-A12O	1254.94	985.151	2240.09
TCGA_TCGA-C8-A12T	986.746	550.325	1537.07
TCGA_TCGA-EW-A1OW	670.144	601.127	1271.27
TCGA_TCGA-AR-A24O	1701.37	1305.58	3006.95
TCGA_TCGA-E9-A5FL	460.107	697.839	1157.95
TCGA_TCGA-BH-A0BD	878.512	1240.78	2119.29
TCGA_TCGA-AO-A0J4	321.458	1550.67	1872.13
TCGA_TCGA-AO-A12B	-328.235	50.8123	-277.423
TCGA_TCGA-BH-A0W3	-285.896	167.967	-117.929
TCGA_TCGA-C8-A12L	-198.099	372.724	174.626
TCGA_TCGA-D8-A143	-242.303	686.084	443.781
TCGA_TCGA-E2-A14O	-24.7072	243.322	218.615
TCGA_TCGA-S3-A6ZF	411.513	930.491	1342
TCGA_TCGA-A8-A08A	723.88	896.055	1619.94
TCGA_TCGA-AN-A0XV	890.666	710.972	1601.64
TCGA_TCGA-LL-A7T0	108.905	818.79	927.695
TCGA_TCGA-A2-A0SV	924.902	1305.28	2230.19
TCGA_TCGA-B6-A401	561.706	1119.62	1681.32
TCGA_TCGA-EW-A1IX	1228.03	663.981	1892.01
TCGA_TCGA-E2-A15I	504.886	1056.02	1560.9
TCGA_TCGA-AQ-A04H	-27.7047	-99.4681	-127.173
TCGA_TCGA-D8-A13Z	755.585	1308.89	2064.48
TCGA_TCGA-A2-A4S2	736.198	1491.84	2228.04
TCGA_TCGA-BH-A28Q	591.128	294.955	886.082
TCGA_TCGA-A8-A06Y	-694.046	-441.844	-1135.89
TCGA_TCGA-AC-A6NO	53.0717	-76.6427	-23.5709
TCGA_TCGA-AO-A0JC	803.401	3738.94	4542.34
TCGA_TCGA-EW-A1OX	-1169.56	-1110.6	-2280.16
TCGA_TCGA-S3-AA0Z	-92.8869	1218.78	1125.89
TCGA_TCGA-AO-A03P	222.61	69.6012	292.211
TCGA_TCGA-D8-A1XR	270.211	0.392651	270.604
TCGA_TCGA-AR-A24T	1591.6	840.732	2432.34
TCGA_TCGA-GI-A2C9	418.051	671.241	1089.29
TCGA_TCGA-A2-A3Y0	-237.371	1539.03	1301.65
TCGA_TCGA-AN-A04A	1054.78	346.445	1401.22
TCGA_TCGA-BH-A0BT	502.462	636.557	1139.02
TCGA_TCGA-BH-A1EO	1837.76	1236.19	3073.95
TCGA_TCGA-AC-A62X	-781.736	-190.016	-971.752
TCGA_TCGA-AR-A0TU	-549.144	1312.25	763.103
TCGA_TCGA-BH-A18Q	136.275	921.526	1057.8
TCGA_TCGA-BH-A0HB	605.448	1365.72	1971.17
TCGA_TCGA-E9-A227	933.51	1511.87	2445.38
TCGA_TCGA-BH-A0DL	252.147	2018.12	2270.26
TCGA_TCGA-A8-A08P	1154.76	1941.26	3096.02
TCGA_TCGA-GM-A2DK	936.996	1063.42	2000.42
TCGA_TCGA-AN-A04D	-1006.65	-698.741	-1705.39
TCGA_TCGA-A2-A04V	873.065	547.181	1420.25
TCGA_TCGA-B6-A0IO	-395.878	358.499	-37.3789
TCGA_TCGA-GM-A2DA	1117.52	1710.24	2827.76
TCGA_TCGA-AO-A126	1186.56	732.668	1919.23
TCGA_TCGA-BH-A1FE	1445.44	1300.06	2745.5
TCGA_TCGA-E2-A159	666.018	1970.71	2636.73
TCGA_TCGA-A7-A26G	1668.1	1477.73	3145.83
TCGA_TCGA-E2-A15O	-373.989	75.7517	-298.237
TCGA_TCGA-A8-A094	853.288	1699.02	2552.3
TCGA_TCGA-GM-A2DH	90.0137	1738.18	1828.19
TCGA_TCGA-AC-A2FF	1733.07	1596.08	3329.15
TCGA_TCGA-AR-A0TX	1044.33	1916.99	2961.33
TCGA_TCGA-E2-A1IO	1385.91	1070.75	2456.66
TCGA_TCGA-E9-A1NH	1298.98	799.496	2098.48
TCGA_TCGA-A2-A0ET	-541.01	552.365	11.355
TCGA_TCGA-A2-A4RX	1046.56	1035.98	2082.54
TCGA_TCGA-5L-AAT0	1153.1	1441.04	2594.14
TCGA_TCGA-BH-A0EA	1011.28	621.108	1632.39
TCGA_TCGA-E9-A1N8	-597.965	-393.571	-991.535
TCGA_TCGA-A2-A25B	774.936	743.04	1517.98
TCGA_TCGA-AR-A24U	1387.94	2050.41	3438.35
TCGA_TCGA-A8-A083	-636.902	-87.4582	-724.36
TCGA_TCGA-AN-A0AR	-638.53	-285.142	-923.673
TCGA_TCGA-5T-A9QA	-1340.89	-246.922	-1587.81
TCGA_TCGA-S3-AA15	1452.86	2619.37	4072.23
TCGA_TCGA-A2-A0EW	1443.36	1118.47	2561.83
TCGA_TCGA-C8-A3M8	295.879	-115.746	180.133
TCGA_TCGA-A8-A07Z	-171.033	735.113	564.081
TCGA_TCGA-C8-A1HJ	-128.954	232.937	103.983
TCGA_TCGA-A7-A4SE	770.819	459.814	1230.63
TCGA_TCGA-BH-A42T	490.549	926.431	1416.98
TCGA_TCGA-AC-A2FE	1215.1	2170.03	3385.13
TCGA_TCGA-A8-A0A4	719.923	-88.5345	631.389
TCGA_TCGA-BH-A1FC	49.088	1686.34	1735.43
TCGA_TCGA-A2-A0ST	757.601	3145.28	3902.88
TCGA_TCGA-A8-A07E	1476.77	1023.61	2500.37
TCGA_TCGA-A7-A0CH	457.277	86.934	544.211
TCGA_TCGA-BH-A0E9	524.204	641.667	1165.87
TCGA_TCGA-BH-A0HN	-593.849	102.061	-491.788
TCGA_TCGA-E9-A243	1422.09	2892.5	4314.59
TCGA_TCGA-BH-A0BV	1065.7	1216.58	2282.28
TCGA_TCGA-AR-A1AL	1118.72	779.952	1898.67
TCGA_TCGA-BH-A1FR	167.342	793.338	960.68
TCGA_TCGA-D8-A27I	1446.86	1475.62	2922.49
TCGA_TCGA-BH-A0HA	1427.4	1302.68	2730.08
TCGA_TCGA-A2-A1FZ	1224.22	963.537	2187.76
TCGA_TCGA-AO-A0JB	424.759	734.768	1159.53
TCGA_TCGA-E2-A14Y	-494.711	57.1736	-437.538
TCGA_TCGA-AR-A255	1262.94	1094.01	2356.95
TCGA_TCGA-A8-A09B	525.029	184.971	710
TCGA_TCGA-C8-A12K	667.202	2536.48	3203.69
TCGA_TCGA-C8-A1HN	164.083	330.13	494.214
TCGA_TCGA-PE-A5DC	59.1676	237.998	297.166
TCGA_TCGA-BH-A0BL	1576.37	1892.08	3468.45
TCGA_TCGA-E9-A22G	-818.055	229.565	-588.489
TCGA_TCGA-D8-A1X9	996.953	856.246	1853.2
TCGA_TCGA-A7-A26H	1109.92	965.418	2075.34
TCGA_TCGA-AC-A62Y	759.732	1411.72	2171.45
TCGA_TCGA-D8-A1X6	395.967	1017.43	1413.4
TCGA_TCGA-E9-A2JT	1099.97	3259.24	4359.21
TCGA_TCGA-E2-A1IK	-0.870379	1291.49	1290.62
TCGA_TCGA-A2-A0EN	1614.87	2273.76	3888.63
TCGA_TCGA-B6-A409	3.69172	547.523	551.215
TCGA_TCGA-D8-A1XL	337.631	1779.16	2116.79
TCGA_TCGA-A8-A08X	1162.46	1493.84	2656.3
TCGA_TCGA-A7-A13D	119.945	-344.505	-224.561
TCGA_TCGA-BH-A0DQ	1433.76	674.168	2107.93
TCGA_TCGA-A8-A097	1020.01	784.334	1804.34
TCGA_TCGA-D8-A1XU	1034.19	632.119	1666.31
TCGA_TCGA-A8-A08L	277.298	1240.62	1517.92
TCGA_TCGA-A2-A04T	-122.755	1279	1156.24
TCGA_TCGA-EW-A1P7	1246.5	2757.55	4004.05
TCGA_TCGA-E2-A15H	230.672	-33.617	197.055
TCGA_TCGA-OL-A66H	715.067	1524.3	2239.36
TCGA_TCGA-A8-A08J	843.165	593.749	1436.91
TCGA_TCGA-5L-AAT1	1066.74	2175.39	3242.14
TCGA_TCGA-B6-A0RT	1044.9	3227.31	4272.2
TCGA_TCGA-C8-A12N	1150.69	888.171	2038.87
TCGA_TCGA-E9-A228	164.509	352.436	516.945
TCGA_TCGA-A2-A0CP	1121.62	538.489	1660.1
TCGA_TCGA-E2-A14V	-116.264	-192.008	-308.272
TCGA_TCGA-PL-A8LZ	1262.39	2196.56	3458.95
TCGA_TCGA-AO-A128	719.083	3160.73	3879.81
TCGA_TCGA-AO-A0JI	-373.878	-15.983	-389.861
TCGA_TCGA-D8-A1XV	-481.132	-368.837	-849.969
TCGA_TCGA-B6-A0I5	447.662	810.197	1257.86
TCGA_TCGA-A2-A1FW	418.363	-18.6002	399.763
TCGA_TCGA-LD-A74U	1248.93	1194.56	2443.49
TCGA_TCGA-AN-A0XR	-85.6403	-204.033	-289.673
TCGA_TCGA-C8-A1HG	618.243	1584.56	2202.81
TCGA_TCGA-A7-A6VV	1014.52	1127.15	2141.67
TCGA_TCGA-AN-A0FW	510.623	349.056	859.679
TCGA_TCGA-AQ-A04J	1105.31	2036.91	3142.22
TCGA_TCGA-LL-A50Y	164.104	1089.33	1253.43
TCGA_TCGA-BH-A203	477.329	1167.64	1644.97
TCGA_TCGA-AR-A1AK	1207.58	1810.61	3018.19
TCGA_TCGA-E9-A1RA	483.852	572.57	1056.42
TCGA_TCGA-A1-A0SH	1557.8	504.229	2062.03
TCGA_TCGA-E2-A572	-496.792	233.268	-263.524
TCGA_TCGA-BH-A0WA	287.477	475.686	763.164
TCGA_TCGA-AO-A03L	855.362	832.32	1687.68
TCGA_TCGA-AC-A23C	857.839	1012.45	1870.29
TCGA_TCGA-PL-A8LV	58.6972	1146.61	1205.31
TCGA_TCGA-A2-A04N	948.403	326.817	1275.22
TCGA_TCGA-A2-A1G0	1087.22	971.516	2058.73
TCGA_TCGA-E2-A105	-352.017	-265.616	-617.632
TCGA_TCGA-D8-A3Z6	592.056	153.711	745.767
TCGA_TCGA-BH-A0AV	1276.21	700.068	1976.28
TCGA_TCGA-E2-A14T	80.2139	407.343	487.556
TCGA_TCGA-A8-A06N	-1409.82	-468.788	-1878.6
TCGA_TCGA-A8-A095	411.174	359.148	770.322
TCGA_TCGA-A8-A092	314.744	277.908	592.652
TCGA_TCGA-E9-A1NA	1026.34	1138.77	2165.11
TCGA_TCGA-B6-A402	-333.33	-262.903	-596.232
TCGA_TCGA-E9-A5FK	888.724	2526.57	3415.29
TCGA_TCGA-A1-A0SJ	649.945	295.632	945.577
TCGA_TCGA-C8-A137	180.35	-516.379	-336.029
TCGA_TCGA-A2-A0YL	995.154	863.676	1858.83
TCGA_TCGA-AQ-A0Y5	1147.47	438.439	1585.91
TCGA_TCGA-E2-A14R	-243.429	1501.82	1258.39
TCGA_TCGA-E9-A1RB	150.057	255.815	405.872
TCGA_TCGA-AR-A1AX	1027.62	2376.25	3403.87
TCGA_TCGA-E9-A5UO	-1091.86	-707.134	-1799
TCGA_TCGA-E2-A108	2031.76	2811.85	4843.61
TCGA_TCGA-B6-A400	505.859	1126.83	1632.69
TCGA_TCGA-AR-A2LQ	1808.49	902.768	2711.26
TCGA_TCGA-A8-A079	-127.989	350.033	222.044
TCGA_TCGA-EW-A1PB	228.442	2562.66	2791.11
TCGA_TCGA-LL-A5YL	564.514	1311.63	1876.14
TCGA_TCGA-E9-A3Q9	572.658	1186.45	1759.11
TCGA_TCGA-A2-A0T3	-133.876	-331.896	-465.771
TCGA_TCGA-D8-A27G	1085.01	1116.35	2201.35
TCGA_TCGA-A8-A07P	691.093	593.902	1285
TCGA_TCGA-D8-A1JN	-783.966	207.257	-576.709
TCGA_TCGA-A8-A08O	580.182	-306.311	273.871
TCGA_TCGA-AR-A24M	1052.11	400.815	1452.93
TCGA_TCGA-BH-A0EE	-963.237	847.33	-115.907
TCGA_TCGA-A8-A08B	-400.609	787.889	387.28
TCGA_TCGA-AR-A0TP	-482.517	-591.906	-1074.42
TCGA_TCGA-BH-A0BP	1254.78	475.84	1730.62
TCGA_TCGA-E9-A3QA	442.526	2370.79	2813.32
TCGA_TCGA-AR-A1AW	1267.07	3198.94	4466.02
TCGA_TCGA-E9-A1NF	1828.68	986.579	2815.26
TCGA_TCGA-BH-A1EN	464.308	-28.3187	435.989
TCGA_TCGA-AR-A0TS	774.345	2313.54	3087.88
TCGA_TCGA-BH-A0B9	-535.086	1835.89	1300.81
TCGA_TCGA-A2-A1G4	-200.523	274.745	74.2225
TCGA_TCGA-C8-A135	789.713	960.593	1750.31
TCGA_TCGA-A2-A3KD	391.789	379.095	770.884
TCGA_TCGA-A2-A0CU	378.442	-51.2812	327.161
TCGA_TCGA-B6-A0I1	-1068.27	-400.095	-1468.37
TCGA_TCGA-B6-A0RP	1053.8	865.103	1918.9
TCGA_TCGA-EW-A1IW	776.864	710.644	1487.51
TCGA_TCGA-AO-A12G	829.051	511.858	1340.91
TCGA_TCGA-AN-A0XO	364.226	-594.318	-230.092
TCGA_TCGA-EW-A1OV	1048.73	2779.28	3828.01
TCGA_TCGA-GM-A2DI	1464.02	2780.93	4244.95
TCGA_TCGA-BH-A8FY	-549.886	305.609	-244.276
TCGA_TCGA-A2-A0EP	1993.16	3172.67	5165.83
TCGA_TCGA-E2-A1L8	858.468	578.692	1437.16
TCGA_TCGA-E9-A5UP	-1141.43	309.482	-831.947
TCGA_TCGA-BH-A0GZ	763.555	260.722	1024.28
TCGA_TCGA-EW-A1P6	701.202	65.8048	767.006
TCGA_TCGA-AO-A03O	-15.4721	1018.6	1003.12
TCGA_TCGA-EW-A423	-27.0071	1103.3	1076.29
TCGA_TCGA-E9-A1R0	853.227	740.207	1593.43
TCGA_TCGA-C8-A8HQ	1089.13	1274.34	2363.47
TCGA_TCGA-A7-A5ZV	-235.707	692.525	456.818
TCGA_TCGA-AC-A2FB	1024.72	2517	3541.72
TCGA_TCGA-BH-A42U	835.591	1534.12	2369.71
TCGA_TCGA-E2-A10A	337.576	375.868	713.444
TCGA_TCGA-S3-A6ZH	-344.982	281.461	-63.5218
TCGA_TCGA-AO-A03M	426.367	1656.95	2083.31
TCGA_TCGA-A8-A09X	1227.7	1858.2	3085.9
TCGA_TCGA-EW-A1PG	942.533	258.75	1201.28
TCGA_TCGA-C8-A8HP	545.68	1894.48	2440.16
TCGA_TCGA-BH-A8FZ	1211.38	1926.93	3138.3
TCGA_TCGA-D8-A1JB	861.907	2042.91	2904.82
TCGA_TCGA-A8-A06Q	-882.827	-401.028	-1283.85
TCGA_TCGA-C8-A1HL	901.661	514.859	1416.52
TCGA_TCGA-B6-A0IG	0.936727	108.312	109.249
TCGA_TCGA-E2-A1LE	1305.76	1640.54	2946.3
TCGA_TCGA-C8-A1HO	4.58582	-121.003	-116.418
TCGA_TCGA-A8-A08S	197.511	332.744	530.254
TCGA_TCGA-E9-A245	-75.7727	-169.11	-244.883
TCGA_TCGA-E9-A54X	-1659.71	-975.527	-2635.24
TCGA_TCGA-S3-AA17	670.694	2499.63	3170.33
TCGA_TCGA-A8-A09T	661.348	442.543	1103.89
TCGA_TCGA-A8-A08T	488.9	186.904	675.804
TCGA_TCGA-A7-A56D	877.686	1157.98	2035.67
TCGA_TCGA-AN-A0XT	251.372	49.1067	300.479
TCGA_TCGA-OK-A5Q2	824.068	1557.27	2381.33
TCGA_TCGA-BH-A0B5	737.194	891.852	1629.05
TCGA_TCGA-A2-A0D2	333.151	1266.55	1599.7
TCGA_TCGA-OL-A5RV	153.624	55.0874	208.711
TCGA_TCGA-A2-A0D3	-74.1343	580.701	506.566
TCGA_TCGA-BH-A18I	1473.64	1397.06	2870.7
TCGA_TCGA-A8-A09K	-500.583	867.279	366.697
TCGA_TCGA-E2-A15K	24.0192	803.623	827.642
TCGA_TCGA-AC-A8OS	1216.75	1218.84	2435.6
TCGA_TCGA-AC-A8OQ	968.987	1645.91	2614.9
TCGA_TCGA-LL-A5YM	239.319	636.248	875.568
TCGA_TCGA-AO-A0JG	734.157	1403.22	2137.37
TCGA_TCGA-A2-A0YF	327.694	734.03	1061.72
TCGA_TCGA-AN-A0AL	951.947	1373.59	2325.54
TCGA_TCGA-AO-A03R	241.95	1351.43	1593.38
TCGA_TCGA-D8-A1XM	1295.7	1413.08	2708.78
TCGA_TCGA-BH-A0DT	860.088	953.714	1813.8
TCGA_TCGA-A7-A6VX	654.974	284.527	939.502
TCGA_TCGA-AR-A2LK	642.994	520.868	1163.86
TCGA_TCGA-A8-A07C	169.56	947.942	1117.5
TCGA_TCGA-C8-A12M	-201.157	92.1197	-109.037
TCGA_TCGA-E2-A1B0	742.272	919.681	1661.95
TCGA_TCGA-D8-A1XD	555.457	-666.957	-111.5
TCGA_TCGA-E2-A10F	1403.15	1451.4	2854.55
TCGA_TCGA-LL-A73Y	801.96	1282.52	2084.48
TCGA_TCGA-3C-AALJ	613.426	1267.35	1880.78
TCGA_TCGA-A8-A09W	882.815	676.976	1559.79
TCGA_TCGA-AO-A129	383.805	1715.04	2098.85
TCGA_TCGA-UU-A93S	-689.922	466.174	-223.748
TCGA_TCGA-D8-A1XF	-727.691	-302.336	-1030.03
TCGA_TCGA-A7-A5ZW	1386.63	894.562	2281.19
TCGA_TCGA-OL-A66L	982.315	1516.62	2498.93
TCGA_TCGA-E9-A22D	724.221	2672.81	3397.03
TCGA_TCGA-E9-A1R2	448.155	572.532	1020.69
TCGA_TCGA-BH-A0HY	399.043	-217.676	181.368
TCGA_TCGA-D8-A73U	1655.44	3086.93	4742.37
TCGA_TCGA-E2-A15L	608.081	12.035	620.116
TCGA_TCGA-EW-A1J6	32.992	1334.45	1367.45
TCGA_TCGA-AO-A0J6	-558.546	1433.53	874.987
TCGA_TCGA-BH-A0H0	-328.146	-93.7196	-421.866
TCGA_TCGA-AC-A3YJ	-98.6046	914.575	815.971
TCGA_TCGA-BH-A0HU	-182.547	117.092	-65.4554
TCGA_TCGA-BH-A0H3	1202.69	872.334	2075.02
TCGA_TCGA-D8-A1XB	982.157	51.5125	1033.67
TCGA_TCGA-BH-A0C3	1444.96	1344.25	2789.2
TCGA_TCGA-E2-A1BC	993.579	-74.656	918.923
TCGA_TCGA-OL-A66K	705.611	144.416	850.028
TCGA_TCGA-B6-A0X4	-1125.06	-857.629	-1982.69
TCGA_TCGA-BH-A0BJ	1020.52	847.998	1868.51
TCGA_TCGA-BH-A0HF	1194.03	1187.16	2381.19
TCGA_TCGA-A1-A0SF	653.654	1053.9	1707.56
TCGA_TCGA-LD-A7W6	382.595	579.927	962.522
TCGA_TCGA-E2-A574	-1063	-671.693	-1734.7
TCGA_TCGA-D8-A141	1692.44	2320.03	4012.47
TCGA_TCGA-AO-A12H	58.9579	264.757	323.715
TCGA_TCGA-BH-A0HP	886.457	792.921	1679.38
TCGA_TCGA-AR-A251	312.005	377.88	689.885
TCGA_TCGA-AR-A2LN	1523.78	1051.4	2575.17
TCGA_TCGA-D8-A1XW	1246.63	1601.86	2848.49
TCGA_TCGA-AC-A5XS	918.166	1755.37	2673.53
TCGA_TCGA-A2-A0SW	897.703	1849.66	2747.36
TCGA_TCGA-A2-A0EX	1081.06	662.1	1743.16
TCGA_TCGA-A7-A26F	1406.11	1560.04	2966.15
TCGA_TCGA-C8-A273	701.135	259.444	960.579
TCGA_TCGA-AN-A0FT	875.948	748.977	1624.93
TCGA_TCGA-E9-A24A	1260.46	1281.36	2541.82
TCGA_TCGA-C8-A1HE	260.191	350.3	610.492
TCGA_TCGA-BH-A1FB	1452.1	1908.55	3360.65
TCGA_TCGA-PL-A8LY	-423.581	394.384	-29.1968
TCGA_TCGA-A8-A09N	411.702	322.668	734.37
TCGA_TCGA-AR-A1AU	665.211	188.987	854.198
TCGA_TCGA-A8-A0AB	-113.765	-710.445	-824.209
TCGA_TCGA-A2-A0SU	559.773	648.814	1208.59
TCGA_TCGA-A7-A6VW	61.6418	970.908	1032.55
TCGA_TCGA-AR-A2LM	1236.09	686.382	1922.48
TCGA_TCGA-AR-A24N	632.134	269.623	901.757
TCGA_TCGA-AR-A0TT	1376.08	2680.21	4056.28
TCGA_TCGA-LL-A6FP	-941.98	-412.555	-1354.54
TCGA_TCGA-AN-A0AJ	492.485	1529.13	2021.62
TCGA_TCGA-E9-A1N4	1123.83	1548.41	2672.24
TCGA_TCGA-OL-A66J	914.094	593.116	1507.21
TCGA_TCGA-LL-A9Q3	417.68	1036.71	1454.39
TCGA_TCGA-E9-A1RC	18.466	-406.21	-387.743
TCGA_TCGA-BH-A0BG	260.212	1711.92	1972.13
TCGA_TCGA-B6-A0RL	-1967.37	-756.387	-2723.76
TCGA_TCGA-A8-A08C	92.362	21.775	114.137
TCGA_TCGA-AN-A0XU	-482.827	804.038	321.211
TCGA_TCGA-S3-AA11	-291.148	-433.034	-724.183
TCGA_TCGA-OL-A5RW	-114.75	643.339	528.59
TCGA_TCGA-BH-A1F0	1511.04	2611.34	4122.39
TCGA_TCGA-E2-A1LG	-951.135	329.877	-621.258
TCGA_TCGA-A2-A3XS	242.507	1002.37	1244.87
TCGA_TCGA-AQ-A1H2	-21.9232	394.998	373.075
TCGA_TCGA-B6-A0I2	-218.757	2116.83	1898.07
TCGA_TCGA-EW-A3E8	994.554	1846.03	2840.58
TCGA_TCGA-GM-A2D9	637.384	768.522	1405.91
TCGA_TCGA-AN-A0FL	-459.669	-192.196	-651.865
TCGA_TCGA-B6-A2IU	-117.809	-220.043	-337.852
TCGA_TCGA-JL-A3YX	50.7867	-169.953	-119.167
TCGA_TCGA-EW-A1OZ	751.289	838.583	1589.87
TCGA_TCGA-EW-A6SB	-378.051	2391.99	2013.94
TCGA_TCGA-A2-A0EY	476.588	1006.58	1483.16
TCGA_TCGA-EW-A6SD	525.754	1355.91	1881.66
TCGA_TCGA-C8-A138	1214.23	1855.07	3069.3
TCGA_TCGA-BH-A0BF	1851.45	2495.96	4347.41
TCGA_TCGA-E2-A570	901.227	195.643	1096.87
TCGA_TCGA-AC-A5EH	1078.87	991.445	2070.31
TCGA_TCGA-B6-A1KF	-94.1	-743.435	-837.535
TCGA_TCGA-A2-A0CT	-44.0448	54.4634	10.4186
TCGA_TCGA-A2-A0T0	505.837	661.865	1167.7
TCGA_TCGA-E2-A1IL	722.026	-86.1909	635.835
TCGA_TCGA-D8-A1JM	-1137.24	227.143	-910.095
TCGA_TCGA-AN-A03Y	182.26	639.32	821.58
TCGA_TCGA-AN-A0XL	1217.33	248.747	1466.07
TCGA_TCGA-BH-A0GY	525.993	823.883	1349.88
TCGA_TCGA-AR-A0TV	-57.6947	1374.39	1316.69
TCGA_TCGA-B6-A40B	528.191	391.672	919.863
TCGA_TCGA-AR-A0TW	272.548	1320.92	1593.47
TCGA_TCGA-C8-A134	76.6066	1291.94	1368.55
TCGA_TCGA-D8-A1JD	1185.85	900.411	2086.26
TCGA_TCGA-E9-A1RD	608.4	322.959	931.359
TCGA_TCGA-AC-A3TM	285.147	1002.03	1287.18
TCGA_TCGA-BH-A18T	-210.843	427.834	216.99
TCGA_TCGA-A2-A0CX	1125.9	1088.32	2214.22
TCGA_TCGA-AN-A04C	-138.128	543.231	405.103
TCGA_TCGA-BH-A18R	-72.821	485.584	412.763
TCGA_TCGA-C8-A131	671.974	877.684	1549.66
TCGA_TCGA-A2-A0ES	1169.59	847.772	2017.37
TCGA_TCGA-EW-A6S9	706.453	231.078	937.531
TCGA_TCGA-A2-A25F	2124.47	3407.62	5532.09
TCGA_TCGA-D8-A13Y	-809.91	-888.887	-1698.8
TCGA_TCGA-B6-A0WS	995.88	1583.41	2579.29
TCGA_TCGA-BH-A0BO	1431.97	1308.8	2740.77
TCGA_TCGA-GM-A2DB	-300.504	1168.83	868.329
TCGA_TCGA-A2-A0D4	-241.209	-414.734	-655.943
TCGA_TCGA-A8-A07F	543.767	589.367	1133.13
TCGA_TCGA-OL-A5D7	-308.534	1881.3	1572.77
TCGA_TCGA-A2-A0CO	1218.47	2062.29	3280.76
TCGA_TCGA-D8-A1XG	92.9074	20.1457	113.053
TCGA_TCGA-BH-A2L8	1049.8	2216.02	3265.83
GSE42568_GSM1045191	1415.99	703.004	2118.99
GSE42568_GSM1045192	1419.23	2299.29	3718.52
GSE42568_GSM1045193	-567.416	2407.7	1840.28
GSE42568_GSM1045194	-157.758	337.419	179.66
GSE42568_GSM1045195	1400.08	825.45	2225.53
GSE42568_GSM1045196	1541.82	879.229	2421.05
GSE42568_GSM1045197	1440.03	902.436	2342.47
GSE42568_GSM1045198	1800.78	1550.65	3351.43
GSE42568_GSM1045199	1195.51	523.456	1718.97
GSE42568_GSM1045200	1280.39	718.937	1999.32
GSE42568_GSM1045201	1377.79	735.894	2113.68
GSE42568_GSM1045202	1621.68	1212.38	2834.06
GSE42568_GSM1045203	1061.21	384.891	1446.1
GSE42568_GSM1045204	1640.6	1101.37	2741.98
GSE42568_GSM1045205	1334.68	543.551	1878.23
GSE42568_GSM1045206	1363.9	1040.74	2404.64
GSE42568_GSM1045207	1435.81	948.93	2384.74
GSE42568_GSM1045208	49.1699	304.175	353.344
GSE42568_GSM1045209	826.899	349.488	1176.39
GSE42568_GSM1045210	119.176	428.211	547.388
GSE42568_GSM1045211	921.649	347.778	1269.43
GSE42568_GSM1045212	752.242	1632.36	2384.6
GSE42568_GSM1045213	1022.72	1395.82	2418.54
GSE42568_GSM1045214	222.397	3247.76	3470.15
GSE42568_GSM1045215	1754.41	2009.38	3763.79
GSE42568_GSM1045216	951.917	2832.19	3784.11
GSE42568_GSM1045217	8.16308	573.035	581.198
GSE42568_GSM1045218	-533.313	-39.8073	-573.121
GSE42568_GSM1045219	-125.933	740.926	614.993
GSE42568_GSM1045220	406.398	725.177	1131.57
GSE42568_GSM1045221	284.485	590.44	874.925
GSE42568_GSM1045222	560.248	1112.39	1672.64
GSE42568_GSM1045223	885.004	774.155	1659.16
GSE42568_GSM1045224	678.344	2596.44	3274.78
GSE42568_GSM1045225	141.491	496.736	638.227
GSE42568_GSM1045226	943.441	800.649	1744.09
GSE42568_GSM1045227	402.158	896.964	1299.12
GSE42568_GSM1045228	480.232	298.601	778.833
GSE42568_GSM1045229	1405.18	1857.03	3262.21
GSE42568_GSM1045230	322.778	1075.25	1398.03
GSE42568_GSM1045231	708.438	2597.82	3306.25
GSE42568_GSM1045232	432.547	1021.42	1453.97
GSE42568_GSM1045233	932.769	837.341	1770.11
GSE42568_GSM1045234	230.718	-68.2183	162.499
GSE42568_GSM1045235	659.124	1198.04	1857.16
GSE42568_GSM1045236	1609.66	1433.62	3043.27
GSE42568_GSM1045237	454.569	2234.6	2689.17
GSE42568_GSM1045238	216.94	460.558	677.499
GSE42568_GSM1045239	1305.7	1740.78	3046.48
GSE42568_GSM1045240	1205.24	1155.31	2360.55
GSE42568_GSM1045241	418.017	2127.9	2545.92
GSE42568_GSM1045242	6.18387	157.879	164.063
GSE42568_GSM1045243	6.30629	523.055	529.362
GSE42568_GSM1045244	428.683	1059.15	1487.83
GSE42568_GSM1045245	901.06	497.562	1398.62
GSE42568_GSM1045246	731.432	361.683	1093.11
GSE42568_GSM1045247	44.1038	191.381	235.484
GSE42568_GSM1045248	-166.401	847.117	680.716
GSE42568_GSM1045249	270.422	191.698	462.12
GSE42568_GSM1045250	-1110.32	181.436	-928.882
GSE42568_GSM1045251	793.892	259.712	1053.6
GSE42568_GSM1045252	2200.06	2704.25	4904.31
GSE42568_GSM1045253	-53.6547	672.583	618.928
GSE42568_GSM1045254	295.561	257.275	552.836
GSE42568_GSM1045255	241.845	163.88	405.725
GSE42568_GSM1045256	653.083	298.832	951.914
GSE42568_GSM1045257	-585.46	-229.112	-814.572
GSE42568_GSM1045258	1080.49	2284.39	3364.88
GSE42568_GSM1045259	103.646	317.128	420.774
GSE42568_GSM1045260	69.8314	272.505	342.337
GSE42568_GSM1045261	-334.711	-275.323	-610.034
GSE42568_GSM1045262	-172.627	41.763	-130.864
GSE42568_GSM1045263	536.709	901.667	1438.38
GSE42568_GSM1045264	331.535	1483.97	1815.5
GSE42568_GSM1045265	447.049	443.53	890.579
GSE42568_GSM1045266	236.173	3268.72	3504.9
GSE42568_GSM1045267	269.889	245.938	515.827
GSE42568_GSM1045268	1095.37	1167.1	2262.47
GSE42568_GSM1045269	1519.96	2795.49	4315.45
GSE42568_GSM1045270	-9.44597	849.131	839.685
GSE42568_GSM1045271	873.315	2030.97	2904.28
GSE42568_GSM1045272	333.567	390.401	723.968
GSE42568_GSM1045273	148.896	350.784	499.68
GSE42568_GSM1045274	-400.424	280.203	-120.221
GSE42568_GSM1045275	-5.87942	921.611	915.732
GSE42568_GSM1045276	545.876	412.151	958.026
GSE42568_GSM1045277	498.934	691.474	1190.41
GSE42568_GSM1045278	1185.37	1393.37	2578.74
GSE42568_GSM1045279	686.51	18.1558	704.666
GSE42568_GSM1045280	1189.06	708.54	1897.6
GSE42568_GSM1045281	140.13	1600.82	1740.95
GSE42568_GSM1045282	-811.395	-222.131	-1033.53
GSE42568_GSM1045283	1007.46	1523.45	2530.9
GSE42568_GSM1045284	-274.385	-9.83077	-284.216
GSE42568_GSM1045285	243.994	1474.56	1718.55
GSE42568_GSM1045286	777.699	894.443	1672.14
GSE42568_GSM1045287	-259.238	-371.719	-630.957
GSE42568_GSM1045288	436.788	381.589	818.377
GSE42568_GSM1045289	517.457	477.541	994.998
GSE42568_GSM1045290	1457.15	1857.61	3314.76
GSE42568_GSM1045291	-72.0222	-87.6593	-159.682
GSE42568_GSM1045292	306.42	601.468	907.888
GSE42568_GSM1045293	99.7125	232.583	332.295
GSE42568_GSM1045294	-451.247	-510.431	-961.679
GSE42568_GSM1045295	1142.55	355.054	1497.6
GSE42568_GSM1045296	269.518	229.902	499.42
GSE42568_GSM1045297	-215.635	153.461	-62.1744
GSE42568_GSM1045298	1042.86	3156.15	4199.01
GSE42568_GSM1045299	218.312	413.392	631.705
GSE42568_GSM1045300	-643.393	-413.445	-1056.84
GSE42568_GSM1045301	769.159	680.675	1449.83
GSE42568_GSM1045302	64.4098	499.545	563.955
GSE42568_GSM1045303	654.385	846.911	1501.3
GSE42568_GSM1045304	633.265	620.689	1253.95
GSE42568_GSM1045305	-270.471	-3.46502	-273.936
GSE42568_GSM1045306	726.59	1600.59	2327.18
GSE42568_GSM1045307	1030.13	669.323	1699.46
GSE42568_GSM1045308	519.797	-252.284	267.513
GSE42568_GSM1045309	719.815	238.128	957.944
GSE42568_GSM1045310	228.361	-76.4986	151.862
GSE42568_GSM1045311	940.597	543.786	1484.38
GSE88770_GSM2345257	-246.017	-632.653	-878.67
GSE88770_GSM2345258	-11.996	238.7	226.704
GSE88770_GSM2345259	-433.237	-421.561	-854.798
GSE88770_GSM2345260	828.063	2933.92	3761.99
GSE88770_GSM2345261	679.96	1278.58	1958.54
GSE88770_GSM2345262	1412.7	1357.96	2770.66
GSE88770_GSM2345263	341.608	239.357	580.964
GSE88770_GSM2345264	-995.296	-171.047	-1166.34
GSE88770_GSM2345265	-253.483	691.074	437.59
GSE88770_GSM2345266	221.029	92.382	313.411
GSE88770_GSM2345267	122.11	283.721	405.831
GSE88770_GSM2345268	-1060.58	-131.511	-1192.1
GSE88770_GSM2345269	-65.7538	-148.105	-213.859
GSE88770_GSM2345270	375.531	1130.36	1505.89
GSE88770_GSM2345271	-400.415	755.351	354.936
GSE88770_GSM2345272	-202.21	180.783	-21.4265
GSE88770_GSM2345273	468.98	1104	1572.98
GSE88770_GSM2345274	804.716	902.707	1707.42
GSE88770_GSM2345275	607.518	959.501	1567.02
GSE88770_GSM2345276	559.604	1339.89	1899.49
GSE88770_GSM2345277	689.079	1016.02	1705.1
GSE88770_GSM2345278	-406.519	142.412	-264.107
GSE88770_GSM2345279	1256.16	494.954	1751.12
GSE88770_GSM2345280	1554.44	2131.29	3685.73
GSE88770_GSM2345281	-934.693	-675.59	-1610.28
GSE88770_GSM2345282	395.674	2692.72	3088.39
GSE88770_GSM2345283	1387.99	904.771	2292.76
GSE88770_GSM2345284	65.4206	-66.175	-0.754399
GSE88770_GSM2345285	1141.4	435.776	1577.18
GSE88770_GSM2345286	1471.45	1399.99	2871.44
GSE88770_GSM2345287	720.244	277.123	997.367
GSE88770_GSM2345288	1663.73	2779.41	4443.14
GSE88770_GSM2345289	1093.96	2707.29	3801.25
GSE88770_GSM2345290	570.069	1796.02	2366.09
GSE88770_GSM2345291	402.818	1063.1	1465.91
GSE88770_GSM2345292	519.816	1447.8	1967.61
GSE88770_GSM2345293	620.815	451.77	1072.59
GSE88770_GSM2345294	1638.21	1390.55	3028.76
GSE88770_GSM2345295	1243.49	1903.27	3146.76
GSE88770_GSM2345296	-969.08	-418.338	-1387.42
GSE88770_GSM2345297	-266.323	333.545	67.2219
GSE88770_GSM2345298	1480.32	1453.08	2933.4
GSE88770_GSM2345299	1368.1	1352.45	2720.56
GSE88770_GSM2345300	-514.047	134.279	-379.769
GSE88770_GSM2345301	-156.622	-950.726	-1107.35
GSE88770_GSM2345302	909.854	1017.18	1927.04
GSE88770_GSM2345303	-7.64685	-226.474	-234.121
GSE88770_GSM2345304	958.353	2081.96	3040.31
GSE88770_GSM2345305	612.347	1818.47	2430.81
GSE88770_GSM2345306	962.423	1525.19	2487.62
GSE88770_GSM2345307	881.685	1271	2152.69
GSE88770_GSM2345308	823.927	1061.65	1885.58
GSE88770_GSM2345309	331.083	110.745	441.829
GSE88770_GSM2345310	604.536	111.625	716.161
GSE88770_GSM2345311	319.901	641.38	961.281
GSE88770_GSM2345312	354.698	818.12	1172.82
GSE88770_GSM2345313	581.716	1074.77	1656.49
GSE88770_GSM2345314	1340.37	1288.87	2629.24
GSE88770_GSM2345315	289.392	337.433	626.825
GSE88770_GSM2345316	-243.794	257.069	13.2749
GSE88770_GSM2345317	1329.16	1091.41	2420.56
GSE88770_GSM2345318	1656.02	3514.73	5170.75
GSE88770_GSM2345319	431.478	3174.73	3606.2
GSE88770_GSM2345320	243.205	306.463	549.668
GSE88770_GSM2345321	828.412	943.737	1772.15
GSE88770_GSM2345322	742.643	502.699	1245.34
GSE88770_GSM2345323	1434.1	1790.04	3224.14
GSE88770_GSM2345324	1384.3	2664.74	4049.04
GSE88770_GSM2345325	1543.02	1954.17	3497.19
GSE88770_GSM2345326	784.143	859.725	1643.87
GSE88770_GSM2345327	251.978	1561.73	1813.71
GSE88770_GSM2345328	1075.69	412.507	1488.2
GSE88770_GSM2345329	-366.295	-68.8785	-435.173
GSE88770_GSM2345330	1288.27	1501.12	2789.39
GSE88770_GSM2345331	1098.86	182.394	1281.25
GSE88770_GSM2345332	1207.53	1779.34	2986.87
GSE88770_GSM2345333	923.131	1036.88	1960.01
GSE88770_GSM2345334	819.362	560.248	1379.61
GSE88770_GSM2345335	-468.293	545.092	76.7986
GSE88770_GSM2345336	981.694	-178.313	803.38
GSE88770_GSM2345337	869.806	1990.99	2860.8
GSE88770_GSM2345338	855.523	285.382	1140.9
GSE88770_GSM2345339	1196.54	1534.84	2731.37
GSE88770_GSM2345340	-257.39	-274.054	-531.444
GSE88770_GSM2345341	1570.99	2021.35	3592.35
GSE88770_GSM2345342	1319.64	1916.62	3236.26
GSE88770_GSM2345343	1081.05	1597.54	2678.59
GSE88770_GSM2345344	896.27	220.523	1116.79
GSE88770_GSM2345345	353.604	407.475	761.079
GSE88770_GSM2345346	517.04	2352.94	2869.98
GSE88770_GSM2345347	133.522	473.632	607.154
GSE88770_GSM2345348	737.62	1280.81	2018.43
GSE88770_GSM2345349	-158.569	1234.96	1076.4
GSE88770_GSM2345350	341.97	72.9892	414.959
GSE88770_GSM2345351	-119.323	-144.301	-263.624
GSE88770_GSM2345352	493.136	1506.64	1999.77
GSE88770_GSM2345353	614.876	520.763	1135.64
GSE88770_GSM2345354	1262.14	2585.42	3847.57
GSE88770_GSM2345355	724.67	131.386	856.056
GSE88770_GSM2345356	1311.4	1531.69	2843.09
GSE88770_GSM2345357	1228.33	565.316	1793.65
GSE88770_GSM2345358	1309.49	1329.09	2638.58
GSE88770_GSM2345359	268.161	531.304	799.465
GSE88770_GSM2345360	956.712	239.525	1196.24
GSE88770_GSM2345361	804.011	188.77	992.781
GSE88770_GSM2345362	182.392	392.082	574.474
GSE88770_GSM2345363	544.726	-34.9854	509.74
GSE88770_GSM2345364	364.834	1421.27	1786.1
GSE88770_GSM2345365	828.938	1475.12	2304.06
GSE88770_GSM2345366	27.9063	-298.535	-270.628
GSE88770_GSM2345367	973.391	1440.08	2413.47
GSE88770_GSM2345368	1044.22	693.95	1738.17
GSE88770_GSM2345369	610.917	130.545	741.463
GSE88770_GSM2345370	412.642	1775.64	2188.28
GSE88770_GSM2345371	101.405	-174.237	-72.8314
GSE88770_GSM2345372	-163.126	528.948	365.822
GSE88770_GSM2345373	21.005	-139.334	-118.329
