# Supplementary material for: Immune subtype identification and multi-layer perceptron classifier construction for breast cancer
Source: Front Oncol. 2022 Dec 8;12:943874. doi: 10.3389/fonc.2022.943874 (PMC9780074; doi:10.3389/fonc.2022.943874)
Supplement: Supplementary file 1 [file DataSheet_1.zip › Supplementary Material/Table S2.xlsx]

## Sheet: Clustering results
id	subtype
TCGA_TCGA-D8-A1Y2	ICS-A
TCGA_TCGA-E9-A22H	ICS-B
TCGA_TCGA-BH-A1EX	ICS-A
TCGA_TCGA-D8-A1XZ	ICS-B
TCGA_TCGA-AC-A3W6	ICS-B
TCGA_TCGA-BH-A18S	ICS-B
TCGA_TCGA-BH-A0BR	ICS-A
TCGA_TCGA-A7-A4SD	ICS-B
TCGA_TCGA-A7-A0CD	ICS-B
TCGA_TCGA-BH-A0H9	ICS-A
TCGA_TCGA-D8-A27W	ICS-B
TCGA_TCGA-E2-A2P5	ICS-B
TCGA_TCGA-A2-A0EU	ICS-B
TCGA_TCGA-A8-A09V	ICS-B
TCGA_TCGA-E2-A15F	ICS-A
TCGA_TCGA-E2-A9RU	ICS-A
TCGA_TCGA-AN-A046	ICS-B
TCGA_TCGA-AR-A252	ICS-B
TCGA_TCGA-AC-A3OD	ICS-B
TCGA_TCGA-BH-A18P	ICS-A
TCGA_TCGA-E2-A1LA	ICS-B
TCGA_TCGA-E9-A22E	ICS-A
TCGA_TCGA-EW-A1P4	ICS-B
TCGA_TCGA-GM-A3NY	ICS-B
TCGA_TCGA-BH-A0BQ	ICS-B
TCGA_TCGA-E2-A14P	ICS-B
TCGA_TCGA-E9-A3HO	ICS-B
TCGA_TCGA-A8-A08F	ICS-A
TCGA_TCGA-A8-A08R	ICS-A
TCGA_TCGA-AC-A23G	ICS-A
TCGA_TCGA-BH-A1EV	ICS-A
TCGA_TCGA-A7-A0CJ	ICS-A
TCGA_TCGA-B6-A0IA	ICS-A
TCGA_TCGA-AO-A12A	ICS-B
TCGA_TCGA-C8-A12W	ICS-A
TCGA_TCGA-B6-A0RI	ICS-A
TCGA_TCGA-A7-A4SB	ICS-B
TCGA_TCGA-E2-A14Q	ICS-B
TCGA_TCGA-BH-A0AU	ICS-A
TCGA_TCGA-A8-A090	ICS-A
TCGA_TCGA-AR-A24P	ICS-B
TCGA_TCGA-EW-A1J2	ICS-B
TCGA_TCGA-GM-A2DL	ICS-A
TCGA_TCGA-E2-A154	ICS-A
TCGA_TCGA-AR-A24L	ICS-A
TCGA_TCGA-D8-A1X8	ICS-B
TCGA_TCGA-AC-A2FO	ICS-B
TCGA_TCGA-BH-A18V	ICS-B
TCGA_TCGA-BH-A0DH	ICS-B
TCGA_TCGA-E2-A1L7	ICS-B
TCGA_TCGA-AC-A3EH	ICS-A
TCGA_TCGA-A2-A4RY	ICS-B
TCGA_TCGA-AO-A1KS	ICS-B
TCGA_TCGA-AR-A1AP	ICS-B
TCGA_TCGA-B6-A0RG	ICS-A
TCGA_TCGA-E2-A15D	ICS-B
TCGA_TCGA-A2-A1G1	ICS-B
TCGA_TCGA-C8-A1HK	ICS-B
TCGA_TCGA-B6-A0I9	ICS-A
TCGA_TCGA-A8-A081	ICS-B
TCGA_TCGA-A2-A25C	ICS-B
TCGA_TCGA-AC-A3HN	ICS-A
TCGA_TCGA-GM-A5PV	ICS-B
TCGA_TCGA-LD-A66U	ICS-B
TCGA_TCGA-BH-A0BM	ICS-B
TCGA_TCGA-W8-A86G	ICS-B
TCGA_TCGA-AO-A124	ICS-A
TCGA_TCGA-AO-A0J9	ICS-B
TCGA_TCGA-A2-A0CR	ICS-B
TCGA_TCGA-EW-A1PE	ICS-B
TCGA_TCGA-E2-A15P	ICS-B
TCGA_TCGA-A2-A1FV	ICS-B
TCGA_TCGA-A2-A3XT	ICS-A
TCGA_TCGA-B6-A0IK	ICS-B
TCGA_TCGA-A2-A0T7	ICS-A
TCGA_TCGA-A2-A04Y	ICS-B
TCGA_TCGA-A8-A09R	ICS-A
TCGA_TCGA-AR-A5QN	ICS-B
TCGA_TCGA-HN-A2NL	ICS-B
TCGA_TCGA-AR-A5QP	ICS-B
TCGA_TCGA-AO-A0JL	ICS-A
TCGA_TCGA-D8-A1JK	ICS-A
TCGA_TCGA-A2-A0CV	ICS-B
TCGA_TCGA-A7-A3RF	ICS-A
TCGA_TCGA-B6-A0IM	ICS-A
TCGA_TCGA-AR-A0U4	ICS-A
TCGA_TCGA-D8-A1J9	ICS-A
TCGA_TCGA-A2-A0D0	ICS-B
TCGA_TCGA-D8-A27T	ICS-B
TCGA_TCGA-EW-A3U0	ICS-B
TCGA_TCGA-C8-A27B	ICS-A
TCGA_TCGA-AN-A0FK	ICS-A
TCGA_TCGA-AN-A0AS	ICS-A
TCGA_TCGA-BH-A5J0	ICS-A
TCGA_TCGA-E2-A14Z	ICS-B
TCGA_TCGA-AR-A1AN	ICS-A
TCGA_TCGA-B6-A0RM	ICS-B
TCGA_TCGA-B6-A0X7	ICS-B
TCGA_TCGA-D8-A1JF	ICS-B
TCGA_TCGA-GM-A2DF	ICS-A
TCGA_TCGA-E9-A1RF	ICS-B
TCGA_TCGA-AO-A12F	ICS-B
TCGA_TCGA-S3-A6ZG	ICS-B
TCGA_TCGA-BH-A209	ICS-B
TCGA_TCGA-WT-AB44	ICS-B
TCGA_TCGA-BH-A18K	ICS-A
TCGA_TCGA-BH-A0B1	ICS-B
TCGA_TCGA-AR-A2LJ	ICS-A
TCGA_TCGA-AR-A0U2	ICS-B
TCGA_TCGA-A7-A3J0	ICS-A
TCGA_TCGA-GM-A3NW	ICS-B
TCGA_TCGA-C8-A12P	ICS-B
TCGA_TCGA-AN-A041	ICS-A
TCGA_TCGA-C8-A12Q	ICS-A
TCGA_TCGA-E2-A1L6	ICS-A
TCGA_TCGA-BH-A0HI	ICS-A
TCGA_TCGA-E9-A3X8	ICS-B
TCGA_TCGA-C8-A1HF	ICS-B
TCGA_TCGA-BH-A0DO	ICS-A
TCGA_TCGA-A8-A0AD	ICS-B
TCGA_TCGA-C8-A275	ICS-B
TCGA_TCGA-E2-A15A	ICS-B
TCGA_TCGA-B6-A0IE	ICS-B
TCGA_TCGA-A2-A0EO	ICS-B
TCGA_TCGA-B6-A0IQ	ICS-B
TCGA_TCGA-A8-A09Z	ICS-B
TCGA_TCGA-A8-A0A2	ICS-B
TCGA_TCGA-B6-A0RV	ICS-B
TCGA_TCGA-OL-A66I	ICS-B
TCGA_TCGA-AR-A5QQ	ICS-B
TCGA_TCGA-LL-A440	ICS-A
TCGA_TCGA-AC-A2QJ	ICS-A
TCGA_TCGA-E9-A2JS	ICS-B
TCGA_TCGA-BH-A1EW	ICS-B
TCGA_TCGA-BH-A0B3	ICS-B
TCGA_TCGA-3C-AALI	ICS-B
TCGA_TCGA-BH-A201	ICS-A
TCGA_TCGA-A2-A3XU	ICS-A
TCGA_TCGA-AR-A24V	ICS-A
TCGA_TCGA-AO-A12D	ICS-B
TCGA_TCGA-EW-A1P3	ICS-B
TCGA_TCGA-A8-A0A7	ICS-B
TCGA_TCGA-A8-A08I	ICS-A
TCGA_TCGA-AR-A24W	ICS-B
TCGA_TCGA-OL-A6VO	ICS-A
TCGA_TCGA-OL-A5D6	ICS-B
TCGA_TCGA-A1-A0SO	ICS-B
TCGA_TCGA-C8-A3M7	ICS-B
TCGA_TCGA-E9-A1R4	ICS-B
TCGA_TCGA-A2-A0CK	ICS-B
TCGA_TCGA-BH-A0RX	ICS-B
TCGA_TCGA-AN-A0FD	ICS-A
TCGA_TCGA-AN-A03X	ICS-B
TCGA_TCGA-E2-A2P6	ICS-B
TCGA_TCGA-AC-A8OR	ICS-A
TCGA_TCGA-AC-A8OP	ICS-B
TCGA_TCGA-A2-A0YH	ICS-B
TCGA_TCGA-AR-A1AT	ICS-B
TCGA_TCGA-AN-A0XS	ICS-B
TCGA_TCGA-BH-A5IZ	ICS-A
TCGA_TCGA-EW-A1J1	ICS-B
TCGA_TCGA-AC-A3TN	ICS-B
TCGA_TCGA-AC-A2FK	ICS-B
TCGA_TCGA-AQ-A1H3	ICS-B
TCGA_TCGA-A8-A07O	ICS-A
TCGA_TCGA-A8-A08H	ICS-B
TCGA_TCGA-A7-A4SA	ICS-B
TCGA_TCGA-E2-A1II	ICS-B
TCGA_TCGA-EW-A424	ICS-B
TCGA_TCGA-D8-A27K	ICS-B
TCGA_TCGA-AC-A6IX	ICS-B
TCGA_TCGA-BH-A0DV	ICS-B
TCGA_TCGA-AC-A5XU	ICS-A
TCGA_TCGA-BH-A0C1	ICS-B
TCGA_TCGA-A7-A0DA	ICS-A
TCGA_TCGA-AO-A0J8	ICS-A
TCGA_TCGA-C8-A12U	ICS-B
TCGA_TCGA-AC-A6IW	ICS-B
TCGA_TCGA-LL-A740	ICS-A
TCGA_TCGA-3C-AAAU	ICS-B
TCGA_TCGA-B6-A0RE	ICS-A
TCGA_TCGA-E2-A1IF	ICS-A
TCGA_TCGA-OL-A5RU	ICS-B
TCGA_TCGA-A7-A3IZ	ICS-B
TCGA_TCGA-E9-A229	ICS-B
TCGA_TCGA-LL-A8F5	ICS-B
TCGA_TCGA-D8-A142	ICS-A
TCGA_TCGA-A7-A425	ICS-B
TCGA_TCGA-E9-A295	ICS-B
TCGA_TCGA-E9-A1NC	ICS-B
TCGA_TCGA-EW-A2FR	ICS-A
TCGA_TCGA-EW-A1P8	ICS-B
TCGA_TCGA-GM-A2DC	ICS-B
TCGA_TCGA-AC-A3YI	ICS-A
TCGA_TCGA-EW-A2FW	ICS-A
TCGA_TCGA-E2-A1B5	ICS-B
TCGA_TCGA-D8-A3Z5	ICS-B
TCGA_TCGA-LL-A7SZ	ICS-B
TCGA_TCGA-A8-A07W	ICS-A
TCGA_TCGA-AR-A2LE	ICS-B
TCGA_TCGA-A2-A0CZ	ICS-A
TCGA_TCGA-AN-A0FS	ICS-B
TCGA_TCGA-BH-A0W4	ICS-A
TCGA_TCGA-BH-A1FN	ICS-A
TCGA_TCGA-AN-A049	ICS-B
TCGA_TCGA-B6-A0RS	ICS-B
TCGA_TCGA-A7-A3J1	ICS-B
TCGA_TCGA-C8-A12Y	ICS-B
TCGA_TCGA-A2-A04U	ICS-A
TCGA_TCGA-E9-A1RI	ICS-A
TCGA_TCGA-EW-A1P5	ICS-A
TCGA_TCGA-C8-A278	ICS-B
TCGA_TCGA-D8-A4Z1	ICS-B
TCGA_TCGA-A8-A07S	ICS-A
TCGA_TCGA-AC-A3W5	ICS-A
TCGA_TCGA-C8-A26Y	ICS-A
TCGA_TCGA-A8-A08Z	ICS-A
TCGA_TCGA-AO-A1KO	ICS-B
TCGA_TCGA-A2-A0YJ	ICS-A
TCGA_TCGA-AO-A03N	ICS-A
TCGA_TCGA-BH-A1ET	ICS-B
TCGA_TCGA-E2-A576	ICS-B
TCGA_TCGA-AO-A12E	ICS-B
TCGA_TCGA-BH-A0W7	ICS-B
TCGA_TCGA-E9-A1N9	ICS-B
TCGA_TCGA-BH-A0BZ	ICS-B
TCGA_TCGA-D8-A1X5	ICS-B
TCGA_TCGA-A8-A06X	ICS-A
TCGA_TCGA-E2-A109	ICS-B
TCGA_TCGA-A8-A09E	ICS-B
TCGA_TCGA-E2-A1IJ	ICS-B
TCGA_TCGA-BH-A202	ICS-B
TCGA_TCGA-AN-A0AM	ICS-B
TCGA_TCGA-A2-A0CY	ICS-A
TCGA_TCGA-OL-A5RX	ICS-B
TCGA_TCGA-A1-A0SN	ICS-B
TCGA_TCGA-BH-A1FG	ICS-B
TCGA_TCGA-JL-A3YW	ICS-A
TCGA_TCGA-E2-A14X	ICS-B
TCGA_TCGA-D8-A27P	ICS-A
TCGA_TCGA-A8-A08G	ICS-B
TCGA_TCGA-A8-A07J	ICS-A
TCGA_TCGA-A2-A0CS	ICS-B
TCGA_TCGA-A2-A04W	ICS-A
TCGA_TCGA-BH-A0B8	ICS-B
TCGA_TCGA-A2-A0D1	ICS-A
TCGA_TCGA-AN-A0FV	ICS-A
TCGA_TCGA-D8-A73X	ICS-A
TCGA_TCGA-E9-A1RE	ICS-B
TCGA_TCGA-AC-A2QI	ICS-A
TCGA_TCGA-E2-A1LI	ICS-A
TCGA_TCGA-C8-A130	ICS-B
TCGA_TCGA-D8-A27R	ICS-B
TCGA_TCGA-A7-A5ZX	ICS-B
TCGA_TCGA-A2-A4S1	ICS-A
TCGA_TCGA-PE-A5DE	ICS-B
TCGA_TCGA-A8-A099	ICS-B
TCGA_TCGA-BH-A0HW	ICS-A
TCGA_TCGA-D8-A1JC	ICS-A
TCGA_TCGA-A8-A06O	ICS-B
TCGA_TCGA-B6-A0IN	ICS-B
TCGA_TCGA-E9-A1ND	ICS-B
TCGA_TCGA-AR-A1AR	ICS-A
TCGA_TCGA-B6-A408	ICS-B
TCGA_TCGA-D8-A1Y0	ICS-B
TCGA_TCGA-A8-A06U	ICS-B
TCGA_TCGA-E2-A1B4	ICS-B
TCGA_TCGA-BH-A0E1	ICS-A
TCGA_TCGA-AC-A2FG	ICS-B
TCGA_TCGA-A8-A09A	ICS-B
TCGA_TCGA-D8-A1XC	ICS-A
TCGA_TCGA-B6-A1KI	ICS-A
TCGA_TCGA-AR-A1AJ	ICS-B
TCGA_TCGA-A7-A4SF	ICS-B
TCGA_TCGA-A2-A3XW	ICS-B
TCGA_TCGA-LD-A9QF	ICS-A
TCGA_TCGA-B6-A0WT	ICS-A
TCGA_TCGA-V7-A7HQ	ICS-B
TCGA_TCGA-AR-A1AY	ICS-A
TCGA_TCGA-AN-A0FY	ICS-A
TCGA_TCGA-E2-A107	ICS-B
TCGA_TCGA-BH-A0B0	ICS-B
TCGA_TCGA-D8-A27L	ICS-B
TCGA_TCGA-E9-A1RH	ICS-A
TCGA_TCGA-LL-A6FR	ICS-A
TCGA_TCGA-A2-A0CQ	ICS-B
TCGA_TCGA-AR-A5QM	ICS-A
TCGA_TCGA-AR-A24R	ICS-B
TCGA_TCGA-A8-A09I	ICS-B
TCGA_TCGA-A1-A0SG	ICS-B
TCGA_TCGA-AC-A3QQ	ICS-B
TCGA_TCGA-AC-A23H	ICS-A
TCGA_TCGA-A7-A426	ICS-B
TCGA_TCGA-BH-A0DZ	ICS-A
TCGA_TCGA-BH-A1FL	ICS-B
TCGA_TCGA-A2-A0YC	ICS-B
TCGA_TCGA-B6-A0RH	ICS-B
TCGA_TCGA-A8-A0A6	ICS-B
TCGA_TCGA-AR-A0U3	ICS-A
TCGA_TCGA-OL-A6VQ	ICS-B
TCGA_TCGA-B6-A0WZ	ICS-A
TCGA_TCGA-A2-A0SY	ICS-B
TCGA_TCGA-BH-A18N	ICS-A
TCGA_TCGA-A8-A09D	ICS-A
TCGA_TCGA-BH-A0BA	ICS-B
TCGA_TCGA-E2-A15E	ICS-B
TCGA_TCGA-AC-A2BM	ICS-B
TCGA_TCGA-E2-A10C	ICS-B
TCGA_TCGA-D8-A1JT	ICS-A
TCGA_TCGA-AC-A3BB	ICS-B
TCGA_TCGA-AR-A1AQ	ICS-B
TCGA_TCGA-AR-A256	ICS-A
TCGA_TCGA-E9-A1N5	ICS-B
TCGA_TCGA-D8-A1XO	ICS-B
TCGA_TCGA-A8-A06T	ICS-B
TCGA_TCGA-E2-A15M	ICS-B
TCGA_TCGA-A8-A07I	ICS-A
TCGA_TCGA-BH-A0B7	ICS-B
TCGA_TCGA-A7-A26J	ICS-B
TCGA_TCGA-AO-A0J2	ICS-B
TCGA_TCGA-E9-A244	ICS-A
TCGA_TCGA-A8-A06Z	ICS-A
TCGA_TCGA-AR-A1AS	ICS-A
TCGA_TCGA-A2-A25A	ICS-B
TCGA_TCGA-A2-A3XX	ICS-A
TCGA_TCGA-OL-A97C	ICS-B
TCGA_TCGA-A2-A04R	ICS-A
TCGA_TCGA-4H-AAAK	ICS-B
TCGA_TCGA-BH-A0DX	ICS-A
TCGA_TCGA-A2-A3XZ	ICS-B
TCGA_TCGA-EW-A6SC	ICS-B
TCGA_TCGA-OL-A66P	ICS-B
TCGA_TCGA-GM-A3XN	ICS-B
TCGA_TCGA-A8-A07G	ICS-A
TCGA_TCGA-A2-A1G6	ICS-B
TCGA_TCGA-A2-A0T6	ICS-B
TCGA_TCGA-D8-A1JU	ICS-B
TCGA_TCGA-A7-A3IY	ICS-A
TCGA_TCGA-GM-A2DO	ICS-B
TCGA_TCGA-A8-A0A9	ICS-A
TCGA_TCGA-A1-A0SP	ICS-A
TCGA_TCGA-OL-A5RY	ICS-B
TCGA_TCGA-EW-A1IZ	ICS-B
TCGA_TCGA-A1-A0SE	ICS-B
TCGA_TCGA-BH-A0DK	ICS-B
TCGA_TCGA-BH-A8G0	ICS-A
TCGA_TCGA-BH-A1FH	ICS-B
TCGA_TCGA-E2-A150	ICS-A
TCGA_TCGA-D8-A27V	ICS-B
TCGA_TCGA-A8-A084	ICS-A
TCGA_TCGA-BH-A0H6	ICS-B
TCGA_TCGA-D8-A27M	ICS-B
TCGA_TCGA-AR-A0TQ	ICS-B
TCGA_TCGA-E2-A56Z	ICS-A
TCGA_TCGA-AR-A2LL	ICS-A
TCGA_TCGA-A8-A07B	ICS-B
TCGA_TCGA-EW-A1IY	ICS-B
TCGA_TCGA-A7-A4SC	ICS-B
TCGA_TCGA-LL-A6FQ	ICS-A
TCGA_TCGA-B6-A0RU	ICS-A
TCGA_TCGA-AR-A24H	ICS-B
TCGA_TCGA-EW-A1P1	ICS-A
TCGA_TCGA-BH-A0E0	ICS-B
TCGA_TCGA-E2-A1B1	ICS-A
TCGA_TCGA-AC-A3QP	ICS-B
TCGA_TCGA-A8-A086	ICS-A
TCGA_TCGA-D8-A145	ICS-B
TCGA_TCGA-A2-A0YM	ICS-A
TCGA_TCGA-E2-A3DX	ICS-B
TCGA_TCGA-BH-A0W5	ICS-B
TCGA_TCGA-AO-A0JJ	ICS-B
TCGA_TCGA-B6-A1KC	ICS-A
TCGA_TCGA-A2-A0T2	ICS-B
TCGA_TCGA-AN-A0XN	ICS-A
TCGA_TCGA-AO-A0J5	ICS-B
TCGA_TCGA-A2-A0T4	ICS-A
TCGA_TCGA-AO-A03V	ICS-B
TCGA_TCGA-A7-A13E	ICS-A
TCGA_TCGA-AN-A0FF	ICS-A
TCGA_TCGA-B6-A3ZX	ICS-B
TCGA_TCGA-E2-A1LH	ICS-B
TCGA_TCGA-AR-A0TY	ICS-A
TCGA_TCGA-BH-A0HK	ICS-B
TCGA_TCGA-E2-A10E	ICS-B
TCGA_TCGA-C8-A26Z	ICS-B
TCGA_TCGA-OL-A66N	ICS-B
TCGA_TCGA-A2-A25D	ICS-B
TCGA_TCGA-A7-A0D9	ICS-A
TCGA_TCGA-E9-A54Y	ICS-A
TCGA_TCGA-AO-A0JD	ICS-B
TCGA_TCGA-D8-A1Y3	ICS-B
TCGA_TCGA-C8-A12X	ICS-A
TCGA_TCGA-A8-A07U	ICS-B
TCGA_TCGA-E2-A10B	ICS-B
TCGA_TCGA-AO-A03U	ICS-B
TCGA_TCGA-A8-A075	ICS-B
TCGA_TCGA-EW-A1OY	ICS-B
TCGA_TCGA-AR-A1AO	ICS-A
TCGA_TCGA-BH-A18U	ICS-B
TCGA_TCGA-D8-A27H	ICS-A
TCGA_TCGA-Z7-A8R6	ICS-A
TCGA_TCGA-GM-A2DM	ICS-A
TCGA_TCGA-C8-A26W	ICS-B
TCGA_TCGA-AR-A2LH	ICS-B
TCGA_TCGA-D8-A1XT	ICS-A
TCGA_TCGA-A7-A13F	ICS-B
TCGA_TCGA-BH-A0HQ	ICS-A
TCGA_TCGA-C8-A26V	ICS-A
TCGA_TCGA-D8-A1J8	ICS-B
TCGA_TCGA-B6-A0RN	ICS-B
TCGA_TCGA-AC-A2B8	ICS-B
TCGA_TCGA-A1-A0SI	ICS-B
TCGA_TCGA-AR-A0U0	ICS-B
TCGA_TCGA-A8-A09G	ICS-B
TCGA_TCGA-D8-A1X7	ICS-A
TCGA_TCGA-A1-A0SK	ICS-A
TCGA_TCGA-A8-A082	ICS-B
TCGA_TCGA-LL-A5YN	ICS-B
TCGA_TCGA-D8-A1XY	ICS-A
TCGA_TCGA-A7-A0DB	ICS-A
TCGA_TCGA-E9-A22B	ICS-A
TCGA_TCGA-A8-A0A1	ICS-A
TCGA_TCGA-C8-A26X	ICS-A
TCGA_TCGA-BH-AB28	ICS-B
TCGA_TCGA-A8-A09M	ICS-B
TCGA_TCGA-E9-A22A	ICS-B
TCGA_TCGA-AN-A0FX	ICS-A
TCGA_TCGA-A2-A0YG	ICS-A
TCGA_TCGA-BH-A0DE	ICS-B
TCGA_TCGA-A2-A0T1	ICS-B
TCGA_TCGA-EW-A2FV	ICS-B
TCGA_TCGA-D8-A1JH	ICS-B
TCGA_TCGA-E9-A1R6	ICS-A
TCGA_TCGA-A2-A0CL	ICS-B
TCGA_TCGA-A2-A04Q	ICS-B
TCGA_TCGA-AN-A0FZ	ICS-A
TCGA_TCGA-AC-A3W7	ICS-B
TCGA_TCGA-BH-A1F6	ICS-A
TCGA_TCGA-A7-A0CE	ICS-A
TCGA_TCGA-D8-A27N	ICS-A
TCGA_TCGA-EW-A1PA	ICS-B
TCGA_TCGA-AR-A24S	ICS-A
TCGA_TCGA-B6-A0X1	ICS-B
TCGA_TCGA-A8-A07R	ICS-B
TCGA_TCGA-E2-A156	ICS-A
TCGA_TCGA-BH-A0H5	ICS-B
TCGA_TCGA-B6-A0IH	ICS-B
TCGA_TCGA-A8-A076	ICS-B
TCGA_TCGA-E2-A15T	ICS-A
TCGA_TCGA-Z7-A8R5	ICS-B
TCGA_TCGA-D8-A140	ICS-B
TCGA_TCGA-B6-A40C	ICS-B
TCGA_TCGA-A2-A259	ICS-B
TCGA_TCGA-BH-A1EU	ICS-B
TCGA_TCGA-A2-A0EV	ICS-A
TCGA_TCGA-BH-A0AW	ICS-B
TCGA_TCGA-A8-A093	ICS-B
TCGA_TCGA-B6-A1KN	ICS-B
TCGA_TCGA-EW-A1PH	ICS-B
TCGA_TCGA-BH-A0BC	ICS-A
TCGA_TCGA-E2-A1IN	ICS-B
TCGA_TCGA-LL-A73Z	ICS-B
TCGA_TCGA-BH-A0EB	ICS-B
TCGA_TCGA-WT-AB41	ICS-B
TCGA_TCGA-A7-A2KD	ICS-B
TCGA_TCGA-A7-A13G	ICS-B
TCGA_TCGA-E2-A14N	ICS-B
TCGA_TCGA-C8-A132	ICS-B
TCGA_TCGA-E9-A6HE	ICS-B
TCGA_TCGA-AC-A6IV	ICS-B
TCGA_TCGA-AC-A4ZE	ICS-B
TCGA_TCGA-AR-A1AM	ICS-B
TCGA_TCGA-AC-A23E	ICS-A
TCGA_TCGA-AN-A0AK	ICS-A
TCGA_TCGA-A8-A06R	ICS-A
TCGA_TCGA-E9-A247	ICS-B
TCGA_TCGA-GM-A2DD	ICS-B
TCGA_TCGA-AO-A1KR	ICS-B
TCGA_TCGA-E2-A1LL	ICS-A
TCGA_TCGA-GI-A2C8	ICS-A
TCGA_TCGA-E9-A1N6	ICS-A
TCGA_TCGA-BH-A0E2	ICS-A
TCGA_TCGA-D8-A1XQ	ICS-A
TCGA_TCGA-AN-A0FJ	ICS-A
TCGA_TCGA-AR-A24Q	ICS-A
TCGA_TCGA-AC-A7VC	ICS-A
TCGA_TCGA-AN-A0XW	ICS-B
TCGA_TCGA-E2-A1IG	ICS-A
TCGA_TCGA-C8-A27A	ICS-A
TCGA_TCGA-AO-A03T	ICS-A
TCGA_TCGA-D8-A27F	ICS-A
TCGA_TCGA-A8-A091	ICS-A
TCGA_TCGA-E9-A1RG	ICS-B
TCGA_TCGA-BH-A1F2	ICS-A
TCGA_TCGA-BH-A0AZ	ICS-B
TCGA_TCGA-C8-A1HM	ICS-B
TCGA_TCGA-BH-A6R8	ICS-A
TCGA_TCGA-BH-A0E6	ICS-A
TCGA_TCGA-A2-A3KC	ICS-B
TCGA_TCGA-B6-A0WY	ICS-A
TCGA_TCGA-AO-A0JE	ICS-B
TCGA_TCGA-C8-A8HR	ICS-B
TCGA_TCGA-HN-A2OB	ICS-B
TCGA_TCGA-E2-A1BD	ICS-B
TCGA_TCGA-BH-A28O	ICS-B
TCGA_TCGA-A2-A0ER	ICS-B
TCGA_TCGA-E9-A1R3	ICS-A
TCGA_TCGA-MS-A51U	ICS-B
TCGA_TCGA-BH-A0C7	ICS-B
TCGA_TCGA-A2-A0YI	ICS-B
TCGA_TCGA-C8-A12Z	ICS-A
TCGA_TCGA-B6-A0WW	ICS-B
TCGA_TCGA-E9-A226	ICS-A
TCGA_TCGA-PE-A5DD	ICS-B
TCGA_TCGA-AR-A2LO	ICS-B
TCGA_TCGA-GM-A2DN	ICS-B
TCGA_TCGA-E9-A1NE	ICS-B
TCGA_TCGA-A8-A096	ICS-B
TCGA_TCGA-D8-A1JJ	ICS-A
TCGA_TCGA-BH-A18J	ICS-A
TCGA_TCGA-A2-A3XV	ICS-A
TCGA_TCGA-S3-AA14	ICS-B
TCGA_TCGA-BH-A18F	ICS-B
TCGA_TCGA-BH-A42V	ICS-B
TCGA_TCGA-A2-A0YD	ICS-B
TCGA_TCGA-BH-A0HL	ICS-A
TCGA_TCGA-B6-A0IP	ICS-B
TCGA_TCGA-BH-A1F8	ICS-B
TCGA_TCGA-S3-AA10	ICS-B
TCGA_TCGA-E9-A1NI	ICS-A
TCGA_TCGA-BH-A1EY	ICS-B
TCGA_TCGA-B6-A0I8	ICS-B
TCGA_TCGA-BH-A1FM	ICS-A
TCGA_TCGA-BH-A0DP	ICS-B
TCGA_TCGA-BH-A0HX	ICS-A
TCGA_TCGA-E2-A1AZ	ICS-B
TCGA_TCGA-E2-A573	ICS-A
TCGA_TCGA-A2-A04X	ICS-B
TCGA_TCGA-A7-A13H	ICS-A
TCGA_TCGA-BH-A1FU	ICS-B
TCGA_TCGA-LL-A5YP	ICS-B
TCGA_TCGA-BH-A0DG	ICS-B
TCGA_TCGA-E2-A1L9	ICS-A
TCGA_TCGA-AO-A0J3	ICS-B
TCGA_TCGA-D8-A1XA	ICS-A
TCGA_TCGA-A2-A0EQ	ICS-B
TCGA_TCGA-AO-A0JA	ICS-B
TCGA_TCGA-AO-A0J7	ICS-A
TCGA_TCGA-AO-A0JM	ICS-A
TCGA_TCGA-UL-AAZ6	ICS-A
TCGA_TCGA-OL-A66O	ICS-B
TCGA_TCGA-E2-A158	ICS-B
TCGA_TCGA-D8-A147	ICS-A
TCGA_TCGA-AR-A250	ICS-A
TCGA_TCGA-AN-A0XP	ICS-A
TCGA_TCGA-E2-A1LB	ICS-B
TCGA_TCGA-E2-A1B6	ICS-B
TCGA_TCGA-A2-A0CW	ICS-B
TCGA_TCGA-E9-A1QZ	ICS-B
TCGA_TCGA-BH-A208	ICS-B
TCGA_TCGA-D8-A1XK	ICS-A
TCGA_TCGA-AO-A0JF	ICS-B
TCGA_TCGA-XX-A899	ICS-B
TCGA_TCGA-D8-A1JG	ICS-B
TCGA_TCGA-BH-A0C0	ICS-B
TCGA_TCGA-A2-A0EM	ICS-B
TCGA_TCGA-A2-A0SX	ICS-A
TCGA_TCGA-E2-A15C	ICS-B
TCGA_TCGA-A1-A0SD	ICS-B
TCGA_TCGA-GM-A3XG	ICS-A
TCGA_TCGA-EW-A1J3	ICS-B
TCGA_TCGA-LL-A441	ICS-B
TCGA_TCGA-C8-A1HI	ICS-B
TCGA_TCGA-D8-A1JI	ICS-B
TCGA_TCGA-GM-A3XL	ICS-B
TCGA_TCGA-A2-A0YK	ICS-B
TCGA_TCGA-E9-A248	ICS-B
TCGA_TCGA-C8-A12V	ICS-B
TCGA_TCGA-A7-A6VY	ICS-A
TCGA_TCGA-E2-A1IU	ICS-B
TCGA_TCGA-AR-A24Z	ICS-A
TCGA_TCGA-A2-A0YT	ICS-B
TCGA_TCGA-BH-A0DS	ICS-A
TCGA_TCGA-BH-A1FD	ICS-A
TCGA_TCGA-E9-A1R5	ICS-A
TCGA_TCGA-BH-A0DI	ICS-A
TCGA_TCGA-AO-A1KT	ICS-A
TCGA_TCGA-LL-A5YO	ICS-B
TCGA_TCGA-AO-A12C	ICS-A
TCGA_TCGA-A2-A04P	ICS-B
TCGA_TCGA-BH-A0AY	ICS-B
TCGA_TCGA-E9-A1NG	ICS-A
TCGA_TCGA-B6-A0IJ	ICS-A
TCGA_TCGA-B6-A0WX	ICS-B
TCGA_TCGA-A2-A3XY	ICS-A
TCGA_TCGA-EW-A1J5	ICS-B
TCGA_TCGA-AR-A2LR	ICS-B
TCGA_TCGA-A7-A26I	ICS-A
TCGA_TCGA-EW-A1PF	ICS-A
TCGA_TCGA-GM-A4E0	ICS-B
TCGA_TCGA-E2-A1IH	ICS-B
TCGA_TCGA-EW-A1P0	ICS-A
TCGA_TCGA-A7-A0CG	ICS-B
TCGA_TCGA-D8-A1JL	ICS-A
TCGA_TCGA-D8-A1JP	ICS-B
TCGA_TCGA-E2-A152	ICS-A
TCGA_TCGA-BH-A0BW	ICS-B
TCGA_TCGA-A2-A0YE	ICS-B
TCGA_TCGA-A2-A0CM	ICS-B
TCGA_TCGA-E2-A153	ICS-A
TCGA_TCGA-D8-A146	ICS-A
TCGA_TCGA-A2-A4S3	ICS-A
TCGA_TCGA-BH-A18M	ICS-B
TCGA_TCGA-OL-A5S0	ICS-A
TCGA_TCGA-A2-A1FX	ICS-B
TCGA_TCGA-BH-A18H	ICS-B
TCGA_TCGA-AR-A254	ICS-B
TCGA_TCGA-B6-A0I6	ICS-A
TCGA_TCGA-3C-AALK	ICS-B
TCGA_TCGA-D8-A1JE	ICS-B
TCGA_TCGA-D8-A1JA	ICS-B
TCGA_TCGA-AR-A0TR	ICS-B
TCGA_TCGA-EW-A2FS	ICS-B
TCGA_TCGA-A8-A06P	ICS-A
TCGA_TCGA-AN-A0AT	ICS-A
TCGA_TCGA-XX-A89A	ICS-B
TCGA_TCGA-AR-A1AI	ICS-B
TCGA_TCGA-OL-A5DA	ICS-B
TCGA_TCGA-A2-A4RW	ICS-B
TCGA_TCGA-BH-A0B6	ICS-B
TCGA_TCGA-GM-A5PX	ICS-B
TCGA_TCGA-OL-A5D8	ICS-A
TCGA_TCGA-BH-A0H7	ICS-A
TCGA_TCGA-BH-A6R9	ICS-B
TCGA_TCGA-AN-A0FN	ICS-B
TCGA_TCGA-A2-A25E	ICS-B
TCGA_TCGA-C8-A12O	ICS-A
TCGA_TCGA-C8-A12T	ICS-B
TCGA_TCGA-EW-A1OW	ICS-A
TCGA_TCGA-AR-A24O	ICS-B
TCGA_TCGA-E9-A5FL	ICS-B
TCGA_TCGA-BH-A0BD	ICS-B
TCGA_TCGA-AO-A0J4	ICS-B
TCGA_TCGA-AO-A12B	ICS-B
TCGA_TCGA-BH-A0W3	ICS-B
TCGA_TCGA-C8-A12L	ICS-A
TCGA_TCGA-D8-A143	ICS-B
TCGA_TCGA-E2-A14O	ICS-A
TCGA_TCGA-S3-A6ZF	ICS-B
TCGA_TCGA-A8-A08A	ICS-A
TCGA_TCGA-AN-A0XV	ICS-B
TCGA_TCGA-LL-A7T0	ICS-A
TCGA_TCGA-B6-A401	ICS-A
TCGA_TCGA-EW-A1IX	ICS-A
TCGA_TCGA-E2-A15I	ICS-B
TCGA_TCGA-AQ-A04H	ICS-A
TCGA_TCGA-D8-A13Z	ICS-A
TCGA_TCGA-A2-A4S2	ICS-A
TCGA_TCGA-BH-A28Q	ICS-B
TCGA_TCGA-A8-A06Y	ICS-B
TCGA_TCGA-AO-A0JC	ICS-B
TCGA_TCGA-EW-A1OX	ICS-A
TCGA_TCGA-S3-AA0Z	ICS-A
TCGA_TCGA-AO-A03P	ICS-A
TCGA_TCGA-D8-A1XR	ICS-A
TCGA_TCGA-AR-A24T	ICS-B
TCGA_TCGA-GI-A2C9	ICS-A
TCGA_TCGA-A2-A3Y0	ICS-B
TCGA_TCGA-AN-A04A	ICS-A
TCGA_TCGA-BH-A0BT	ICS-B
TCGA_TCGA-BH-A1EO	ICS-A
TCGA_TCGA-AC-A62X	ICS-A
TCGA_TCGA-AR-A0TU	ICS-B
TCGA_TCGA-BH-A18Q	ICS-B
TCGA_TCGA-BH-A0HB	ICS-B
TCGA_TCGA-E9-A227	ICS-B
TCGA_TCGA-BH-A0DL	ICS-A
TCGA_TCGA-A8-A08P	ICS-B
TCGA_TCGA-GM-A2DK	ICS-A
TCGA_TCGA-A2-A04V	ICS-A
TCGA_TCGA-B6-A0IO	ICS-B
TCGA_TCGA-GM-A2DA	ICS-B
TCGA_TCGA-AO-A126	ICS-B
TCGA_TCGA-BH-A1FE	ICS-B
TCGA_TCGA-E2-A159	ICS-B
TCGA_TCGA-A7-A26G	ICS-B
TCGA_TCGA-E2-A15O	ICS-A
TCGA_TCGA-A8-A094	ICS-B
TCGA_TCGA-GM-A2DH	ICS-B
TCGA_TCGA-AC-A2FF	ICS-B
TCGA_TCGA-AR-A0TX	ICS-B
TCGA_TCGA-E2-A1IO	ICS-B
TCGA_TCGA-E9-A1NH	ICS-A
TCGA_TCGA-A2-A0ET	ICS-B
TCGA_TCGA-A2-A4RX	ICS-B
TCGA_TCGA-5L-AAT0	ICS-B
TCGA_TCGA-BH-A0EA	ICS-A
TCGA_TCGA-E9-A1N8	ICS-A
TCGA_TCGA-A2-A25B	ICS-B
TCGA_TCGA-AR-A24U	ICS-B
TCGA_TCGA-S3-AA15	ICS-B
TCGA_TCGA-A2-A0EW	ICS-B
TCGA_TCGA-C8-A3M8	ICS-A
TCGA_TCGA-A8-A07Z	ICS-B
TCGA_TCGA-C8-A1HJ	ICS-B
TCGA_TCGA-A7-A4SE	ICS-A
TCGA_TCGA-BH-A42T	ICS-B
TCGA_TCGA-AC-A2FE	ICS-B
TCGA_TCGA-A8-A0A4	ICS-B
TCGA_TCGA-BH-A1FC	ICS-B
TCGA_TCGA-A2-A0ST	ICS-B
TCGA_TCGA-A8-A07E	ICS-B
TCGA_TCGA-A7-A0CH	ICS-B
TCGA_TCGA-BH-A0E9	ICS-B
TCGA_TCGA-E9-A243	ICS-B
TCGA_TCGA-BH-A0BV	ICS-A
TCGA_TCGA-AR-A1AL	ICS-B
TCGA_TCGA-BH-A1FR	ICS-A
TCGA_TCGA-D8-A27I	ICS-B
TCGA_TCGA-BH-A0HA	ICS-B
TCGA_TCGA-A2-A1FZ	ICS-B
TCGA_TCGA-AO-A0JB	ICS-B
TCGA_TCGA-E2-A14Y	ICS-A
TCGA_TCGA-AR-A255	ICS-B
TCGA_TCGA-C8-A12K	ICS-A
TCGA_TCGA-C8-A1HN	ICS-A
TCGA_TCGA-PE-A5DC	ICS-A
TCGA_TCGA-BH-A0BL	ICS-B
TCGA_TCGA-E9-A22G	ICS-A
TCGA_TCGA-D8-A1X9	ICS-B
TCGA_TCGA-A7-A26H	ICS-A
TCGA_TCGA-AC-A62Y	ICS-A
TCGA_TCGA-D8-A1X6	ICS-B
TCGA_TCGA-E9-A2JT	ICS-B
TCGA_TCGA-E2-A1IK	ICS-B
TCGA_TCGA-A2-A0EN	ICS-B
TCGA_TCGA-B6-A409	ICS-B
TCGA_TCGA-D8-A1XL	ICS-B
TCGA_TCGA-A8-A08X	ICS-B
TCGA_TCGA-A7-A13D	ICS-A
TCGA_TCGA-BH-A0DQ	ICS-A
TCGA_TCGA-A8-A097	ICS-A
TCGA_TCGA-D8-A1XU	ICS-B
TCGA_TCGA-A8-A08L	ICS-B
TCGA_TCGA-A2-A04T	ICS-B
TCGA_TCGA-EW-A1P7	ICS-B
TCGA_TCGA-E2-A15H	ICS-B
TCGA_TCGA-OL-A66H	ICS-B
TCGA_TCGA-A8-A08J	ICS-A
TCGA_TCGA-5L-AAT1	ICS-B
TCGA_TCGA-B6-A0RT	ICS-B
TCGA_TCGA-C8-A12N	ICS-B
TCGA_TCGA-E9-A228	ICS-A
TCGA_TCGA-A2-A0CP	ICS-B
TCGA_TCGA-E2-A14V	ICS-B
TCGA_TCGA-PL-A8LZ	ICS-B
TCGA_TCGA-AO-A128	ICS-B
TCGA_TCGA-AO-A0JI	ICS-B
TCGA_TCGA-D8-A1XV	ICS-B
TCGA_TCGA-A2-A1FW	ICS-B
TCGA_TCGA-LD-A74U	ICS-A
TCGA_TCGA-AN-A0XR	ICS-A
TCGA_TCGA-C8-A1HG	ICS-B
TCGA_TCGA-A7-A6VV	ICS-A
TCGA_TCGA-AN-A0FW	ICS-B
TCGA_TCGA-AQ-A04J	ICS-B
TCGA_TCGA-LL-A50Y	ICS-B
TCGA_TCGA-BH-A203	ICS-B
TCGA_TCGA-AR-A1AK	ICS-B
TCGA_TCGA-A1-A0SH	ICS-B
TCGA_TCGA-E2-A572	ICS-B
TCGA_TCGA-BH-A0WA	ICS-A
TCGA_TCGA-AO-A03L	ICS-B
TCGA_TCGA-AC-A23C	ICS-B
TCGA_TCGA-PL-A8LV	ICS-B
TCGA_TCGA-A2-A04N	ICS-B
TCGA_TCGA-A2-A1G0	ICS-B
TCGA_TCGA-E2-A105	ICS-A
TCGA_TCGA-D8-A3Z6	ICS-B
TCGA_TCGA-BH-A0AV	ICS-A
TCGA_TCGA-E2-A14T	ICS-A
TCGA_TCGA-A8-A095	ICS-B
TCGA_TCGA-A8-A092	ICS-B
TCGA_TCGA-E9-A1NA	ICS-A
TCGA_TCGA-B6-A402	ICS-A
TCGA_TCGA-E9-A5FK	ICS-B
TCGA_TCGA-A1-A0SJ	ICS-B
TCGA_TCGA-A2-A0YL	ICS-B
TCGA_TCGA-AQ-A0Y5	ICS-A
TCGA_TCGA-E9-A1RB	ICS-A
TCGA_TCGA-AR-A1AX	ICS-B
TCGA_TCGA-E9-A5UO	ICS-A
TCGA_TCGA-E2-A108	ICS-B
TCGA_TCGA-B6-A400	ICS-A
TCGA_TCGA-AR-A2LQ	ICS-A
TCGA_TCGA-A8-A079	ICS-A
TCGA_TCGA-EW-A1PB	ICS-B
TCGA_TCGA-LL-A5YL	ICS-B
TCGA_TCGA-E9-A3Q9	ICS-B
TCGA_TCGA-A2-A0T3	ICS-A
TCGA_TCGA-D8-A27G	ICS-B
TCGA_TCGA-A8-A07P	ICS-B
TCGA_TCGA-D8-A1JN	ICS-B
TCGA_TCGA-A8-A08O	ICS-B
TCGA_TCGA-AR-A24M	ICS-B
TCGA_TCGA-BH-A0EE	ICS-B
TCGA_TCGA-A8-A08B	ICS-B
TCGA_TCGA-AR-A0TP	ICS-A
TCGA_TCGA-BH-A0BP	ICS-A
TCGA_TCGA-E9-A3QA	ICS-B
TCGA_TCGA-AR-A1AW	ICS-B
TCGA_TCGA-E9-A1NF	ICS-A
TCGA_TCGA-AR-A0TS	ICS-B
TCGA_TCGA-BH-A0B9	ICS-B
TCGA_TCGA-A2-A1G4	ICS-B
TCGA_TCGA-C8-A135	ICS-B
TCGA_TCGA-A2-A3KD	ICS-B
TCGA_TCGA-A2-A0CU	ICS-B
TCGA_TCGA-B6-A0I1	ICS-A
TCGA_TCGA-B6-A0RP	ICS-B
TCGA_TCGA-EW-A1IW	ICS-B
TCGA_TCGA-AO-A12G	ICS-B
TCGA_TCGA-AN-A0XO	ICS-A
TCGA_TCGA-EW-A1OV	ICS-B
TCGA_TCGA-GM-A2DI	ICS-B
TCGA_TCGA-A2-A0EP	ICS-A
TCGA_TCGA-E2-A1L8	ICS-B
TCGA_TCGA-E9-A5UP	ICS-A
TCGA_TCGA-BH-A0GZ	ICS-B
TCGA_TCGA-EW-A1P6	ICS-B
TCGA_TCGA-AO-A03O	ICS-B
TCGA_TCGA-EW-A423	ICS-B
TCGA_TCGA-E9-A1R0	ICS-B
TCGA_TCGA-C8-A8HQ	ICS-A
TCGA_TCGA-A7-A5ZV	ICS-A
TCGA_TCGA-AC-A2FB	ICS-B
TCGA_TCGA-BH-A42U	ICS-B
TCGA_TCGA-E2-A10A	ICS-A
TCGA_TCGA-S3-A6ZH	ICS-B
TCGA_TCGA-AO-A03M	ICS-B
TCGA_TCGA-A8-A09X	ICS-B
TCGA_TCGA-EW-A1PG	ICS-B
TCGA_TCGA-C8-A8HP	ICS-B
TCGA_TCGA-BH-A8FZ	ICS-A
TCGA_TCGA-D8-A1JB	ICS-B
TCGA_TCGA-C8-A1HL	ICS-A
TCGA_TCGA-B6-A0IG	ICS-A
TCGA_TCGA-E2-A1LE	ICS-B
TCGA_TCGA-C8-A1HO	ICS-B
TCGA_TCGA-E9-A245	ICS-B
TCGA_TCGA-S3-AA17	ICS-B
TCGA_TCGA-A8-A09T	ICS-B
TCGA_TCGA-A8-A08T	ICS-A
TCGA_TCGA-A7-A56D	ICS-A
TCGA_TCGA-AN-A0XT	ICS-B
TCGA_TCGA-OK-A5Q2	ICS-B
TCGA_TCGA-BH-A0B5	ICS-A
TCGA_TCGA-A2-A0D2	ICS-B
TCGA_TCGA-OL-A5RV	ICS-B
TCGA_TCGA-A2-A0D3	ICS-B
TCGA_TCGA-BH-A18I	ICS-B
TCGA_TCGA-A8-A09K	ICS-B
TCGA_TCGA-E2-A15K	ICS-B
TCGA_TCGA-AC-A8OS	ICS-B
TCGA_TCGA-AC-A8OQ	ICS-B
TCGA_TCGA-LL-A5YM	ICS-A
TCGA_TCGA-AO-A0JG	ICS-B
TCGA_TCGA-A2-A0YF	ICS-A
TCGA_TCGA-AN-A0AL	ICS-B
TCGA_TCGA-AO-A03R	ICS-B
TCGA_TCGA-D8-A1XM	ICS-B
TCGA_TCGA-BH-A0DT	ICS-B
TCGA_TCGA-A7-A6VX	ICS-A
TCGA_TCGA-AR-A2LK	ICS-A
TCGA_TCGA-A8-A07C	ICS-B
TCGA_TCGA-C8-A12M	ICS-B
TCGA_TCGA-D8-A1XD	ICS-A
TCGA_TCGA-E2-A10F	ICS-B
TCGA_TCGA-LL-A73Y	ICS-A
TCGA_TCGA-3C-AALJ	ICS-B
TCGA_TCGA-A8-A09W	ICS-B
TCGA_TCGA-AO-A129	ICS-B
TCGA_TCGA-D8-A1XF	ICS-A
TCGA_TCGA-A7-A5ZW	ICS-B
TCGA_TCGA-OL-A66L	ICS-B
TCGA_TCGA-E9-A22D	ICS-B
TCGA_TCGA-E9-A1R2	ICS-B
TCGA_TCGA-D8-A73U	ICS-B
TCGA_TCGA-E2-A15L	ICS-A
TCGA_TCGA-EW-A1J6	ICS-B
TCGA_TCGA-AO-A0J6	ICS-B
TCGA_TCGA-BH-A0H0	ICS-B
TCGA_TCGA-AC-A3YJ	ICS-B
TCGA_TCGA-BH-A0HU	ICS-B
TCGA_TCGA-BH-A0H3	ICS-B
TCGA_TCGA-D8-A1XB	ICS-B
TCGA_TCGA-BH-A0C3	ICS-B
TCGA_TCGA-OL-A66K	ICS-A
TCGA_TCGA-BH-A0BJ	ICS-B
TCGA_TCGA-BH-A0HF	ICS-A
TCGA_TCGA-A1-A0SF	ICS-B
TCGA_TCGA-LD-A7W6	ICS-B
TCGA_TCGA-E2-A574	ICS-A
TCGA_TCGA-D8-A141	ICS-B
TCGA_TCGA-BH-A0HP	ICS-B
TCGA_TCGA-AR-A251	ICS-B
TCGA_TCGA-AR-A2LN	ICS-B
TCGA_TCGA-D8-A1XW	ICS-A
TCGA_TCGA-AC-A5XS	ICS-B
TCGA_TCGA-A2-A0SW	ICS-B
TCGA_TCGA-A7-A26F	ICS-B
TCGA_TCGA-C8-A273	ICS-A
TCGA_TCGA-AN-A0FT	ICS-B
TCGA_TCGA-E9-A24A	ICS-B
TCGA_TCGA-BH-A1FB	ICS-B
TCGA_TCGA-PL-A8LY	ICS-B
TCGA_TCGA-A8-A09N	ICS-B
TCGA_TCGA-AR-A1AU	ICS-B
TCGA_TCGA-A2-A0SU	ICS-B
TCGA_TCGA-A7-A6VW	ICS-A
TCGA_TCGA-AR-A2LM	ICS-B
TCGA_TCGA-AR-A24N	ICS-B
TCGA_TCGA-AR-A0TT	ICS-B
TCGA_TCGA-AN-A0AJ	ICS-A
TCGA_TCGA-E9-A1N4	ICS-A
TCGA_TCGA-OL-A66J	ICS-A
TCGA_TCGA-LL-A9Q3	ICS-B
TCGA_TCGA-E9-A1RC	ICS-A
TCGA_TCGA-BH-A0BG	ICS-B
TCGA_TCGA-AN-A0XU	ICS-A
TCGA_TCGA-S3-AA11	ICS-A
TCGA_TCGA-OL-A5RW	ICS-A
TCGA_TCGA-BH-A1F0	ICS-B
TCGA_TCGA-E2-A1LG	ICS-B
TCGA_TCGA-A2-A3XS	ICS-B
TCGA_TCGA-AQ-A1H2	ICS-B
TCGA_TCGA-B6-A0I2	ICS-B
TCGA_TCGA-EW-A3E8	ICS-B
TCGA_TCGA-GM-A2D9	ICS-A
TCGA_TCGA-AN-A0FL	ICS-A
TCGA_TCGA-B6-A2IU	ICS-B
TCGA_TCGA-JL-A3YX	ICS-B
TCGA_TCGA-EW-A1OZ	ICS-A
TCGA_TCGA-EW-A6SB	ICS-B
TCGA_TCGA-A2-A0EY	ICS-B
TCGA_TCGA-EW-A6SD	ICS-B
TCGA_TCGA-C8-A138	ICS-B
TCGA_TCGA-BH-A0BF	ICS-B
TCGA_TCGA-E2-A570	ICS-B
TCGA_TCGA-AC-A5EH	ICS-A
TCGA_TCGA-B6-A1KF	ICS-A
TCGA_TCGA-A2-A0CT	ICS-B
TCGA_TCGA-A2-A0T0	ICS-A
TCGA_TCGA-E2-A1IL	ICS-B
TCGA_TCGA-D8-A1JM	ICS-B
TCGA_TCGA-AN-A03Y	ICS-B
TCGA_TCGA-AN-A0XL	ICS-B
TCGA_TCGA-BH-A0GY	ICS-A
TCGA_TCGA-AR-A0TV	ICS-A
TCGA_TCGA-B6-A40B	ICS-A
TCGA_TCGA-AR-A0TW	ICS-B
TCGA_TCGA-C8-A134	ICS-A
TCGA_TCGA-D8-A1JD	ICS-B
TCGA_TCGA-E9-A1RD	ICS-B
TCGA_TCGA-AC-A3TM	ICS-B
TCGA_TCGA-BH-A18T	ICS-A
TCGA_TCGA-A2-A0CX	ICS-A
TCGA_TCGA-AN-A04C	ICS-B
TCGA_TCGA-BH-A18R	ICS-B
TCGA_TCGA-C8-A131	ICS-A
TCGA_TCGA-A2-A0ES	ICS-B
TCGA_TCGA-EW-A6S9	ICS-A
TCGA_TCGA-A2-A25F	ICS-B
TCGA_TCGA-B6-A0WS	ICS-B
TCGA_TCGA-BH-A0BO	ICS-B
TCGA_TCGA-GM-A2DB	ICS-A
TCGA_TCGA-A2-A0D4	ICS-A
TCGA_TCGA-OL-A5D7	ICS-B
TCGA_TCGA-A2-A0CO	ICS-B
TCGA_TCGA-D8-A1XG	ICS-B
TCGA_TCGA-BH-A2L8	ICS-B
GSE42568_GSM1045191	ICS-B
GSE42568_GSM1045192	ICS-A
GSE42568_GSM1045193	ICS-B
GSE42568_GSM1045194	ICS-B
GSE42568_GSM1045195	ICS-B
GSE42568_GSM1045196	ICS-B
GSE42568_GSM1045197	ICS-B
GSE42568_GSM1045198	ICS-B
GSE42568_GSM1045199	ICS-B
GSE42568_GSM1045200	ICS-B
GSE42568_GSM1045201	ICS-B
GSE42568_GSM1045202	ICS-B
GSE42568_GSM1045203	ICS-B
GSE42568_GSM1045204	ICS-B
GSE42568_GSM1045205	ICS-B
GSE42568_GSM1045206	ICS-B
GSE42568_GSM1045207	ICS-B
GSE42568_GSM1045208	ICS-A
GSE42568_GSM1045209	ICS-A
GSE42568_GSM1045210	ICS-B
GSE42568_GSM1045211	ICS-A
GSE42568_GSM1045212	ICS-B
GSE42568_GSM1045213	ICS-B
GSE42568_GSM1045214	ICS-B
GSE42568_GSM1045215	ICS-B
GSE42568_GSM1045216	ICS-B
GSE42568_GSM1045219	ICS-B
GSE42568_GSM1045220	ICS-B
GSE42568_GSM1045221	ICS-A
GSE42568_GSM1045222	ICS-A
GSE42568_GSM1045223	ICS-A
GSE42568_GSM1045224	ICS-B
GSE42568_GSM1045225	ICS-B
GSE42568_GSM1045226	ICS-B
GSE42568_GSM1045227	ICS-A
GSE42568_GSM1045228	ICS-A
GSE42568_GSM1045229	ICS-B
GSE42568_GSM1045230	ICS-B
GSE42568_GSM1045231	ICS-B
GSE42568_GSM1045232	ICS-B
GSE42568_GSM1045233	ICS-A
GSE42568_GSM1045235	ICS-B
GSE42568_GSM1045236	ICS-A
GSE42568_GSM1045237	ICS-B
GSE42568_GSM1045239	ICS-B
GSE42568_GSM1045240	ICS-B
GSE42568_GSM1045243	ICS-B
GSE42568_GSM1045244	ICS-B
GSE42568_GSM1045245	ICS-A
GSE42568_GSM1045246	ICS-A
GSE42568_GSM1045247	ICS-B
GSE42568_GSM1045248	ICS-A
GSE42568_GSM1045249	ICS-B
GSE42568_GSM1045251	ICS-B
GSE42568_GSM1045252	ICS-A
GSE42568_GSM1045253	ICS-A
GSE42568_GSM1045254	ICS-B
GSE42568_GSM1045255	ICS-B
GSE42568_GSM1045256	ICS-B
GSE42568_GSM1045257	ICS-A
GSE42568_GSM1045258	ICS-B
GSE42568_GSM1045259	ICS-A
GSE42568_GSM1045260	ICS-A
GSE42568_GSM1045262	ICS-A
GSE42568_GSM1045264	ICS-A
GSE42568_GSM1045265	ICS-B
GSE42568_GSM1045266	ICS-B
GSE42568_GSM1045267	ICS-B
GSE42568_GSM1045268	ICS-B
GSE42568_GSM1045269	ICS-B
GSE42568_GSM1045270	ICS-A
GSE42568_GSM1045271	ICS-B
GSE42568_GSM1045272	ICS-A
GSE42568_GSM1045273	ICS-B
GSE42568_GSM1045274	ICS-B
GSE42568_GSM1045275	ICS-A
GSE42568_GSM1045276	ICS-A
GSE42568_GSM1045278	ICS-B
GSE42568_GSM1045279	ICS-B
GSE42568_GSM1045280	ICS-B
GSE42568_GSM1045281	ICS-B
GSE42568_GSM1045282	ICS-A
GSE42568_GSM1045283	ICS-A
GSE42568_GSM1045285	ICS-B
GSE42568_GSM1045286	ICS-B
GSE42568_GSM1045289	ICS-A
GSE42568_GSM1045290	ICS-A
GSE42568_GSM1045292	ICS-A
GSE42568_GSM1045293	ICS-A
GSE42568_GSM1045295	ICS-B
GSE42568_GSM1045296	ICS-A
GSE42568_GSM1045297	ICS-A
GSE42568_GSM1045298	ICS-A
GSE42568_GSM1045299	ICS-A
GSE42568_GSM1045303	ICS-B
GSE42568_GSM1045304	ICS-B
GSE42568_GSM1045306	ICS-B
GSE42568_GSM1045307	ICS-B
GSE42568_GSM1045309	ICS-A
GSE42568_GSM1045310	ICS-A
GSE42568_GSM1045311	ICS-A
GSE88770_GSM2345257	ICS-A
GSE88770_GSM2345258	ICS-B
GSE88770_GSM2345260	ICS-B
GSE88770_GSM2345261	ICS-B
GSE88770_GSM2345262	ICS-B
GSE88770_GSM2345263	ICS-B
GSE88770_GSM2345265	ICS-B
GSE88770_GSM2345267	ICS-B
GSE88770_GSM2345268	ICS-A
GSE88770_GSM2345269	ICS-B
GSE88770_GSM2345270	ICS-B
GSE88770_GSM2345271	ICS-A
GSE88770_GSM2345272	ICS-A
GSE88770_GSM2345273	ICS-B
GSE88770_GSM2345274	ICS-A
GSE88770_GSM2345275	ICS-A
GSE88770_GSM2345276	ICS-A
GSE88770_GSM2345277	ICS-B
GSE88770_GSM2345279	ICS-B
GSE88770_GSM2345280	ICS-B
GSE88770_GSM2345282	ICS-B
GSE88770_GSM2345283	ICS-B
GSE88770_GSM2345284	ICS-B
GSE88770_GSM2345285	ICS-B
GSE88770_GSM2345286	ICS-B
GSE88770_GSM2345287	ICS-B
GSE88770_GSM2345288	ICS-B
GSE88770_GSM2345289	ICS-B
GSE88770_GSM2345290	ICS-B
GSE88770_GSM2345291	ICS-B
GSE88770_GSM2345292	ICS-B
GSE88770_GSM2345293	ICS-A
GSE88770_GSM2345294	ICS-B
GSE88770_GSM2345295	ICS-B
GSE88770_GSM2345297	ICS-B
GSE88770_GSM2345298	ICS-B
GSE88770_GSM2345299	ICS-B
GSE88770_GSM2345300	ICS-B
GSE88770_GSM2345301	ICS-B
GSE88770_GSM2345302	ICS-B
GSE88770_GSM2345303	ICS-A
GSE88770_GSM2345304	ICS-B
GSE88770_GSM2345305	ICS-B
GSE88770_GSM2345306	ICS-B
GSE88770_GSM2345307	ICS-B
GSE88770_GSM2345308	ICS-B
GSE88770_GSM2345309	ICS-B
GSE88770_GSM2345310	ICS-B
GSE88770_GSM2345311	ICS-B
GSE88770_GSM2345312	ICS-B
GSE88770_GSM2345313	ICS-A
GSE88770_GSM2345314	ICS-A
GSE88770_GSM2345315	ICS-B
GSE88770_GSM2345316	ICS-A
GSE88770_GSM2345317	ICS-B
GSE88770_GSM2345318	ICS-B
GSE88770_GSM2345319	ICS-B
GSE88770_GSM2345320	ICS-B
GSE88770_GSM2345321	ICS-B
GSE88770_GSM2345322	ICS-B
GSE88770_GSM2345323	ICS-A
GSE88770_GSM2345324	ICS-B
GSE88770_GSM2345325	ICS-B
GSE88770_GSM2345326	ICS-A
GSE88770_GSM2345327	ICS-B
GSE88770_GSM2345328	ICS-A
GSE88770_GSM2345329	ICS-B
GSE88770_GSM2345330	ICS-B
GSE88770_GSM2345331	ICS-A
GSE88770_GSM2345332	ICS-A
GSE88770_GSM2345333	ICS-B
GSE88770_GSM2345334	ICS-B
GSE88770_GSM2345335	ICS-B
GSE88770_GSM2345336	ICS-A
GSE88770_GSM2345337	ICS-B
GSE88770_GSM2345338	ICS-A
GSE88770_GSM2345339	ICS-B
GSE88770_GSM2345340	ICS-B
GSE88770_GSM2345341	ICS-B
GSE88770_GSM2345343	ICS-B
GSE88770_GSM2345344	ICS-B
GSE88770_GSM2345345	ICS-B
GSE88770_GSM2345346	ICS-B
GSE88770_GSM2345347	ICS-B
GSE88770_GSM2345348	ICS-B
GSE88770_GSM2345349	ICS-B
GSE88770_GSM2345350	ICS-B
GSE88770_GSM2345351	ICS-A
GSE88770_GSM2345352	ICS-B
GSE88770_GSM2345353	ICS-A
GSE88770_GSM2345354	ICS-B
GSE88770_GSM2345355	ICS-B
GSE88770_GSM2345356	ICS-B
GSE88770_GSM2345357	ICS-B
GSE88770_GSM2345358	ICS-B
GSE88770_GSM2345359	ICS-A
GSE88770_GSM2345360	ICS-B
GSE88770_GSM2345361	ICS-A
GSE88770_GSM2345362	ICS-B
GSE88770_GSM2345363	ICS-A
GSE88770_GSM2345364	ICS-A
GSE88770_GSM2345365	ICS-B
GSE88770_GSM2345367	ICS-B
GSE88770_GSM2345368	ICS-A
GSE88770_GSM2345369	ICS-B
GSE88770_GSM2345370	ICS-B
GSE88770_GSM2345371	ICS-A
GSE88770_GSM2345372	ICS-A
