# Supplementary material for: Immune subtype identification and multi-layer perceptron classifier construction for breast cancer
Source: Front Oncol. 2022 Dec 8;12:943874. doi: 10.3389/fonc.2022.943874 (PMC9780074; doi:10.3389/fonc.2022.943874)
Supplement: Supplementary file 1 [file DataSheet_1.zip › Supplementary Material/Table S3.xlsx]

## Sheet: drug sensitivity results
Gene	Drug	cor	pvalue
CD27	Nelarabine	0.814755	2.36641e-15
CD86	Isotretinoin	0.754035	3.53235e-12
CD28	Fluphenazine	0.721762	7.67091e-11
CD86	Megestrol acetate	0.701696	4.22409e-10
CD86	Fluphenazine	0.660562	9.31075e-09
CD28	Irofulven	-0.646966	2.33585e-08
CD28	Alectinib	0.644195	2.8018e-08
CD86	Irofulven	-0.638279	4.10631e-08
CD80	Imatinib	0.580485	1.16383e-06
CD86	Imiquimod	0.571273	1.87147e-06
CTLA4	Vemurafenib	0.554673	4.25131e-06
CD28	Isotretinoin	0.543449	7.2243e-06
CD28	Denileukin Diftitox Ontak	0.534914	1.06769e-05
CD80	Nilotinib	0.52237	1.86021e-05
CD27	Dexamethasone Decadron	0.522161	1.87712e-05
CD86	Denileukin Diftitox Ontak	0.51523	2.52688e-05
CD40	Vinblastine	-0.513404	2.72988e-05
CD40	Vinorelbine	-0.513325	2.73894e-05
CD28	Carmustine	0.497518	5.24849e-05
CD276	Palbociclib	-0.486441	8.12522e-05
CD27	Fludarabine	0.485355	8.47401e-05
CTLA4	Dabrafenib	0.484945	8.60917e-05
CD276	Crizotinib	-0.483999	8.929e-05
CD86	Nelfinavir	0.479975	0.000104148
CD40	Homoharringtonine	-0.477629	0.000113825
CD27	Fluphenazine	0.47704	0.000116381
LAG3	DIGOXIN	0.473048	0.000135145
CD28	LDK-378	0.47294	0.000135688
CD28	Estramustine	0.47274	0.000136699
CD40	Eribulin mesilate	-0.467278	0.000167188
IDO1	Panobinostat	-0.453359	0.000275114
CD28	Ifosfamide	0.447558	0.00033649
CD40	Paclitaxel	-0.447001	0.000342998
CD28	Dromostanolone Propionate	0.446645	0.000347212
CD28	Imiquimod	0.443438	0.00038739
CD86	Celecoxib	0.436904	0.000482611
CD86	Dromostanolone Propionate	0.434989	0.000514302
CD28	Etoposide	0.433275	0.000544257
CTLA4	Encorafenib	0.432399	0.000560155
CD40	Actinomycin D	-0.431549	0.000575989
CD276	Irofulven	0.430953	0.000587349
LAG3	Gemcitabine	0.429238	0.000621125
CD28	Lomustine	0.425211	0.000707496
CD28	Oxaliplatin	0.420975	0.00080993
CD28	Arsenic trioxide	0.418221	0.000883548
CD28	Megestrol acetate	0.414559	0.000990743
CD86	Alectinib	0.413847	0.00101291
CD276	Dexrazoxane	-0.409953	0.00114217
CD274	Tamoxifen	-0.408936	0.00117829
CD27	Asparaginase	0.406677	0.00126222
CD40	Pipamperone	-0.40643	0.00127173
CD28	Hydroxyurea	0.402435	0.0014345
CD28	Nelfinavir	0.402077	0.00144997
CD27	Hydroxyurea	0.401399	0.00147966
CD28	DACARBAZINE	0.401219	0.00148762
CD28	Cyclophosphamide	0.400213	0.00153292
CD276	LEE-011	-0.398859	0.00159581
CD274	Nilotinib	-0.398133	0.00163049
CTLA4	Selumetinib	0.390491	0.00203845
CD28	ETHINYL ESTRADIOL	0.388705	0.00214608
CD27	Cytarabine	0.38728	0.00223554
CD276	Cyclophosphamide	-0.387121	0.00224574
CD80	Irofulven	-0.385795	0.00233229
CD274	Lenvatinib	0.383485	0.00249022
CD276	Ifosfamide	-0.38283	0.00253671
CD40	Mithramycin	-0.382726	0.00254417
CD40	Epirubicin	-0.38242	0.00256618
CD28	6-THIOGUANINE	0.382058	0.00259248
LAG3	Fludarabine	0.381971	0.00259887
CD86	Fulvestrant	0.381418	0.0026396
CD80	Ponatinib	0.381069	0.00266559
LAG3	Cytarabine	0.380902	0.00267804
CD276	Carmustine	-0.379918	0.00275289
CD86	Calusterone	0.379809	0.00276129
CD28	Teniposide	0.379028	0.00282211
CD27	Chlorambucil	0.378379	0.00287359
CTLA4	brigatinib	-0.376546	0.00302348
CD28	Celecoxib	0.375795	0.00308688
CD28	Raloxifene	0.373636	0.00327581
CD274	Dasatinib	0.37355	0.00328353
CD28	Belinostat	0.373532	0.0032852
ICOS	Pipobroman	0.372923	0.00334038
LAG3	Cladribine	0.372046	0.00342145
CD276	Nelarabine	-0.37161	0.00346229
CD40	VINORELBINE	-0.371224	0.00349886
CD27	Idarubicin	0.368458	0.00377125
CD27	Thiotepa	0.368044	0.00381354
CD28	Chlorambucil	0.3673	0.00389064
CD28	Valrubicin	0.365492	0.00408394
CD276	Oxaliplatin	-0.361611	0.00452751
CD28	Raltitrexed	0.361315	0.00456311
CD28	Calusterone	0.360902	0.00461298
CTLA4	Dasatinib	-0.360701	0.00463751
CD40	DAUNORUBICIN	-0.358923	0.00485922
CD28	Nitrogen mustard	0.358064	0.00496969
CD40	Lomustine	-0.35701	0.0051081
CD28	Palbociclib	0.356618	0.00516044
CD27	Pipobroman	0.353689	0.0055669
CD28	Tegafur	0.353603	0.00557937
CD28	Pipobroman	0.352844	0.00568929
CD80	Crizotinib	0.352385	0.00575682
CD40	TYROTHRICIN	-0.352097	0.00579943
CD28	Epirubicin	0.351246	0.00592718
CD40	Ifosfamide	-0.350683	0.00601304
LAG3	Nelarabine	0.350514	0.00603912
CD274	Zoledronate	0.350371	0.00606117
CD276	Hydroxyurea	-0.349931	0.00612944
CD276	Alectinib	-0.349405	0.00621212
CD27	Triethylenemelamine	0.34777	0.00647507
CD27	DECITABINE	0.346365	0.00670881
CD40	Daunorubicin	-0.34504	0.00693585
CD28	Parthenolide	0.342382	0.00741193
CD28	Sonidegib	-0.341772	0.00752519
CD276	Imatinib	-0.341688	0.00754089
CD28	Melphalan	0.340899	0.00768979
CD28	Crizotinib	0.339628	0.00793494
CD40	Doxorubicin	-0.339061	0.00804667
CD86	Hydroxyurea	0.338054	0.00824821
CTLA4	Everolimus	-0.336692	0.0085277
CD27	Uracil mustard	0.33628	0.00861395
CTLA4	ARRY-162	0.335167	0.00885056
CD276	6-THIOGUANINE	-0.33475	0.00894075
CD86	Palbociclib	0.332837	0.00936446
CD40	Erlotinib	0.332824	0.00936741
CD276	DACARBAZINE	-0.332662	0.00940399
CD276	Erlotinib	0.331886	0.00958157
CD276	LOXO-101	-0.329918	0.0100444
CD276	LDK-378	-0.329721	0.0100919
CD276	Fluphenazine	-0.329143	0.0102321
CTLA4	6-Mercaptopurine	-0.328153	0.0104761
CTLA4	Cobimetinib (isomer 1)	0.326948	0.0107802
CD80	Copanlisib	-0.325744	0.0110913
CD274	Bleomycin	0.325511	0.0111525
ICOS	Bendamustine	0.325022	0.0112816
CD28	Asparaginase	0.32436	0.0114585
LAG3	Topotecan	0.324026	0.0115489
CD86	Carmustine	0.323996	0.011557
LAG3	Clofarabine	0.323305	0.0117457
TIGIT	AZACITIDINE	0.322803	0.0118844
CD86	Oxaliplatin	0.322786	0.0118891
CD28	Nelarabine	0.322453	0.0119817
LAG3	Chlorambucil	0.321588	0.0122259
CTLA4	MITOXANTRONE	-0.320184	0.0126313
CD276	Dromostanolone Propionate	-0.318844	0.0130287
CD274	Ixabepilone	-0.318635	0.0130919
CD27	Ifosfamide	0.317115	0.0135576
CD27	Arsenic trioxide	0.316824	0.0136487
CD27	Melphalan	0.316451	0.0137658
CD276	Asparaginase	-0.316212	0.0138412
CTLA4	Mitoxantrone	-0.315464	0.0140798
CD40	Crizotinib	-0.314319	0.014452
CD276	DAUNORUBICIN	-0.313595	0.0146918
CD28	BMN-673	0.313388	0.0147608
CD276	Bendamustine	-0.313284	0.0147957
IDO1	Belinostat	-0.312132	0.0151865
CD276	Celecoxib	-0.312023	0.0152241
CD86	Lomustine	0.311911	0.0152625
LAG3	Triethylenemelamine	0.311593	0.0153725
CD276	Lomustine	-0.311471	0.0154148
LAG3	Irinotecan	0.31129	0.0154778
LAG3	Cisplatin	0.3102	0.0158617
CD27	6-THIOGUANINE	0.309727	0.0160307
CD274	Simvastatin	0.308965	0.0163066
CD80	Paclitaxel	0.307669	0.0167849
CD40	Depsipeptide	-0.307046	0.0170191
CD27	Cladribine	0.305911	0.017453
CD80	Vinblastine	0.305569	0.0175855
CTLA4	umbralisib	-0.305398	0.0176521
LAG3	Uracil mustard	0.30534	0.0176747
CD86	Raloxifene	0.305068	0.0177812
TIGIT	Megestrol acetate	0.305056	0.0177861
CD276	Vandetanib	0.304342	0.0180683
CD276	NMS-E628	-0.30411	0.018161
CD40	Tamoxifen	-0.3038	0.0182851
CD80	Raltitrexed	0.302632	0.01876
CD28	Uracil mustard	0.301103	0.0193973
CD276	Axitinib	-0.300631	0.0195976
CD40	Allopurinol	0.299548	0.0200639
CD40	Fludarabine	0.299425	0.0201177
IDO1	pralatrexate	-0.299211	0.0202112
CTLA4	Midostaurin	-0.298403	0.0205676
CD27	Raltitrexed	0.298294	0.0206159
CD274	Lapatinib	-0.297301	0.0210623
CD40	Valrubicin	-0.294292	0.0224645
CD27	Irinotecan	0.293832	0.0226855
CD27	Cyclophosphamide	0.293827	0.022688
CD28	Vorinostat	0.293689	0.0227549
LAG3	tfdu	0.292452	0.0233601
CD27	DIGOXIN	0.292121	0.0235245
CD86	DACARBAZINE	0.290995	0.0240908
CD28	Trametinib	-0.290758	0.0242114
CD86	LDK-378	0.290394	0.0243977
CD28	Daunorubicin	0.290159	0.0245187
CD28	Bendamustine	0.290133	0.0245318
CD40	Raloxifene	-0.289859	0.0246735
CD276	Carfilzomib	-0.289122	0.0250583
CD28	Pipamperone	0.288669	0.025297
CD28	6-Thioguanine	0.288639	0.0253131
TIGIT	Azacitidine	0.288497	0.0253884
CD28	umbralisib	0.287709	0.0258097
CD276	Nilotinib	-0.287443	0.025953
CD276	Docetaxel	-0.287432	0.0259591
CD40	Carfilzomib	-0.287214	0.0260771
CD86	Estramustine	0.28689	0.0262538
CD27	Nitrogen mustard	0.286765	0.0263222
LAG3	7-Ethyl-10-hydroxycamptothecin	0.286417	0.0265128
CD276	Etoposide	-0.285966	0.0267626
CD274	Procarbazine	0.285647	0.0269401
CD80	Acrichine	0.285212	0.0271839
CD86	ETHINYL ESTRADIOL	0.285186	0.0271983
LAG3	6-THIOGUANINE	0.284017	0.0278629
CD86	Parthenolide	0.283674	0.0280601
LAG3	Thiotepa	0.28348	0.0281723
CD276	Everolimus	0.283332	0.0282583
CD27	Dexrazoxane	0.283116	0.0283842
CD276	Daunorubicin	-0.283095	0.0283963
CD80	TYROTHRICIN	0.282966	0.0284717
CD80	Axitinib	0.282332	0.0288446
CD28	brigatinib	0.280526	0.0299286
CD86	Belinostat	0.280523	0.0299306
CD28	ARSENIC TRIOXIDE	0.280167	0.0301479
ICOS	Nelarabine	0.28013	0.0301711
CD28	DAUNORUBICIN	0.279009	0.0308653
CD80	Docetaxel	0.278986	0.03088
CD276	Paclitaxel	-0.278364	0.0312711
CD40	Rapamycin	-0.277663	0.0317174
CD27	Etoposide	0.277563	0.031781
CD28	PF-06463922	0.277378	0.0319002
CD276	Vemurafenib	0.277254	0.0319797
LAG3	Idarubicin	0.277238	0.03199
CD40	PENTOSTATIN	0.276854	0.0322384
LAG3	Raltitrexed	0.276706	0.0323347
CD27	Clofarabine	0.276205	0.0326617
CD276	Valrubicin	-0.274747	0.0336299
LAG3	Selumetinib	-0.274646	0.0336979
CD40	Vincristine	-0.274362	0.0338896
CD80	Afatinib	-0.27351	0.0344695
CD27	BMN-673	0.273134	0.0347286
CD276	Sulfatinib	-0.272971	0.0348412
LAG3	Cobimetinib (isomer 1)	-0.27275	0.0349942
LAG3	ABT-199	-0.270618	0.0365017
CD27	DACARBAZINE	0.270205	0.0367993
CD80	Vincristine	0.269836	0.0370676
CD276	Eribulin mesilate	-0.268288	0.0382093
ICOS	Dabrafenib	0.267535	0.0387755
LAG3	NMS-E628	-0.266514	0.0395546
TIGIT	Oxaliplatin	0.266468	0.0395894
IDO1	Tamoxifen	-0.265226	0.0405551
CD28	Triethylenemelamine	0.265045	0.0406968
CD28	NMS-E628	0.263967	0.0415529
IDO1	Rapamycin	0.26372	0.0417509
CD40	Docetaxel	-0.263339	0.0420581
CD86	Cyclophosphamide	0.263315	0.0420779
CD40	Ixabepilone	-0.262215	0.0429755
CD28	Dexamethasone Decadron	0.261702	0.0434
CD274	Fluorouracil	-0.26163	0.0434593
LAG3	Floxuridine	0.261528	0.0435439
ICOS	Vemurafenib	0.261096	0.0439047
CD40	Arsenic trioxide	-0.260489	0.0444161
ICOS	Thiotepa	0.26043	0.0444661
CD276	Pipobroman	-0.258998	0.0456918
CD28	Thiotepa	0.258313	0.0462886
CD274	Vorinostat	-0.258081	0.0464916
CD276	Nitrogen mustard	-0.258077	0.0464952
CTLA4	LY-2835219	-0.258048	0.046521
CD276	Belinostat	-0.257345	0.0471417
CD86	Tegafur	0.256934	0.0475079
CD274	Bosutinib	-0.256427	0.0479627
ICOS	Temsirolimus	-0.256317	0.0480622
CD276	Teniposide	-0.256285	0.0480909
CD276	VINORELBINE	-0.255998	0.0483508
CD40	Sulfatinib	-0.255601	0.0487121
ICOS	Triethylenemelamine	0.255384	0.04891
ICOS	Panobinostat	0.255288	0.0489985
TIGIT	Epirubicin	0.255173	0.0491038
CD40	Etoposide	-0.254841	0.0494092
LAG3	ARRY-162	-0.254768	0.049477
CD40	Teniposide	-0.254718	0.0495234
LAG3	Mitomycin	0.254698	0.0495415
CD276	Dexamethasone Decadron	-0.254509	0.0497162
