# Supplementary material for: Immune subtype identification and multi-layer perceptron classifier construction for breast cancer
Source: Front Oncol. 2022 Dec 8;12:943874. doi: 10.3389/fonc.2022.943874 (PMC9780074; doi:10.3389/fonc.2022.943874)
Supplement: Supplementary file 1 [file DataSheet_1.zip › Supplementary Material/Table S4.xlsx]

## Sheet: Sheet1
Gene	Num
PIK3CA	322
TP53	314
TTN	156
CDH1	114
GATA3	99
MUC16	84
MAP3K1	80
MUC4	74
KMT2C	72
PTEN	51
RYR2	47
USH2A	45
HMCN1	45
SYNE1	45
FLG	42
NEB	41
NCOR1	41
MUC17	40
ZFHX4	39
RUNX1	36
SYNE2	36
DMD	35
RYR3	35
FAT3	34
SPTA1	34
MAP2K4	31
HUWE1	31
TBX3	30
ARID1A	30
APOB	30
OBSCN	29
GOLGA6L6	29
NF1	29
CCDC168	28
ABCA13	28
MXRA5	28
LRP2	28
CSMD3	28
PKHD1L1	28
XIRP2	28
KMT2D	28
ADGRV1	27
PIK3R1	27
SPEN	27
FOXA1	27
MDN1	27
PCLO	27
MUC5B	27
AKT1	26
LRP1B	26
CSMD1	26
CACNA1E	25
MAP1A	24
CSMD2	24
MYH9	24
DNAH17	24
CUBN	24
KIAA1109	24
MACF1	24
DCHS2	23
DNAH8	23
HERC2	23
CMYA5	23
ANK2	23
ANK3	23
DNAH9	23
RYR1	23
FAT1	23
PRUNE2	23
DNAH11	23
RELN	23
ERBB2	23
DYNC2H1	22
SVEP1	22
MYCBP2	22
SRCAP	22
F8	22
BRCA2	22
AHNAK	22
PRKDC	22
TCHH	21
DST	21
CBFB	21
USP9X	21
VPS13C	20
PEG3	20
CHD4	20
RB1	20
UNC13C	20
UTRN	20
DNAH7	20
MYO18B	20
TEX15	20
HYDIN	20
ANKRD12	20
ATRX	20
FCGBP	20
SCN10A	20
PDZD2	20
CACNA1A	20
C5orf42	20
ATP10B	20
BIRC6	20
CENPE	20
COL12A1	20
CEP350	20
RP1	20
AKAP9	20
SPHKAP	19
SACS	19
BRWD1	19
DNAH2	19
BRCA1	19
TENM1	19
ERBB3	19
AHNAK2	19
DOCK11	19
PTPRD	19
HERC1	19
EYS	19
KMT2A	19
UBR4	19
DNAH3	18
OTOGL	18
FBN1	18
FMN2	18
PREX2	18
PCDH19	18
ASH1L	18
TPR	18
PCDH15	18
TLN1	18
NCOA6	18
PKHD1	18
SMG1	18
TG	18
VPS13A	18
MED12	18
DYNC1H1	18
DNAH6	18
USP34	18
THSD7B	18
AFF2	18
GRIN2A	17
FREM2	17
F5	17
SCN7A	17
NIPBL	17
SSPO	17
SETD2	17
PKD1L1	17
DNAH10	17
LCT	17
SCN2A	17
MROH2B	17
PIWIL1	17
MEGF8	17
LRP1	17
LAMA1	17
COL6A5	17
ATM	17
DNAH5	17
NBPF12	17
ASPM	17
PCNXL2	17
MTOR	17
KIAA1210	17
LRBA	17
CDH23	17
CHD6	17
COL14A1	16
VPS13B	16
MGA	16
HIVEP1	16
TMEM132D	16
FBXW7	16
GON4L	16
HRNR	16
TENM2	16
LAMA2	16
YLPM1	16
PCNT	16
SDK1	16
AHCTF1	16
TAF1	16
SHANK1	16
ARID1B	16
ZNF292	16
MYO16	16
FLNA	16
KIAA2022	16
CTCF	16
LYST	16
KIF4A	16
CACNA1F	16
CFTR	16
MYH6	16
KCNT2	16
TAF1L	16
FLNB	16
VCAN	16
FREM1	16
DMXL2	16
BAZ2B	16
ADGRG4	16
FAT4	16
VPS13D	15
CPS1	15
CFAP44	15
SPAG17	15
COL6A3	15
MRC1	15
THSD7A	15
DMXL1	15
SLIT2	15
KMT2E	15
AKAP6	15
ZNF208	15
RAPGEF6	15
MYH8	15
FAT2	15
PLCB4	15
TRPM6	15
MYLK	15
CREBBP	15
ZDBF2	15
MKI67	15
NAV3	15
ZNF462	15
FRMPD4	15
MYH14	15
CD163L1	15
ZFHX3	15
FRAS1	15
WDFY3	15
ALMS1	15
CDC42BPA	15
RNF213	15
DNAH1	15
FAM47C	15
CASP8	15
FER1L5	15
GOLGB1	15
DCHS1	15
HECW1	15
PCDH11X	15
EML5	15
DNAH12	15
CHD7	15
NOTCH2	15
ASXL2	15
CFH	15
FRMPD3	15
ZNF536	15
MLLT4	14
CECR2	14
TBC1D4	14
SPTBN2	14
RIMS1	14
TNRC6B	14
ICE1	14
DSP	14
MYH4	14
NBEAL1	14
QSER1	14
GREB1L	14
UBR5	14
CSPP1	14
HTT	14
ZAN	14
COL6A6	14
ITPR1	14
FLNC	14
GRIK1	14
FLG2	14
ZP4	14
ATAD2B	14
SPATA31D1	14
FAM208B	14
ROBO1	14
MED23	14
BSN	14
HIVEP3	14
MYOM2	14
EP300	14
ASXL3	14
GCC2	14
CNTNAP5	14
LRRK2	14
ANK1	14
ARID4B	14
MAP3K4	14
TEP1	14
ARHGAP29	14
MYO10	14
SF3B1	14
PLCE1	14
NAV1	14
TLR4	14
DCC	14
MYH7	14
PLXNA4	14
THADA	14
NCKAP5	14
MYO7A	14
RGAG1	14
UNC79	14
SCN11A	14
HCFC1	14
PXDNL	14
SI	14
SPTB	14
EPG5	14
PAPPA2	14
TGS1	13
HIST1H3B	13
SCN5A	13
FAM47A	13
ANKRD36	13
POLQ	13
ABCC9	13
WDFY4	13
HDAC6	13
MYT1L	13
HSPG2	13
SGSM1	13
BCOR	13
NHS	13
CACNA1C	13
LAMA3	13
FAM186A	13
CIT	13
STAG2	13
SRRM2	13
COL7A1	13
KIF16B	13
WNK3	13
RIF1	13
TLR7	13
KIF13A	13
ATP10A	13
MYH1	13
ANAPC1	13
HEG1	13
AKAP13	13
PLCH1	13
KAT6B	13
RP1L1	13
CNTLN	13
DOCK10	13
OTOF	13
COL4A5	13
PLCL2	13
SCN3A	13
BLM	13
ABCA12	13
JMJD1C	13
ST18	13
RLF	13
CASR	13
C2orf16	13
MAP2	13
PLXNA2	13
PDE4DIP	13
GRIK2	13
ERCC6	13
ANKRD17	13
ZFPM2	13
SCN1A	13
ASTN1	13
GRID1	13
CADPS	13
KIAA2018	13
IGSF10	13
SETX	13
KDM5B	13
GOLGA6L22	13
IREB2	13
WDR87	13
DNAJC13	13
AK9	13
NRK	13
CEP162	13
APC	13
AMER1	13
CEP170	13
DLC1	13
BRWD3	13
ATP7A	13
HELZ	13
CNOT1	13
NBPF14	13
CRNKL1	12
GRIA3	12
ZNF608	12
ATP9A	12
ATR	12
CEP295	12
TRRAP	12
HECW2	12
CTNNA2	12
HDX	12
KIAA2026	12
UTP20	12
ADAMTSL3	12
TNXB	12
APOBR	12
ARFGEF1	12
MYH13	12
TP53BP1	12
ADAMTSL1	12
DLG1	12
CAMSAP1	12
CENPF	12
KMT2B	12
NUP160	12
PTPRB	12
FCRL5	12
KDM6A	12
IGSF1	12
MYO7B	12
INADL	12
CCDC144A	12
LRRIQ1	12
TSHZ3	12
ADCY9	12
ABCB11	12
PCDHB7	12
TNC	12
ANKHD1-EIF4EBP3	12
MAST1	12
REV3L	12
MYO5B	12
COL4A4	12
CAMSAP2	12
UNC5D	12
DOCK4	12
CAD	12
ABCA8	12
ITPR2	12
SHROOM2	12
TANC2	12
UGGT2	12
PLXNA3	12
ANKRD11	12
SELP	12
WSCD2	12
LOXHD1	12
HECTD4	12
WDR17	12
BOD1L1	12
ARHGAP35	12
PDE3A	12
NALCN	12
RIMS2	12
FBN3	12
CACNA1B	12
ITPR3	12
CFAP47	12
MYH10	12
TDRD6	12
ABCA9	12
CACNA1D	12
NLRC4	11
NID1	11
KIF1B	11
C10orf12	11
NLRC5	11
RANBP2	11
ADCY8	11
MYO9A	11
ARHGAP31	11
EP400	11
UMODL1	11
ITIH6	11
NPHP4	11
ATP2B1	11
TENM3	11
DNHD1	11
TRPS1	11
TNN	11
JAK1	11
ANKRD26	11
CCNB3	11
CDH20	11
TET1	11
SAGE1	11
BACH2	11
UBR3	11
RAD54B	11
EVPL	11
SEC16B	11
NBAS	11
ATXN2	11
NEK5	11
ZMYM3	11
FHOD3	11
EPHA5	11
SZT2	11
COL5A1	11
LAMC1	11
CHD8	11
BPTF	11
ANKRD30A	11
PHIP	11
DENND4B	11
MGAM	11
FGFR2	11
NEDD9	11
PTPRQ	11
RBBP6	11
RP11-231C14.4	11
ACACA	11
PPP1R3A	11
TMEM132C	11
CDC42BPB	11
ATP2B3	11
GTF3C1	11
KIAA0232	11
PCDHGB6	11
GCN1L1	11
TENM4	11
TNR	11
ADAMTS20	11
MYO6	11
ERICH3	11
NIN	11
TRIO	11
PRRC2B	11
PTPN13	11
RBMXL3	11
HECTD1	11
MYOF	11
KIF26B	11
PRRC2C	11
NLGN4X	11
COL18A1	11
LRRC7	11
CEP152	11
CHD3	11
COL4A6	11
BDP1	11
MADD	11
MED13	11
TOPBP1	11
GOLGA6L10	11
MYB	11
BCORL1	11
NWD2	11
SCN8A	11
PPRC1	11
BRINP3	11
NOS1	11
FASN	11
PTPRF	11
NBEA	11
SDK2	11
MYO3A	11
WWP2	11
CCDC180	11
FAM179B	11
ITSN2	11
DYSF	11
CKAP5	11
GRIN2B	11
STAB2	11
COL19A1	11
KCNA4	11
NRXN2	11
CHD5	11
CBLB	11
RGPD4	11
CNTRL	11
IQGAP3	11
ABCA10	11
SVIL	11
RUFY1	11
SRGAP1	11
MORC1	11
EHMT1	11
LAMB4	11
MAGI1	11
ZC3H11A	11
ADGRL4	11
LRRC16B	11
CDH10	11
CCDC88A	11
TACC2	11
ZNF592	11
VWF	11
PPEF1	11
CELSR2	11
N4BP2	11
PREX1	11
ADGRB3	11
ITSN1	10
CHD9	10
NCKAP1	10
CNTN1	10
KCNQ5	10
SMARCA4	10
ENPP2	10
PTCHD3	10
ZNF469	10
PLEC	10
MYOM3	10
WWC3	10
CEP290	10
TOPAZ1	10
NUP98	10
COL22A1	10
ZNF687	10
HEATR1	10
FN1	10
BAP1	10
TTC28	10
SPTAN1	10
HEATR5A	10
TSHZ2	10
MYH7B	10
GPS2	10
PCNX	10
PKD1L2	10
AP3B1	10
AFF1	10
FAM171B	10
ADAMTS9	10
FAM120C	10
SLC9C1	10
DOCK8	10
MAP3K13	10
EGFR	10
KIF27	10
RIMBP2	10
CPED1	10
ZMYM2	10
MAGI2	10
GOLGA3	10
TBC1D8	10
FRYL	10
USP32	10
MYO15A	10
DNM3	10
CNTNAP2	10
ABCA4	10
RPTOR	10
DOCK3	10
IL1RAP	10
CDK5RAP2	10
CTNND2	10
CDH12	10
VCPIP1	10
UHRF1BP1L	10
SEMA5A	10
DOCK2	10
HIVEP2	10
WDR44	10
UBC	10
PLK2	10
UBR2	10
EEA1	10
NCOA3	10
DOCK9	10
PCDH9	10
CFAP61	10
HEATR5B	10
GOLGA4	10
CUL7	10
TRPC5	10
FAM21A	10
MDGA2	10
ACTN2	10
NUAK1	10
SALL1	10
NLRP3	10
EFCAB5	10
NES	10
PHF3	10
CNTN6	10
CEP192	10
SEMA4F	10
GPRASP1	10
WDR72	10
PTPN22	10
TANC1	10
NPAS4	10
LINGO2	10
RGPD3	10
ARID2	10
PTCHD4	10
LCA5L	10
KCNH7	10
DOCK7	10
CTTNBP2	10
ATAD2	10
IL1RAPL1	10
NUP210L	10
SAMD9L	10
MYO18A	10
LAMA4	10
KIAA0195	10
RAB3GAP2	10
KCNH1	10
CRYBG3	10
KALRN	10
GBF1	10
ZNF540	10
DENND5B	10
MTM1	10
SUPT6H	10
ZNF106	10
ATP8B2	10
MYH15	10
SBF2	10
NLGN3	10
ABCC12	10
ZCCHC6	10
ADCY5	10
ROS1	10
NUMA1	10
VWA3A	10
TRPA1	10
ROBO2	10
HDLBP	10
PAPPA	10
FAM135B	10
GRIA1	10
KDM3B	10
ZFC3H1	10
GRM3	10
MPDZ	10
PCDHGA1	10
MKRN3	10
ITGB2	10
TBC1D8B	10
DNAH14	10
PTPRT	10
ABCA7	10
GUCY2C	10
AIM1	10
SLC8A1	10
GPR158	10
TIAM2	10
GPR179	10
FAM47B	10
ADAMTS17	10
SAMD9	10
KIAA0430	10
PRDM10	10
WWC1	10
SCN9A	10
LHCGR	10
TNIK	10
FMNL3	10
LRRC8C	10
KCNA1	10
PDE4B	10
KAT6A	10
ARAP3	10
HPS3	10
SCYL2	10
CEP250	10
SUPT5H	10
DSE	10
POM121	10
CDKN1B	10
AFF3	10
LTBP1	10
DCDC1	10
TET2	10
MLLT10	10
TRIP11	10
QRICH2	10
MED13L	10
UNC13A	10
TARBP1	10
BCL9	10
FAM13C	10
RB1CC1	10
TP53BP2	10
HTATSF1	10
CCAR1	10
TBL1XR1	9
CNTN4	9
ACVR2A	9
KIAA1324L	9
XPO1	9
PTPRU	9
ATP13A4	9
PIK3R4	9
MAGED1	9
TRAPPC10	9
VWA8	9
COL11A1	9
RBM12	9
GNAS	9
SPATA31A3	9
XPOT	9
KIAA0319	9
SUCO	9
DNMBP	9
EIF2AK4	9
ITGA1	9
AGBL3	9
CASZ1	9
NFASC	9
SNRNP200	9
LARP1	9
RALGAPB	9
TRAPPC8	9
AKAP4	9
PTPRG	9
PPFIA2	9
NRCAM	9
ZNF804B	9
OTOA	9
FAM208A	9
ARHGEF1	9
RTL1	9
SMARCA1	9
KCNH8	9
SBNO1	9
DISP1	9
CILP	9
ERBB4	9
SEMA6A	9
ZNF407	9
IRS4	9
UPF3B	9
PRDM1	9
BAZ1B	9
CDH26	9
PTPRZ1	9
COL5A3	9
ZEB2	9
OLFML2B	9
TRAK2	9
KDM4C	9
ZNF541	9
PER2	9
PRKRIR	9
PCDHA10	9
FNDC1	9
IQSEC2	9
CDK12	9
DUOX1	9
ATP1A1	9
CPAMD8	9
SPEG	9
SIPA1L1	9
AGTPBP1	9
TTC21A	9
STAT5A	9
PTCHD1	9
MAP3K19	9
LRRK1	9
PCDHGB4	9
CDH8	9
POLE	9
PJA1	9
DSCAML1	9
NELL1	9
CUL4B	9
RAPGEF2	9
MID1	9
TRAPPC9	9
XRN1	9
PCDH10	9
RP11-407N17.3	9
DHX9	9
APBA2	9
OVCH1	9
PSMD1	9
ANO5	9
TMC2	9
GRID2	9
WDR7	9
PCDHGB7	9
GRM1	9
TRABD2A	9
MSH6	9
ZGRF1	9
PHKA2	9
ANKRD36C	9
ZNF658	9
ABCC8	9
EIF4A2	9
PLD5	9
ROR1	9
SHROOM4	9
MAST4	9
IARS	9
GSE1	9
LRRC41	9
DIP2A	9
BAZ1A	9
ELMO1	9
ABCA3	9
MED12L	9
RBM6	9
SEMA5B	9
CACNA1S	9
KIF5C	9
L1CAM	9
DUOX2	9
SIN3A	9
SFMBT1	9
ZFP64	9
KIAA1549L	9
SLC4A4	9
ATP10D	9
PMS1	9
SEMA4D	9
ADNP	9
ADAM12	9
DYRK1A	9
KCNU1	9
MMRN1	9
NOTCH1	9
INSR	9
PLEKHH2	9
ATP2A1	9
ADGRL3	9
SYMPK	9
CARD11	9
CUL9	9
GPRASP2	9
SMG8	9
AGBL1	9
CR1	9
FANCD2	9
ZNF41	9
CASP8AP2	9
C6	9
ADGRL2	9
ADGRE2	9
NRXN3	9
SETDB1	9
XDH	9
POGZ	9
SP3	9
GNPTAB	9
ZNF91	9
COL1A2	9
TRPM3	9
SLC12A5	9
MICAL2	9
NUP153	9
PCDHA11	9
FAM171A1	9
STK31	9
OXR1	9
ADGRG2	9
CHD2	9
DEPDC5	9
RALGAPA2	9
FKBP15	9
C2orf71	9
C5	9
KIF1A	9
CELSR3	9
EML6	9
KIAA1549	9
LPA	9
CYP2A13	9
PPP1R9A	9
KCNA5	9
SCN4A	9
PTK2	9
WDR66	9
NLRP11	9
TRPM2	9
PMFBP1	9
TMEM131	9
SYCP2	9
RC3H1	9
SUPT16H	9
PIKFYVE	9
KIAA1429	9
DICER1	9
TNRC6A	9
NSD1	9
MFI2	9
SLC4A2	9
POLR1A	9
EPB41L3	9
ZMYM4	9
RBM27	9
SMCHD1	9
XKR4	9
INTS6	9
NINL	9
PTCH1	9
RIC1	9
KIAA1033	9
SMARCA2	9
TMCC3	9
GALNTL5	9
TINAG	9
IKBKAP	9
KCNH6	9
SYT16	9
CCDC171	9
NLRP1	9
ADAMTS19	9
IGF2R	9
SUGP1	9
PRDM2	9
PLEKHA6	9
PIEZO2	9
IMPG1	9
SHANK2	9
SPAG5	9
RGS22	9
PEAK1	9
COL4A3	9
PGM5	9
OGDH	9
ITGA10	9
COL17A1	9
CCDC80	9
KIF21B	9
LRP4	9
DPP10	8
NAALADL2	8
SYCP1	8
TECTA	8
RAD50	8
MYO3B	8
TMTC4	8
ZRANB3	8
AARS	8
DENND1A	8
KIF14	8
EPAS1	8
TLR3	8
PCDHB11	8
C11orf30	8
DGKG	8
AAK1	8
ADGB	8
PROX1	8
SYNPO2	8
FER1L6	8
ATP2C1	8
ZNF43	8
WWP1	8
TNRC6C	8
FHDC1	8
CEP128	8
ABCC2	8
CLIP1	8
STAB1	8
RBM19	8
KDM2A	8
PCDHA8	8
CCDC150	8
SMTN	8
SLITRK4	8
BBS9	8
NRXN1	8
LRCH1	8
DUSP27	8
SEMA3C	8
EHBP1	8
CFAP58	8
ABCA5	8
NUTM2F	8
CACNA2D3	8
DPP6	8
RPS6KA5	8
SEMA3D	8
C2CD5	8
SEC31A	8
IGF1R	8
COPA	8
SDCCAG8	8
PLXNB2	8
UACA	8
INSRR	8
ERBB2IP	8
COL27A1	8
A2ML1	8
SMARCC2	8
EXT2	8
EPHB1	8
USP53	8
CTNNA3	8
USP29	8
KIAA0226	8
GLI3	8
PSG6	8
SORCS1	8
SLX4	8
UNC13B	8
SGIP1	8
ZC3H12C	8
FOCAD	8
ZNF587	8
TMPRSS15	8
USP15	8
KIFC1	8
ADAM21	8
KIAA0825	8
ZNF251	8
NUP155	8
ZNF318	8
SLITRK3	8
PARP14	8
VCAM1	8
ABCC10	8
GLI2	8
LARP4B	8
CDH9	8
MUC6	8
TSC22D1	8
MBD5	8
ZNF644	8
IL1RL2	8
WDR33	8
GFPT2	8
DENND1B	8
NBEAL2	8
ZCWPW1	8
PCF11	8
ADGRA3	8
PCDHA3	8
MROH9	8
MET	8
FRY	8
PLCZ1	8
IPO8	8
ZFP36L1	8
PPFIA1	8
SETBP1	8
ZNF268	8
MAP3K15	8
ZNF546	8
SIPA1L3	8
MCM3AP	8
EPHA4	8
ABCB4	8
EPRS	8
SOX6	8
DMGDH	8
MAP3K5	8
TRANK1	8
HIF3A	8
LAMB3	8
CASK	8
ADAMTS7	8
BAZ2A	8
ABCA6	8
NRP2	8
BNC1	8
PRPF8	8
SPTBN4	8
ADAMTS1	8
PCDHGA12	8
ADCY10	8
TSPYL2	8
MAN2A1	8
PDCD11	8
CCDC82	8
MIS18BP1	8
FGD6	8
MBTD1	8
C3	8
DIDO1	8
CGNL1	8
NWD1	8
CAMTA1	8
DGKK	8
SMC1A	8
CDKL3	8
ACE	8
SLC4A5	8
PYGM	8
NAV2	8
BMPR1B	8
FAM214A	8
CHD1	8
ATP1A4	8
EXOC2	8
GPC5	8
PRTG	8
SLMAP	8
CFAP43	8
PPARGC1A	8
WDR6	8
OPA1	8
TAB3	8
GTSE1	8
ATRN	8
INTS7	8
PIK3CB	8
TTC3	8
KIAA0368	8
KCNB2	8
ZC3H6	8
PLCG2	8
KCTD3	8
SNAP91	8
USPL1	8
SMAD4	8
ZBBX	8
CHGB	8
DLGAP2	8
C2CD3	8
SYT2	8
HERC6	8
YEATS2	8
RPTN	8
PRKG2	8
MATN2	8
PIK3C2B	8
MROH5	8
ACTG1	8
ATN1	8
CCDC155	8
RALGAPA1	8
DSEL	8
PYHIN1	8
SLC26A4	8
EIF4G3	8
MYH11	8
SIPA1L2	8
DGKD	8
TBC1D25	8
WNK1	8
RAI2	8
CRB1	8
GPSM2	8
PHLDB1	8
LAMA5	8
ZNFX1	8
SLCO1C1	8
ACTN4	8
ANKFN1	8
MCM7	8
LRP12	8
FAN1	8
TTC21B	8
TTLL4	8
ZKSCAN7	8
NCL	8
ATXN1	8
COG1	8
CASC5	8
PZP	8
OAS2	8
APBA1	8
NPR2	8
CLEC16A	8
ZBTB41	8
CACHD1	8
SOGA1	8
ITGAX	8
ADGRB1	8
PCDHB1	8
PEX1	8
ARHGAP5	8
KLHL1	8
SLC9A8	8
DIAPH2	8
RAPGEF1	8
MAGEC1	8
TNS3	8
KCNQ3	8
ZNF585B	8
RGS7	8
ANO4	8
TLN2	8
PCDH18	8
HIPK2	8
SLC13A3	8
PHF8	8
ALPK2	8
SLFN14	8
PI4KA	8
RTN4	8
TRIOBP	8
TPTE	8
NEDD4	8
RABEP1	8
PLCG1	8
PKN2	8
SORBS1	8
INPP5B	8
GRK1	8
DCAF6	8
DSCAM	8
ZBED4	8
MYOM1	8
HEPH	8
NOTCH4	8
KIF5B	8
SLC35B2	8
INPPL1	8
DMBT1	8
TLR8	8
ABCC5	8
FRMPD2	8
ZZEF1	8
MYO5A	8
SLITRK6	8
ANKRD28	8
DIP2B	8
CD109	8
ARHGEF12	8
UNC80	8
FBN2	8
ACACB	8
PCDHB12	8
PCDHGA9	8
PCDHB2	8
ALDH1L2	8
COL4A2	8
DLGAP4	8
NID2	8
PRPF4B	8
SLC26A9	8
ALK	8
CEP120	8
NCAM1	8
ZNF814	8
ABCC4	8
EIF4G1	8
CHD1L	8
UBE4B	8
MECOM	8
SLC30A5	8
USO1	8
CROCC	8
SHPRH	8
ADAM29	8
MLH1	8
DYNC1I1	8
NBPF11	8
RFC1	8
ARHGAP21	8
KCNQ2	8
SYBU	8
LMTK2	8
MAPKBP1	8
SEMA3A	8
BRINP1	8
OGT	8
NRIP1	8
LRRN2	8
GTF2IRD2B	8
NYNRIN	8
ADAMTS13	8
LAMB1	8
ZEB1	8
HSD17B4	8
CCPG1	8
KANSL1	8
TNKS1BP1	8
SUV420H1	8
KCNK9	8
SH2B1	8
SMARCC1	8
ABCB8	8
MAP10	8
PCDHA9	8
CCDC108	8
ARFGEF2	8
CNTNAP1	8
DNM1	8
TBX18	8
CADPS2	8
ATP11C	8
PLEKHG1	8
GANAB	8
PCDHB16	8
PCSK5	8
STAG1	8
UPF2	8
MGAT5B	8
DNAJC14	8
FAM13B	8
ARHGEF11	8
DIP2C	8
EWSR1	8
RASAL2	8
ZNF841	8
PHLDB2	8
THBS1	8
KCNK2	8
NEDD4L	8
ZNF217	8
MOV10L1	8
KIF17	8
CR2	8
RBM25	7
CFAP54	7
AMPD1	7
TMC5	7
ANO2	7
KDR	7
AKAP11	7
MEFV	7
ELL2	7
ACVR1B	7
RICTOR	7
GAB3	7
DAAM2	7
OR4A15	7
KIT	7
KCNT1	7
KDM3A	7
ZNF229	7
COL5A2	7
SPATA31A1	7
ADAMTS14	7
PDGFRA	7
ACAD11	7
GLA	7
PRRX1	7
AMBRA1	7
RNF219	7
ARHGAP42	7
NCOR2	7
FILIP1	7
KIF11	7
ESPL1	7
ARHGAP20	7
VWA3B	7
THRAP3	7
KCNK18	7
ADGRE5	7
SYNCRIP	7
POLA1	7
EPX	7
FGD2	7
ZNF423	7
ORC2	7
LONP2	7
INO80	7
HEATR6	7
EPB41L2	7
PCDHA1	7
PHLPP1	7
MOV10	7
COL3A1	7
STK10	7
MTO1	7
TXNDC11	7
KIF15	7
KIDINS220	7
KIAA0100	7
VNN2	7
LRP6	7
NLRP7	7
PBRM1	7
AGAP1	7
DDX26B	7
XKR5	7
HCFC2	7
TRIM42	7
FAP	7
DNMT1	7
ALCAM	7
URB1	7
ARHGEF7	7
NLRP2	7
IBTK	7
INTS8	7
OR11L1	7
CDH4	7
BICC1	7
ARHGEF15	7
MIA3	7
AVL9	7
PCDHB14	7
NCOA2	7
ADD2	7
PSD2	7
BZRAP1	7
PHF20L1	7
PDE10A	7
EXPH5	7
TRPC6	7
SMEK2	7
HOOK1	7
SRRT	7
FAAH	7
CSTF3	7
P3H2	7
DOPEY1	7
TPCN1	7
C1orf101	7
KIAA0556	7
MARS	7
NCAN	7
ITGA11	7
OR6K2	7
SEC24A	7
ZNF431	7
PLEKHG2	7
CTTNBP2NL	7
KIF21A	7
SYNM	7
ZNF438	7
CNDP1	7
ARFGEF3	7
BTK	7
ADAMTS5	7
MSH2	7
ASXL1	7
IMPG2	7
PTPRM	7
GBE1	7
PARP1	7
C10orf2	7
RET	7
CYP4F11	7
CCNT1	7
KIAA0922	7
JAG1	7
SMARCAL1	7
PARP4	7
PDS5B	7
KIR3DL2	7
MROH8	7
SSC5D	7
ZNF831	7
ZNF675	7
ZNF805	7
ADCY7	7
RAB11FIP1	7
EXO1	7
RPS6KA3	7
MYRIP	7
MAGEA12	7
ABCB5	7
RASGRF1	7
GALNT8	7
TSGA10	7
FAM81B	7
VPS8	7
KNTC1	7
PDE4D	7
FAM91A1	7
TRPC1	7
DGKI	7
CNOT3	7
TYRP1	7
SATB1	7
CPXM1	7
CAMSAP3	7
C17orf104	7
NTRK2	7
FMO1	7
ATP2B2	7
OGDHL	7
OTUD4	7
GABRA4	7
NEK10	7
ZNF366	7
ZNF415	7
ARID4A	7
KLHL7	7
HSPD1	7
PER3	7
ZNF445	7
ZNF160	7
ABCB1	7
ARHGEF9	7
FLAD1	7
RNF6	7
MAGI3	7
BMX	7
C9orf84	7
DOPEY2	7
NUP188	7
ZNF527	7
REC8	7
BRPF3	7
ZSWIM8	7
CPSF1	7
WHSC1L1	7
KIAA0319L	7
ZNF432	7
MARK2	7
C9orf43	7
PTPN23	7
PUM2	7
ILF2	7
RGS9	7
ZXDB	7
PANK4	7
ZNF648	7
SENP7	7
SAFB2	7
GIMAP8	7
KIAA1217	7
ZBED9	7
ATG2B	7
MBD6	7
CHI3L1	7
CD5L	7
PDZRN3	7
ABI3BP	7
UBE4A	7
AGO2	7
MEN1	7
CASQ2	7
ZC3H13	7
RIN3	7
CYP11B2	7
WDR62	7
NOS2	7
AKAP12	7
ANKS6	7
XIRP1	7
SULF2	7
TARS2	7
RFX4	7
SPG11	7
UGGT1	7
DAB1	7
GBP7	7
C12orf40	7
STON1	7
PCDHGA2	7
PCDHA2	7
TGFBI	7
KDM5A	7
HS6ST2	7
RANBP6	7
TPO	7
SMC4	7
CDHR1	7
TEX14	7
RBM26	7
HDAC4	7
VPRBP	7
DNMT3A	7
TARS	7
FGD5	7
PCDHAC2	7
SLC16A1	7
EIF4ENIF1	7
SPTBN1	7
PRKD3	7
MYPN	7
MYO1A	7
FSIP2	7
PALM2-AKAP2	7
KRT19	7
DZANK1	7
CTAGE1	7
COBLL1	7
MICAL3	7
MYH2	7
BAIAP3	7
GTF2IRD2	7
TCF12	7
CWH43	7
CRMP1	7
TRIP12	7
ASIC3	7
ALG13	7
NPC1	7
GAPVD1	7
TTLL5	7
ZNF528	7
DDR2	7
CYFIP2	7
RFX6	7
PIGR	7
DOCK1	7
PCDH1	7
HAUS5	7
ZIM3	7
MDGA1	7
ESYT1	7
CLASP2	7
SETD5	7
WDR49	7
ZNF300	7
POTEF	7
ZNF180	7
SMC6	7
SCAF11	7
TUBGCP6	7
KIRREL	7
PKP4	7
CPT1C	7
LIG3	7
MARK1	7
CRAT	7
WAC	7
UBA6	7
MROH1	7
CCDC136	7
PKDREJ	7
RPH3A	7
SH3KBP1	7
ZNF425	7
KIF20B	7
HOOK3	7
ERAP2	7
DOCK5	7
CELSR1	7
DCAF8L1	7
FLII	7
A2M	7
SLCO1B3	7
ADGRE3	7
ZNF532	7
EPHB3	7
ADGRF5	7
TICRR	7
LRRN3	7
OTUD7B	7
NUP205	7
TRIM24	7
KLHL4	7
LGI1	7
C16orf62	7
EXOC4	7
TRPM8	7
C9orf131	7
GUCY1A2	7
COL4A1	7
TNPO3	7
ATAD5	7
NELFCD	7
PPP2R3A	7
CABIN1	7
PCDHB6	7
ZNF334	7
FRMD3	7
WDR64	7
BBX	7
ITGAV	7
FRMPD1	7
STAT4	7
PEX5L	7
ITPKC	7
TRHDE	7
MAPK4	7
LRCH3	7
KIAA1462	7
CUX1	7
LRRC16A	7
MYT1	7
ROCK2	7
SH3PXD2A	7
AGFG2	7
PLG	7
CNBD1	7
MTMR4	7
CCDC14	7
SIRPB1	7
AGO1	7
TIMELESS	7
CNTN3	7
MAST2	7
RARB	7
DDX11	7
RPGRIP1L	7
NLRC3	7
FTSJ3	7
EDAR	7
ADAMTS12	7
MCM10	7
CHRNB2	7
VIL1	7
LIFR	7
PCDHA13	7
SRGAP2	7
TRO	7
HIST1H2BC	7
DROSHA	7
EPHA7	7
CFAP69	7
CACNA1G	7
CHEK2	7
PC	7
PLCL1	7
PDILT	7
EIF3I	7
ERN2	7
MUSK	7
ECE2	7
LETM1	7
ODF2	7
CLCA1	7
XPO5	7
AP1B1	7
KIAA1614	7
ZSCAN12	7
FAM65C	7
POLRMT	7
DPP4	7
LRPPRC	7
DDX3X	7
RASAL3	7
PTPRH	7
SPAM1	7
HRC	7
OR5I1	7
CDKL5	7
VWDE	7
SLC22A2	7
SLC9A2	7
MAGEC2	7
CCDC39	7
AHI1	7
DAAM1	7
PCDHA7	7
CD1E	7
PRKD1	7
HSPBAP1	7
OR2G3	7
ZNF90	7
RFX3	7
NFE2L3	7
ROBO3	7
PASK	7
TSHZ1	7
DDB1	7
CGN	7
MAML3	7
ARHGEF6	7
ZNF638	7
XPC	7
MAMLD1	7
TBC1D31	7
HIST1H2AK	7
RNF43	7
RPGRIP1	7
BRIP1	7
PKD1	7
RANBP17	7
COL24A1	7
EEF1A1	7
KMO	7
STXBP5	7
KIF24	7
FSTL5	7
KCND1	7
VLDLR	7
LTBP4	7
RERE	7
NEK8	7
ATF6	7
CFAP74	7
PHACTR1	7
GCM2	7
SCLT1	7
VANGL2	7
P3H1	7
MIB1	7
FBXO21	7
ANKRD24	7
TJP1	7
GYS1	7
WDR93	7
KCNMA1	7
GNL3L	7
SHISA9	7
LYN	7
EPC1	7
PLA2G4A	7
TMEM74	7
PIK3C2G	7
LARP7	7
CALD1	7
TCF4	7
ARAF	7
IFT122	7
STARD8	7
CEP85	7
PITRM1	7
CXorf57	7
ANKAR	7
LDB2	7
KLF15	7
HERC5	7
SENP6	7
PLXNA1	7
USP24	7
GOLGA6L2	7
SFI1	7
MAGEE1	7
ESF1	7
FANCI	7
2022-03-07	7
TCF20	7
USP1	7
MAGEC3	7
IL4R	7
MYBPC2	7
KDM5C	7
FOXO4	7
JAK3	7
HSPA8	7
PRICKLE2	7
MCTP2	7
DCAF4L2	7
NR3C2	7
GLB1L3	7
SLITRK2	7
CDC5L	7
NLRP5	7
TTC7B	7
APAF1	7
TET3	7
ZSWIM3	6
TUBA3C	6
FAM129C	6
TOX4	6
TRPM1	6
ZC3H7A	6
CTCFL	6
ATP2B4	6
OR2T27	6
CDC73	6
MYBL1	6
ZNF564	6
UBA1	6
PDE6C	6
ENAM	6
ARMCX1	6
PCED1B	6
ARSK	6
SIM1	6
VPS33A	6
EPS15	6
PLIN4	6
OR2G6	6
AASDH	6
BID	6
RAD21	6
MAATS1	6
NUP214	6
DSC2	6
REV1	6
ALDH1L1	6
AKAP17A	6
TAOK2	6
CAND1	6
LTK	6
DHX8	6
ARHGEF4	6
SLC15A1	6
CEP70	6
TRIM6	6
PRR14L	6
MCOLN3	6
AOX1	6
RECQL5	6
NBPF15	6
ANKRD6	6
PKD2	6
ETS2	6
WBSCR17	6
CYP26B1	6
MKL2	6
ATP4A	6
P2RY10	6
PIWIL2	6
OR4D10	6
RFX1	6
NDST3	6
TRPM5	6
KANK2	6
ATP1A3	6
ADAM19	6
LRRC66	6
SMG5	6
SCAF8	6
KCND2	6
SLC43A2	6
USP37	6
ITGB6	6
PRKCQ	6
NDUFS2	6
KL	6
PROS1	6
FAM193A	6
POU3F4	6
PLA2G6	6
FAM184A	6
STAT3	6
PDZRN4	6
RHOA	6
MAP4K4	6
ARHGEF40	6
FNDC3A	6
PPP2R3C	6
TBC1D32	6
MLH3	6
NBPF26	6
[truncated: 13,096 more rows]
