# Supplementary material for: Immune subtype identification and multi-layer perceptron classifier construction for breast cancer
Source: Front Oncol. 2022 Dec 8;12:943874. doi: 10.3389/fonc.2022.943874 (PMC9780074; doi:10.3389/fonc.2022.943874)
Supplement: Supplementary file 1 [file DataSheet_1.zip › Supplementary Material/Table S5.xlsx]

## Sheet: All DEGs(p-value<0,01)
id	logFC	AveExpr	t	P.Value	adj.P.Val	B
MMP9	-2.163	6.53699	-22.7422	2.30436e-95	4.0453e-91	206.061
SPP1	-1.57532	7.40448	-16.5183	2.41593e-55	2.12059e-51	114.911
GIMAP7	0.998452	5.36623	16.4415	6.79221e-55	3.97458e-51	113.889
GZMK	1.372	3.62741	16.3078	4.08304e-54	1.79194e-50	112.115
CD8A	1.13855	3.83799	15.9866	2.9213e-52	8.72542e-49	107.893
ITM2A	1.16847	5.3379	15.985	2.9822e-52	8.72542e-49	107.872
CD27	1.11183	3.84288	15.4727	2.41841e-49	6.06503e-46	101.25
GZMA	1.23115	4.50821	15.35	1.17782e-48	2.58457e-45	99.6855
CD3D	1.20354	4.59038	14.9829	1.27527e-46	2.48748e-43	95.0552
CD69	0.992859	3.35614	14.8171	1.03357e-45	1.81443e-42	92.9872
KLRB1	0.871001	2.92538	14.7697	1.87261e-45	2.98852e-42	92.3999
ATP6V0D2	-0.695627	1.60432	-14.5833	1.91886e-44	2.80713e-41	90.1003
TESPA1	0.64709	1.92853	14.4463	1.04828e-43	1.41558e-40	88.4225
CD2	1.18523	4.97137	14.4068	1.70525e-43	2.13827e-40	87.9417
CD3E	1.04785	3.94658	14.3797	2.38055e-43	2.78603e-40	87.612
CCDC69	0.876471	4.08136	14.3155	5.24302e-43	5.75258e-40	86.8319
SH2D1A	0.909019	2.4297	14.2883	7.31788e-43	7.55678e-40	86.5025
GPR171	0.876461	2.27529	14.2003	2.14563e-42	2.09259e-39	85.4397
TRAT1	0.806894	1.81775	13.9329	5.48517e-41	5.06801e-38	82.2377
PYHIN1	0.686913	1.84157	13.9011	8.04236e-41	7.05919e-38	81.8596
CCL19	1.79801	5.54616	13.895	8.65444e-41	7.2347e-38	81.7872
ITK	0.783145	2.08443	13.8522	1.44702e-40	1.15466e-37	81.2794
CD3G	0.871676	2.57294	13.7901	3.04386e-40	2.32326e-37	80.5449
EOMES	0.80773	2.20875	13.7624	4.23802e-40	3.07839e-37	80.218
CD96	0.847901	2.49797	13.7595	4.38392e-40	3.07839e-37	80.1846
C16orf54	0.886253	2.99654	13.7405	5.50344e-40	3.71588e-37	79.9599
THEMIS	0.666072	1.64672	13.6891	1.01404e-39	6.59313e-37	79.3563
CCR2	0.828638	2.57793	13.6795	1.13758e-39	7.13225e-37	79.2427
CD247	0.831041	2.73568	13.6178	2.36395e-39	1.431e-36	78.5203
CXCR3	0.907275	3.09436	13.559	4.73709e-39	2.77199e-36	77.8338
GIMAP1	0.606812	2.98214	13.4695	1.36063e-38	7.65156e-36	76.7918
STAT4	0.653523	2.37639	13.4649	1.43572e-38	7.65156e-36	76.7387
ABCB1	0.638206	2.10453	13.4647	1.43834e-38	7.65156e-36	76.7369
LY9	0.542875	1.54136	13.4609	1.50398e-38	7.76541e-36	76.6929
SELP	1.034	3.15338	13.4523	1.66462e-38	8.34924e-36	76.5926
ACKR1	1.54096	4.60494	13.4408	1.90484e-38	9.28873e-36	76.4595
SELL	1.091	4.24668	13.4203	2.42319e-38	1.14971e-35	76.2218
SLAMF1	0.693143	2.00311	13.3529	5.32985e-38	2.46225e-35	75.4434
SLAMF6	0.895628	2.79925	13.3417	6.07693e-38	2.7354e-35	75.3139
TRBC1	0.737348	2.22741	13.3186	7.95535e-38	3.4914e-35	75.0479
GIMAP4	0.660207	5.61871	13.2953	1.04325e-37	4.46687e-35	74.7803
ICAM3	0.648482	2.6894	13.283	1.20392e-37	5.0321e-35	74.6388
UBASH3A	0.671612	1.89673	13.1425	6.134e-37	2.50424e-34	73.0311
ZAP70	0.784327	2.33925	13.1387	6.40496e-37	2.55543e-34	72.9884
GZMH	0.899571	3.10133	13.0508	1.76247e-36	6.87559e-34	71.989
FGL2	0.870221	5.10144	12.9982	3.22232e-36	1.22974e-33	71.3933
SCML4	0.437347	1.18877	12.9828	3.84248e-36	1.43521e-33	71.2195
CD79A	1.30591	3.7836	12.9379	6.41371e-36	2.34568e-33	70.7138
TNFRSF17	1.04404	2.42067	12.9359	6.56205e-36	2.35095e-33	70.6912
NKG7	1.04241	4.27307	12.8525	1.69539e-35	5.9525e-33	69.7542
LCK	0.922734	3.5043	12.8438	1.87248e-35	6.44536e-33	69.6561
CD5	0.829184	3.13212	12.8411	1.93004e-35	6.51574e-33	69.6262
CCR7	0.99785	3.26134	12.7978	3.15181e-35	1.04396e-32	69.1421
TBC1D10C	0.752774	3.09133	12.7898	3.45045e-35	1.12172e-32	69.0527
TRAC	0.940717	5.49647	12.785	3.64272e-35	1.16269e-32	68.9992
P2RY8	0.685075	2.96386	12.7352	6.39241e-35	2.00391e-32	68.4441
SAMD3	0.377497	1.23465	12.7319	6.63535e-35	2.04357e-32	68.4073
IBSP	-0.995348	2.41296	-12.697	9.83122e-35	2.97564e-32	68.0192
CLIC2	0.613169	4.21489	12.6937	1.01998e-34	3.03488e-32	67.9829
TREM1	-0.677448	1.97496	-12.6883	1.08385e-34	3.17027e-32	67.9229
CD48	0.821868	4.11723	12.6869	1.1016e-34	3.17027e-32	67.9069
IL33	1.12487	3.51383	12.6776	1.22287e-34	3.40836e-32	67.8038
GVINP1	0.624831	1.85475	12.6776	1.22317e-34	3.40836e-32	67.8036
SIRPG	0.760663	2.12164	12.6504	1.65933e-34	4.55149e-32	67.5026
SLA2	0.689592	2.35592	12.6383	1.90083e-34	5.1337e-32	67.3685
TBX21	0.567073	1.76859	12.5449	5.39895e-34	1.43604e-31	66.3382
PRKCB	0.674338	2.17573	12.5216	7.00453e-34	1.83529e-31	66.0813
SIT1	0.834477	2.93137	12.4871	1.02768e-33	2.65306e-31	65.703
IGHM	1.72575	6.9047	12.4847	1.0554e-33	2.68516e-31	65.6767
LAX1	0.759902	2.27784	12.4405	1.72335e-33	4.32191e-31	65.1928
CTSW	0.867152	3.18992	12.4343	1.84559e-33	4.56329e-31	65.1252
CD40LG	0.648832	2.02216	12.387	3.11372e-33	7.59185e-31	64.6091
CD8B	0.808781	2.41894	12.3422	5.10489e-33	1.22762e-30	64.1213
APOBEC3G	0.631498	3.62735	12.3108	7.21473e-33	1.71155e-30	63.7799
BTLA	0.575653	1.52965	12.3036	7.80235e-33	1.82627e-30	63.7027
MEOX1	0.968389	2.94728	12.2691	1.13975e-32	2.63266e-30	63.3288
C7	1.29024	3.28276	12.2641	1.20419e-32	2.7454e-30	63.2745
CCL5	1.00413	6.27016	12.2483	1.43191e-32	3.22272e-30	63.1036
IKZF3	0.843316	2.76162	12.2374	1.61316e-32	3.5847e-30	62.986
CLEC10A	0.934485	2.86204	12.2306	1.73742e-32	3.81255e-30	62.9128
PPP1R16B	0.736812	3.04333	12.1882	2.7608e-32	5.98344e-30	62.4559
CXCR6	0.661764	2.44981	12.1856	2.83991e-32	6.07984e-30	62.428
GRAP2	0.468948	1.91168	12.1748	3.19573e-32	6.75917e-30	62.3115
IL16	0.562125	2.93667	12.1306	5.16929e-32	1.08032e-29	61.8371
GIMAP6	0.63713	4.6326	12.1255	5.4608e-32	1.12782e-29	61.783
IGKC	1.59129	8.71681	12.1085	6.57321e-32	1.34178e-29	61.6001
SLC11A1	-0.499881	2.23365	-12.0831	8.64992e-32	1.74539e-29	61.3292
XCL1	0.534792	1.66599	12.0667	1.03405e-31	2.0628e-29	61.1531
PRF1	0.794504	3.22479	12.0597	1.11452e-31	2.19835e-29	61.0792
ZNF831	0.428164	1.13098	12.0436	1.32735e-31	2.58906e-29	60.9068
GZMM	0.78534	2.64858	12.0281	1.56902e-31	3.02684e-29	60.7418
TRG-AS1	0.499663	1.68474	11.9843	2.51523e-31	4.79945e-29	60.2763
GFI1	0.501869	1.71854	11.9669	3.03391e-31	5.72691e-29	60.0914
PLAC8	0.695774	2.03004	11.964	3.13138e-31	5.84801e-29	60.0602
IKZF1	0.634198	2.92467	11.9308	4.47105e-31	8.26203e-29	59.7089
MAP4K1	0.678877	3.21164	11.9273	4.64111e-31	8.48694e-29	59.6721
MS4A1	1.08781	2.23466	11.894	6.62999e-31	1.19989e-28	59.3203
NLRC3	0.564695	2.59973	11.7731	2.40662e-30	4.31105e-28	58.0488
ALDH1A1	0.862591	4.85627	11.7323	3.71229e-30	6.58275e-28	57.6214
TMC8	0.650424	3.42345	11.7265	3.94461e-30	6.92476e-28	57.5615
GPR174	0.640086	1.6871	11.7089	4.75354e-30	8.26223e-28	57.3776
ZNF683	0.706301	2.58539	11.6853	6.09835e-30	1.04957e-27	57.1319
RASAL3	0.612668	3.43853	11.6829	6.25359e-30	1.06584e-27	57.1071
IL7R	0.979444	4.03247	11.6796	6.47746e-30	1.09338e-27	57.0724
ACAP1	0.603281	2.76911	11.6631	7.71289e-30	1.28952e-27	56.9003
IL18RAP	0.404505	1.42378	11.6619	7.81028e-30	1.29349e-27	56.8879
FCRL3	0.593248	1.42847	11.6409	9.74412e-30	1.59763e-27	56.6698
DNASE1L3	0.519837	1.54096	11.64	9.82876e-30	1.59763e-27	56.6613
APLN	-0.637307	3.25856	-11.6391	9.92283e-30	1.59812e-27	56.6519
CRTAM	0.557753	1.93664	11.6234	1.17117e-29	1.86908e-27	56.4884
TIGIT	0.739516	2.33134	11.6223	1.18482e-29	1.87383e-27	56.477
TRAV8-3	0.617474	1.7502	11.6124	1.31391e-29	2.05944e-27	56.375
CLEC2D	0.489216	2.95147	11.608	1.37594e-29	2.13758e-27	56.3296
TRAV12-2	0.611143	1.91365	11.5966	1.55102e-29	2.38844e-27	56.2115
IGLL5	1.39436	4.96581	11.5479	2.58583e-29	3.94733e-27	55.7075
GPR18	0.642162	1.87052	11.5459	2.64056e-29	3.99613e-27	55.6868
ABI3BP	0.789003	3.04905	11.4971	4.39542e-29	6.59501e-27	55.1845
IRF4	0.699583	2.13564	11.4537	6.90205e-29	1.02683e-26	54.7396
EBI3	0.631356	3.06651	11.3909	1.32459e-28	1.95405e-26	54.097
CD226	0.328625	1.24042	11.3772	1.5253e-28	2.23139e-26	53.9579
FASLG	0.551549	1.77795	11.3599	1.82443e-28	2.64693e-26	53.7814
CST7	0.774971	4.33547	11.3528	1.96268e-28	2.82417e-26	53.7094
TLR10	0.543051	1.67386	11.3357	2.34191e-28	3.34246e-26	53.5352
GIMAP8	0.533604	3.67395	11.3344	2.37209e-28	3.35822e-26	53.5226
P2RY13	0.640276	2.76866	11.2765	4.30416e-28	6.04476e-26	52.9353
IPCEF1	0.435411	1.63765	11.26	5.0986e-28	7.10364e-26	52.7684
AMPD1	0.448933	1.25673	11.2557	5.32768e-28	7.36437e-26	52.7251
KCNA3	0.511505	1.61632	11.194	1.00186e-27	1.37404e-25	52.1027
GAPT	0.578302	2.68999	11.1755	1.20922e-27	1.64557e-25	51.9173
IL2RG	0.822138	4.82451	11.1353	1.82133e-27	2.4595e-25	51.5136
CYTIP	0.753359	3.95571	11.078	3.25728e-27	4.36501e-25	50.9408
GIMAP2	0.605885	4.62149	11.0771	3.2871e-27	4.3716e-25	50.9318
CD6	0.624402	2.73348	11.0615	3.84996e-27	5.08165e-25	50.776
MMP8	-0.36055	0.787956	-11.0455	4.52418e-27	5.92702e-25	50.617
PCED1B-AS1	0.550137	2.75566	11.0282	5.38758e-27	7.00586e-25	50.4449
STAP1	0.601248	1.91887	10.9789	8.85493e-27	1.143e-24	49.9554
ARHGAP9	0.59829	3.23697	10.9643	1.02452e-26	1.3128e-24	49.8117
IGF1	0.534782	2.00069	10.9555	1.12001e-26	1.42477e-24	49.7239
APOL3	0.600038	4.76106	10.9501	1.18138e-26	1.49005e-24	49.6713
INMT	0.671796	2.57265	10.9496	1.1883e-26	1.49005e-24	49.6656
IGLV1-44	1.46962	5.91042	10.9453	1.24059e-26	1.54458e-24	49.6231
CD79B	0.775403	3.03909	10.9305	1.43903e-26	1.77902e-24	49.477
GBP4	0.794506	4.61003	10.9257	1.50943e-26	1.85302e-24	49.4299
HLA-DPA1	0.72726	7.63356	10.8957	2.03641e-26	2.48259e-24	49.1349
SLAMF7	0.821541	3.63251	10.8787	2.41424e-26	2.9229e-24	48.9672
KLRG1	0.405648	2.06225	10.8638	2.79982e-26	3.36649e-24	48.8213
PTPN7	0.589009	2.79747	10.8544	3.07611e-26	3.67355e-24	48.7285
ADRB2	0.556247	2.33236	10.815	4.55255e-26	5.4e-24	48.3424
MFNG	0.487932	3.69498	10.8017	5.1943e-26	6.09561e-24	48.2125
ARHGAP25	0.514084	3.50605	10.8014	5.20844e-26	6.09561e-24	48.2098
LOXL2	-0.609297	5.10151	-10.7977	5.40047e-26	6.2785e-24	48.1741
ITGAL	0.668832	4.15586	10.7785	6.53615e-26	7.54882e-24	47.9861
AQP9	-0.802978	2.12888	-10.7757	6.71615e-26	7.70601e-24	47.9594
LRRC2	0.250732	0.961777	10.7521	8.48969e-26	9.6777e-24	47.7286
CARD11	0.549658	3.01647	10.7484	8.80433e-26	9.97162e-24	47.6927
NAPSB	0.769411	4.38079	10.7346	1.00908e-25	1.13554e-23	47.5584
ESM1	-0.636754	3.58985	-10.7094	1.29353e-25	1.44637e-23	47.3138
S1PR4	0.631228	2.80694	10.6968	1.46407e-25	1.62669e-23	47.1918
CD38	0.682537	2.11005	10.6928	1.52303e-25	1.68156e-23	47.1529
GNLY	0.752017	2.71473	10.6841	1.65881e-25	1.82003e-23	47.0688
MFAP4	1.03166	5.8706	10.675	1.81439e-25	1.97836e-23	46.9806
PRKCQ	0.547886	2.02505	10.6532	2.24711e-25	2.43506e-23	46.7699
ASB2	0.380537	1.53526	10.6482	2.35907e-25	2.5407e-23	46.722
FREM1	0.454204	1.44485	10.6436	2.46811e-25	2.64193e-23	46.6775
RGS18	0.452405	1.98972	10.6314	2.78372e-25	2.96171e-23	46.559
CD37	0.57619	3.91434	10.5739	4.87893e-25	5.15962e-23	46.0064
PTPRC	0.774372	4.41817	10.5732	4.91225e-25	5.16375e-23	45.9997
CD200R1	0.361128	1.54645	10.5664	5.25299e-25	5.48906e-23	45.9337
INPP5D	0.512031	3.53686	10.5448	6.47715e-25	6.72818e-23	45.7274
C11orf21	0.357172	1.34259	10.5118	8.92541e-25	9.2168e-23	45.4117
TNFRSF13B	0.380899	1.31251	10.5009	9.92299e-25	1.0187e-22	45.3074
CD19	0.702938	1.68141	10.4636	1.42359e-24	1.45297e-22	44.9521
CD1C	0.757775	2.70648	10.4505	1.6156e-24	1.63942e-22	44.8275
FCRLA	0.608776	1.54954	10.4342	1.89242e-24	1.90927e-22	44.6718
P2RY12	0.571273	1.9435	10.417	2.23211e-24	2.23912e-22	44.5093
BANK1	0.609057	1.71667	10.3784	3.23666e-24	3.22839e-22	44.1435
TGFBI	-0.628724	6.59907	-10.3623	3.77725e-24	3.74631e-22	43.9914
HLA-DOA	0.632899	4.49105	10.3473	4.36143e-24	4.3014e-22	43.8499
PLD4	0.553543	2.32703	10.3403	4.66304e-24	4.57316e-22	43.7841
PLA2G2D	0.905421	2.26126	10.3341	4.95158e-24	4.82916e-22	43.725
CXCL9	1.28566	6.23401	10.3309	5.10202e-24	4.9484e-22	43.6955
PTGDS	0.972985	4.82271	10.3284	5.2258e-24	5.0406e-22	43.6719
EVI2B	0.658984	5.07068	10.3237	5.46782e-24	5.24522e-22	43.6273
MZB1	0.965484	4.72894	10.3101	6.22615e-24	5.94022e-22	43.4995
FLI1	0.419877	3.29548	10.3067	6.4285e-24	6.10012e-22	43.468
AKNA	0.460719	3.76804	10.2923	7.37555e-24	6.96117e-22	43.3327
HLA-DPB1	0.613199	7.85952	10.2908	7.4872e-24	7.02876e-22	43.318
BLK	0.504334	1.26952	10.2774	8.50678e-24	7.94343e-22	43.1923
XCR1	0.354892	1.22205	10.2684	9.263e-24	8.60381e-22	43.1085
PLAUR	-0.548443	4.98226	-10.2392	1.22271e-23	1.12972e-21	42.8352
CD7	0.644203	2.72462	10.2232	1.42318e-23	1.30806e-21	42.6858
MEI1	0.401143	1.83872	10.2044	1.70175e-23	1.55595e-21	42.5099
AOAH	0.58965	3.58609	10.1897	1.95512e-23	1.77835e-21	42.3733
NCR3	0.453989	1.51261	10.1732	2.28583e-23	2.06844e-21	42.2195
FCRL5	0.510253	1.37287	10.171	2.33439e-23	2.10155e-21	42.1988
P2RY10	0.674558	2.42711	10.1682	2.39721e-23	2.1471e-21	42.1727
ABCA9	0.509264	1.81505	10.1519	2.79591e-23	2.49148e-21	42.0213
MS4A6A	0.533148	4.76842	10.1197	3.78399e-23	3.35495e-21	41.7235
CHRDL1	1.11266	3.84926	10.0949	4.77912e-23	4.21595e-21	41.4938
LPAR6	0.416917	4.67296	10.0849	5.24868e-23	4.60703e-21	41.4016
CIITA	0.542248	2.95427	10.0328	8.54616e-23	7.46407e-21	40.9219
LINC01215	0.447418	1.06139	10.0235	9.32349e-23	8.10267e-21	40.8363
PDCD1	0.575778	2.19214	9.97635	1.44641e-22	1.25083e-20	40.4043
CCR5	0.667231	3.99363	9.93271	2.16852e-22	1.8661e-20	40.0059
IRF8	0.631291	4.22185	9.90181	2.88602e-22	2.47142e-20	39.7248
CCL21	1.21797	4.35651	9.90108	2.90555e-22	2.47606e-20	39.7181
CORO1A	0.661629	5.34406	9.89714	3.01337e-22	2.55554e-20	39.6823
IL2	0.142867	0.678334	9.89277	3.13731e-22	2.64786e-20	39.6426
NFATC2	0.457553	3.54501	9.89168	3.1692e-22	2.66198e-20	39.6327
RASGRP2	0.471343	2.13748	9.89051	3.20342e-22	2.67791e-20	39.6221
LINC00996	0.365534	1.17524	9.88569	3.34929e-22	2.78658e-20	39.5783
TRBV27	0.39682	1.24903	9.83595	5.29488e-22	4.38451e-20	39.1279
IL2RB	0.730472	3.9802	9.83463	5.35963e-22	4.41729e-20	39.1159
S1PR1	0.565098	4.7307	9.82	6.12979e-22	5.02843e-20	38.9839
HLA-DRA	0.676298	10.5478	9.81871	6.20321e-22	5.065e-20	38.9722
IGHD	1.06524	2.92884	9.80581	6.98186e-22	5.67438e-20	38.8559
IL18R1	0.410538	2.08042	9.80035	7.33985e-22	5.93784e-20	38.8067
CD52	0.813729	6.08554	9.7852	8.43217e-22	6.79022e-20	38.6703
SPOCD1	-0.508918	1.94583	-9.77194	9.51879e-22	7.63024e-20	38.5511
CSPG4	-0.593578	3.84087	-9.76835	9.83688e-22	7.84938e-20	38.5188
TOX	0.549292	2.14505	9.76245	1.03814e-21	8.24641e-20	38.4658
ACSL5	0.58458	4.4263	9.76085	1.05343e-21	8.33013e-20	38.4514
SASH3	0.602377	4.74356	9.75795	1.0816e-21	8.51461e-20	38.4254
SPOCK2	0.684988	3.93514	9.75351	1.12635e-21	8.82723e-20	38.3856
FLT3LG	0.315044	2.06882	9.75034	1.15942e-21	9.04608e-20	38.3571
PLOD1	-0.428155	6.96968	-9.74698	1.19551e-21	9.28636e-20	38.327
PTGER4	0.493466	3.60483	9.74254	1.24495e-21	9.62781e-20	38.2871
TXK	0.283888	1.08569	9.72519	1.4581e-21	1.12268e-19	38.1317
PAPLN	0.508673	3.17632	9.70822	1.70143e-21	1.30431e-19	37.98
ABCD2	0.345434	1.09702	9.70503	1.75151e-21	1.33686e-19	37.9515
C5orf46	-0.829241	3.21186	-9.67565	2.2867e-21	1.7378e-19	37.6893
P2RY14	0.464191	2.43108	9.66881	2.43272e-21	1.84079e-19	37.6285
MMRN1	0.682796	2.06694	9.65283	2.81151e-21	2.11828e-19	37.4862
LINC00528	0.250739	1.08358	9.64272	3.08055e-21	2.31107e-19	37.3964
BCL11B	0.556819	2.23163	9.63617	3.26847e-21	2.44162e-19	37.3381
IL10RA	0.587028	4.26647	9.62596	3.58414e-21	2.66609e-19	37.2475
GMFG	0.49897	5.39564	9.60543	4.31266e-21	3.19446e-19	37.0656
RGL4	0.237709	1.24606	9.60071	4.50025e-21	3.31941e-19	37.0237
BCAT1	-0.552479	3.21563	-9.55935	6.52673e-21	4.79401e-19	36.6583
ABCA8	0.585309	1.90421	9.5414	7.66604e-21	5.60739e-19	36.5002
CADM3-AS1	0.262548	0.986337	9.50839	1.02996e-20	7.50249e-19	36.2099
ICOS	0.593397	2.03004	9.48939	1.22026e-20	8.85194e-19	36.0433
CMA1	0.605279	1.70619	9.47546	1.38166e-20	9.98148e-19	35.9212
F2RL2	0.845535	4.61973	9.41686	2.32528e-20	1.67296e-18	35.4096
TAGAP	0.526389	3.23368	9.41405	2.3838e-20	1.70807e-18	35.3852
TSPAN7	0.634608	3.59049	9.37782	3.28423e-20	2.34369e-18	35.0704
MMP13	-1.08928	4.17293	-9.37678	3.31451e-20	2.35572e-18	35.0613
TCL1A	0.682604	1.52026	9.37363	3.40794e-20	2.41236e-18	35.034
CLIC5	0.40022	2.04361	9.36521	3.67065e-20	2.58788e-18	34.9611
CEMIP	-0.717706	3.0881	-9.36271	3.75248e-20	2.63499e-18	34.9394
VEGFA	-0.474887	4.9926	-9.35703	3.94545e-20	2.75946e-18	34.8901
CD74	0.533593	9.99475	9.3543	4.04119e-20	2.81172e-18	34.8666
TNFRSF1B	0.519314	5.45383	9.354	4.05221e-20	2.81172e-18	34.8639
DTHD1	0.216855	0.770807	9.34845	4.25519e-20	2.93232e-18	34.8159
P2RX1	0.377971	1.57715	9.34833	4.25942e-20	2.93232e-18	34.8149
PIM2	0.494667	4.96306	9.29604	6.74337e-20	4.62421e-18	34.3635
IL12B	0.242661	0.849437	9.29129	7.02988e-20	4.80193e-18	34.3227
METTL7A	0.430612	5.799	9.28419	7.48064e-20	5.09002e-18	34.2616
CD276	-0.320404	6.06532	-9.27965	7.78454e-20	5.27636e-18	34.2225
MMP12	-1.03738	2.61418	-9.27906	7.82465e-20	5.28314e-18	34.2174
CSF2RB	0.60517	3.87426	9.26656	8.72834e-20	5.87073e-18	34.1101
ATP8A1	0.464224	2.63067	9.26198	9.08502e-20	6.08731e-18	34.0707
SLC9A9	0.396091	2.98677	9.25883	9.33856e-20	6.2334e-18	34.0437
CCR4	0.526488	2.39077	9.24299	1.07227e-19	7.13019e-18	33.9079
GAB3	0.339195	2.20465	9.24245	1.07734e-19	7.13687e-18	33.9033
EMCN	0.522053	3.82249	9.23691	1.13073e-19	7.45076e-18	33.8558
TVP23A	0.216351	1.18371	9.23665	1.13321e-19	7.45076e-18	33.8536
CELF2	0.503647	3.81586	9.22248	1.2821e-19	8.39822e-18	33.7324
CSTB	-0.406916	7.59332	-9.20045	1.5529e-19	1.01343e-17	33.5442
TRAF3IP3	0.484775	2.53452	9.19266	1.66167e-19	1.08039e-17	33.4777
ANKRD44	0.382916	2.67016	9.18162	1.82865e-19	1.18457e-17	33.3836
STAMBPL1	0.302628	2.3243	9.17641	1.91327e-19	1.23484e-17	33.3392
MEOX2	0.620965	2.6704	9.1663	2.08846e-19	1.34296e-17	33.2532
CARD8	0.278042	3.65883	9.16586	2.09637e-19	1.34313e-17	33.2494
FCRL2	0.331837	1.03019	9.16093	2.18769e-19	1.39654e-17	33.2076
IL12RB1	0.415761	2.19764	9.15265	2.35027e-19	1.49489e-17	33.1372
SAMSN1	0.462888	3.56269	9.14826	2.44134e-19	1.54721e-17	33.0998
COLGALT1	-0.303307	6.41057	-9.14722	2.46334e-19	1.55554e-17	33.091
CTLA4	0.543153	2.16239	9.13489	2.74034e-19	1.72425e-17	32.9864
IGLV6-57	1.17385	4.73478	9.11611	3.22241e-19	2.02034e-17	32.8272
MPEG1	0.600442	4.98452	9.10801	3.45529e-19	2.15864e-17	32.7587
SHE	0.39984	2.60096	9.10374	3.58468e-19	2.23153e-17	32.7226
LTA	0.46374	1.83706	9.09927	3.72522e-19	2.31082e-17	32.6849
TSPAN32	0.285987	1.49644	9.09802	3.76548e-19	2.32757e-17	32.6743
TMIGD2	0.32134	1.63643	9.08706	4.13789e-19	2.5488e-17	32.5817
COL11A1	-1.15667	5.69851	-9.08603	4.17467e-19	2.56246e-17	32.573
ADH1B	1.16813	3.34122	9.08188	4.32622e-19	2.64623e-17	32.538
CLEC1A	0.330116	2.30607	9.07048	4.77133e-19	2.90836e-17	32.4418
TRIM22	0.539796	5.52071	9.06572	4.97033e-19	3.01918e-17	32.4017
DCSTAMP	-0.390551	1.3252	-9.0535	5.51965e-19	3.34129e-17	32.2988
RERGL	0.662514	1.95881	9.04426	5.97437e-19	3.60412e-17	32.2211
ABCA6	0.429091	1.82073	9.04333	6.02186e-19	3.62033e-17	32.2133
JAK3	0.483778	2.97967	9.03688	6.3636e-19	3.81273e-17	32.1591
PLAU	-0.620274	6.37148	-9.03518	6.45724e-19	3.85568e-17	32.1448
LINC00892	0.263405	1.04531	9.02844	6.8401e-19	4.07044e-17	32.0882
RNASE6	0.464341	5.44765	9.02002	7.35055e-19	4.35942e-17	32.0176
HLA-DOB	0.626817	2.84616	9.00614	8.27519e-19	4.89128e-17	31.9012
FCER1A	0.711325	2.93517	9.00192	8.57909e-19	5.05389e-17	31.8658
HLA-DMA	0.512678	6.7779	8.99846	8.83611e-19	5.18789e-17	31.8369
SELPLG	0.468552	5.25296	8.99489	9.10901e-19	5.33029e-17	31.807
CD1D	0.388618	2.30315	8.99027	9.47462e-19	5.52581e-17	31.7684
SCN7A	0.436964	1.40781	8.98796	9.66322e-19	5.60753e-17	31.749
GZMB	0.81251	2.93083	8.98777	9.67861e-19	5.60753e-17	31.7475
AVPR2	0.381092	1.57715	8.94459	1.39707e-18	8.06764e-17	31.3872
FCRL1	0.417183	0.977644	8.9334	1.53609e-18	8.84131e-17	31.294
HLA-DQB1	0.660724	6.23509	8.93123	1.56462e-18	8.97612e-17	31.276
BTNL9	0.553013	2.53293	8.927	1.62175e-18	9.27358e-17	31.2408
PARP15	0.393638	1.53337	8.92364	1.66854e-18	9.51014e-17	31.2129
CA9	-0.944483	2.26062	-8.92002	1.72048e-18	9.77445e-17	31.1828
LCN1	-0.154145	0.833095	-8.90167	2.00928e-18	1.13783e-16	31.0305
MIR210HG	-0.474982	2.60736	-8.89955	2.0455e-18	1.15462e-16	31.0129
CH25H	0.567856	2.98945	8.88929	2.2306e-18	1.25507e-16	30.9279
LILRA4	0.482531	2.23706	8.88291	2.35404e-18	1.32029e-16	30.8751
ZNF80	0.150296	0.659029	8.87962	2.42012e-18	1.35303e-16	30.8479
LINC00582	0.324573	1.19582	8.87669	2.48074e-18	1.38252e-16	30.8236
BIN2	0.465652	3.47356	8.87308	2.55742e-18	1.42074e-16	30.7937
PKM	-0.332925	8.39385	-8.87217	2.577e-18	1.42711e-16	30.7863
CXorf65	0.301118	1.24568	8.86603	2.71374e-18	1.49811e-16	30.7355
MMP1	-1.25655	4.14037	-8.85569	2.96053e-18	1.62922e-16	30.6501
CD1E	0.568839	2.12403	8.8499	3.10813e-18	1.7051e-16	30.6024
HCLS1	0.511297	5.199	8.84784	3.16245e-18	1.7295e-16	30.5853
CASP1	0.472189	4.38064	8.81554	4.14703e-18	2.2609e-16	30.3194
TMEM132C	0.548775	1.81692	8.80052	4.70299e-18	2.55607e-16	30.1959
TRAF1	0.423104	3.23923	8.7967	4.85563e-18	2.63088e-16	30.1646
PRKCH	0.345254	3.94785	8.79456	4.94342e-18	2.67021e-16	30.147
TMEM158	-0.758969	3.97103	-8.792	5.05015e-18	2.71949e-16	30.1261
APOBEC3D	0.41328	2.87117	8.78409	5.39533e-18	2.89648e-16	30.0612
SIGLEC8	0.435622	2.27765	8.76299	6.43406e-18	3.4436e-16	29.8884
TMEM156	0.511863	1.96264	8.75709	6.75849e-18	3.60624e-16	29.8402
CD244	0.287721	1.33957	8.75256	7.01838e-18	3.73356e-16	29.8032
BMX	0.372299	1.56573	8.74735	7.32964e-18	3.88737e-16	29.7606
SNAI3	0.309424	1.97185	8.74674	7.36687e-18	3.89534e-16	29.7556
MAP1LC3C	0.424355	1.57389	8.72519	8.81236e-18	4.64568e-16	29.5799
SPN	0.447298	2.79528	8.72342	8.94288e-18	4.70037e-16	29.5654
CTSG	0.678389	2.61275	8.71841	9.32275e-18	4.8854e-16	29.5246
RCSD1	0.477062	3.83573	8.70045	1.08193e-17	5.65276e-16	29.3786
DOCK8	0.450837	3.74386	8.69552	1.12708e-17	5.87121e-16	29.3385
CLNK	0.182791	0.833144	8.68802	1.19925e-17	6.22866e-16	29.2776
PREX2	0.393836	2.0571	8.68703	1.20912e-17	6.2614e-16	29.2696
RNF125	0.382818	3.18322	8.6843	1.23672e-17	6.38547e-16	29.2474
JAM2	0.476247	3.78435	8.65937	1.51957e-17	7.82288e-16	29.0454
PHLDA2	-0.58919	4.57708	-8.65684	1.55166e-17	7.96475e-16	29.0249
THSD7B	0.349624	1.4274	8.63114	1.91761e-17	9.8145e-16	28.8172
BMP8A	-0.36403	2.02083	-8.62965	1.94122e-17	9.90645e-16	28.8052
LTB	0.777186	3.90063	8.6242	2.03028e-17	1.03309e-15	28.7612
P4HA1	-0.396052	6.29726	-8.62344	2.04291e-17	1.03651e-15	28.7551
BLNK	0.456977	4.8289	8.62244	2.05986e-17	1.0421e-15	28.747
HLA-DMB	0.505418	5.57881	8.61611	2.16981e-17	1.09457e-15	28.696
SERPINB9	0.435541	3.96374	8.61144	2.25471e-17	1.13414e-15	28.6584
PSMB8-AS1	0.414726	4.02515	8.60967	2.28765e-17	1.14742e-15	28.6442
CFP	0.321391	1.57657	8.59062	2.67462e-17	1.33769e-15	28.4909
CREG2	-0.14165	0.723726	-8.57238	3.10554e-17	1.5488e-15	28.3444
CXCL8	-0.731198	2.67856	-8.53644	4.16488e-17	2.06565e-15	28.0566
SNX20	0.449615	2.74306	8.53642	4.16543e-17	2.06565e-15	28.0565
CASP12	0.147622	0.84985	8.5294	4.41079e-17	2.18116e-15	28.0004
CD28	0.413979	2.10969	8.52341	4.63132e-17	2.28379e-15	27.9526
CARD16	0.422594	3.51457	8.52123	4.71421e-17	2.31815e-15	27.9352
FAM110D	0.443252	2.56021	8.51171	5.09377e-17	2.4978e-15	27.8593
LMO2	0.34365	4.14721	8.50507	5.37612e-17	2.62891e-15	27.8064
POU2F2	0.355337	2.4763	8.48878	6.13653e-17	2.99241e-15	27.6767
ZBED2	0.472997	1.55705	8.46542	7.41494e-17	3.60579e-15	27.4912
ADH1C	0.636562	1.90413	8.46185	7.63253e-17	3.70136e-15	27.4628
ENPP2	0.62998	4.36187	8.45589	8.0091e-17	3.87327e-15	27.4156
PNOC	0.400297	1.49179	8.40098	1.24697e-16	6.0006e-15	26.9817
GDF10	0.491586	1.56822	8.40091	1.24763e-16	6.0006e-15	26.9811
MCTP1	0.347994	2.47933	8.39801	1.27705e-16	6.12531e-15	26.9583
HLA-DQA1	0.735948	5.89153	8.39494	1.30896e-16	6.26127e-15	26.9341
RAB37	0.365537	2.25929	8.39194	1.3409e-16	6.39659e-15	26.9105
BHLHE22	0.372923	2.02276	8.3804	1.47104e-16	6.99838e-15	26.8197
HCST	0.529344	4.52628	8.37793	1.50058e-16	7.11967e-15	26.8002
TNN	0.698349	3.19453	8.37647	1.51823e-16	7.18397e-15	26.7888
DOCK2	0.433537	3.09003	8.36632	1.64683e-16	7.77152e-15	26.7091
CCDC178	0.255923	1.19436	8.35741	1.76862e-16	8.3239e-15	26.6392
PI16	0.862498	2.92784	8.34628	1.93333e-16	9.07476e-15	26.5519
RUNDC3B	0.32265	1.78478	8.3459	1.9393e-16	9.07849e-15	26.5489
GIPC2	0.358236	1.61038	8.33549	2.1075e-16	9.83968e-15	26.4674
MAL	0.543737	1.99941	8.33448	2.12459e-16	9.89316e-15	26.4595
SCARA5	0.624994	1.893	8.33347	2.14172e-16	9.94654e-15	26.4516
C3	0.638102	8.08167	8.32966	2.20791e-16	1.02269e-14	26.4218
TNFAIP8	0.374492	3.59951	8.32302	2.32795e-16	1.07545e-14	26.3699
SPNS3	0.274089	1.37081	8.29732	2.85672e-16	1.31627e-14	26.1693
RGS13	0.254428	0.94454	8.29322	2.95145e-16	1.35635e-14	26.1374
PGM5	0.461531	2.16978	8.27417	3.4335e-16	1.57376e-14	25.9892
ZBP1	0.474498	1.93977	8.25783	3.90848e-16	1.78681e-14	25.8622
CASQ2	0.477984	1.99073	8.25735	3.92337e-16	1.78895e-14	25.8585
ZC3H12D	0.356263	1.87167	8.25567	3.9759e-16	1.80821e-14	25.8455
NCR1	0.158498	0.865695	8.24406	4.35877e-16	1.97721e-14	25.7554
ITGB7	0.406039	2.46935	8.22898	4.91022e-16	2.22162e-14	25.6387
EBF3	0.390664	2.16294	8.22821	4.94051e-16	2.22958e-14	25.6327
LCP2	0.400428	3.81637	8.223	5.14773e-16	2.31714e-14	25.5925
MMP14	-0.493761	7.84216	-8.22195	5.19069e-16	2.3305e-14	25.5843
PAX5	0.446352	1.38518	8.21572	5.45209e-16	2.44162e-14	25.5362
CLECL1	0.30478	1.64609	8.20377	5.99058e-16	2.67594e-14	25.4439
BMP8B	-0.47948	2.5852	-8.20163	6.09248e-16	2.71456e-14	25.4274
WAS	0.40306	4.18902	8.1954	6.39849e-16	2.84369e-14	25.3794
CD300LG	0.501367	1.57523	8.19338	6.50114e-16	2.88201e-14	25.3638
IFNG	0.409603	1.27935	8.18625	6.87599e-16	3.0405e-14	25.3089
TMEM88	0.410191	2.97533	8.17996	7.22487e-16	3.18675e-14	25.2604
N4BP2L1	0.332803	3.29954	8.16691	8.00424e-16	3.52166e-14	25.1601
CTSB	-0.333068	9.07591	-8.16627	8.04465e-16	3.5306e-14	25.1552
CSMD2	-0.248074	1.20026	-8.16201	8.31757e-16	3.64127e-14	25.1225
SRGN	0.466328	7.31379	8.15398	8.85796e-16	3.8682e-14	25.0609
IL9R	0.220192	1.17208	8.15214	8.9865e-16	3.91459e-14	25.0468
NRIP2	0.323762	2.90091	8.14885	9.22107e-16	4.00683e-14	25.0215
GBP5	0.703332	3.27178	8.14792	9.28887e-16	4.02632e-14	25.0143
SLC6A1	-0.242975	1.39768	-8.1384	1.00072e-15	4.327e-14	24.9414
TPI1	-0.304738	8.84753	-8.1357	1.02206e-15	4.40843e-14	24.9207
IGHV5-78	0.59382	1.70282	8.1251	1.11039e-15	4.77769e-14	24.8396
LINC01281	0.194688	0.91289	8.11986	1.15673e-15	4.96488e-14	24.7995
GP1BA	0.356207	1.80017	8.10759	1.2729e-15	5.45018e-14	24.7058
ICAM2	0.376319	3.64475	8.09593	1.39405e-15	5.95438e-14	24.6168
IGLJ3	0.321539	1.18695	8.0935	1.42063e-15	6.05321e-14	24.5983
IRF1	0.428148	5.27161	8.08388	1.53104e-15	6.50786e-14	24.525
BTN3A3	0.424798	4.44516	8.08212	1.55209e-15	6.58137e-14	24.5117
COL14A1	0.72942	4.81296	8.08176	1.55644e-15	6.58393e-14	24.5089
CHST6	-0.37472	1.43967	-8.05828	1.86781e-15	7.88208e-14	24.3304
ACAN	-0.454316	1.76747	-8.04383	2.08911e-15	8.79481e-14	24.2208
RASSF5	0.414617	3.98648	8.0302	2.32157e-15	9.75003e-14	24.1175
PGK1	-0.328145	7.90615	-8.02117	2.4893e-15	1.04295e-13	24.0492
PDE7B	0.296534	1.92476	8.01705	2.56975e-15	1.07409e-13	24.0181
LGALS2	0.607538	3.09138	7.99085	3.14508e-15	1.3102e-13	23.8203
ENO2	-0.611178	4.96065	-7.99066	3.14955e-15	1.3102e-13	23.8189
SLCO2A1	0.467511	4.53857	7.98305	3.3396e-15	1.38597e-13	23.7616
CLDN11	0.505681	2.58675	7.97743	3.48708e-15	1.44377e-13	23.7193
PLOD3	-0.326198	5.99197	-7.97202	3.63497e-15	1.50145e-13	23.6786
MCEMP1	-0.297725	1.27257	-7.95042	4.29042e-15	1.76804e-13	23.5164
GALNS	-0.278688	3.73914	-7.94171	4.58646e-15	1.88561e-13	23.4511
PTPRB	0.395478	3.07973	7.91755	5.51725e-15	2.26298e-13	23.2703
ALDH2	0.509806	5.65793	7.90713	5.97411e-15	2.44465e-13	23.1924
CPNE5	0.400014	2.67603	7.90488	6.07742e-15	2.47671e-13	23.1757
APOBEC3C	0.408889	5.10993	7.90481	6.08066e-15	2.47671e-13	23.1752
PECAM1	0.375858	6.20155	7.89515	6.54546e-15	2.65985e-13	23.1031
HLA-E	0.360828	9.52069	7.88398	7.12668e-15	2.88935e-13	23.0198
VPREB3	0.579818	2.236	7.87596	7.57465e-15	3.06389e-13	22.9602
ELMO1	0.321244	3.34105	7.86968	7.94502e-15	3.20632e-13	22.9135
VAV1	0.411725	3.51892	7.85864	8.63964e-15	3.47864e-13	22.8315
SMAP2	0.293668	6.06655	7.8567	8.76765e-15	3.52211e-13	22.8171
CXCR5	0.163422	0.84032	7.85572	8.83309e-15	3.54029e-13	22.8098
DCBLD1	-0.343818	3.5986	-7.84772	9.38573e-15	3.75322e-13	22.7505
PALMD	0.470979	3.66519	7.84331	9.70434e-15	3.87181e-13	22.7178
KCTD12	0.427367	6.43435	7.83931	1.00028e-14	3.98183e-13	22.6882
TUBB3	-0.468858	3.00094	-7.83253	1.05296e-14	4.18205e-13	22.638
RBP5	0.579825	3.71349	7.83135	1.06239e-14	4.21e-13	22.6293
KIF21B	0.340193	2.14846	7.82603	1.10606e-14	4.37318e-13	22.5899
ITGA5	-0.358184	5.7138	-7.81525	1.19988e-14	4.73345e-13	22.5102
NAP1L2	0.491512	2.28107	7.80589	1.28774e-14	5.06868e-13	22.4411
TXNIP	0.461401	9.12088	7.80212	1.32485e-14	5.20308e-13	22.4133
LAT	0.197347	1.55345	7.8	1.34623e-14	5.27523e-13	22.3976
TRDV3	0.173214	0.779523	7.79801	1.36653e-14	5.34284e-13	22.383
PIK3CG	0.399179	2.41592	7.79587	1.38875e-14	5.41766e-13	22.3672
GPRASP1	0.387367	2.70173	7.78811	1.47243e-14	5.73138e-13	22.31
SCIMP	0.338914	2.25334	7.77752	1.59453e-14	6.19292e-13	22.2321
PDE3B	0.427805	1.85965	7.77468	1.62895e-14	6.31262e-13	22.2112
CALU	-0.345688	7.36376	-7.76653	1.73179e-14	6.69637e-13	22.1513
ANGPTL1	0.49084	2.27578	7.76479	1.75455e-14	6.76947e-13	22.1386
CADM3	0.477838	1.88147	7.76269	1.7825e-14	6.86225e-13	22.1231
CD53	0.463448	5.85669	7.76081	1.80784e-14	6.94456e-13	22.1093
TNFSF14	0.293034	1.57835	7.7383	2.14014e-14	8.20308e-13	21.9443
NDRG4	-0.370645	2.13859	-7.73674	2.16521e-14	8.28111e-13	21.9329
BIRC3	0.565063	4.10402	7.73168	2.24878e-14	8.58204e-13	21.8959
GBP2	0.4328	6.11751	7.71333	2.57932e-14	9.8221e-13	21.7618
ISCU	0.220931	6.64299	7.71265	2.59248e-14	9.85086e-13	21.7568
KLHL6	0.374226	2.2973	7.71019	2.6404e-14	9.99333e-13	21.7389
USP30-AS1	0.412919	2.1776	7.71014	2.64136e-14	9.99333e-13	21.7386
BMP1	-0.348197	4.14289	-7.70535	2.73744e-14	1.03346e-12	21.7036
SLC2A1	-0.438037	5.78233	-7.69795	2.89288e-14	1.0898e-12	21.6496
PFKFB4	-0.277897	3.23552	-7.69696	2.91426e-14	1.0955e-12	21.6424
KLRD1	0.214826	1.21575	7.69482	2.96098e-14	1.11068e-12	21.6269
MFSD12	-0.264647	5.17381	-7.69299	3.00175e-14	1.12357e-12	21.6135
LINC00520	-0.142835	0.956488	-7.69176	3.02928e-14	1.13147e-12	21.6046
SPARCL1	0.543867	8.3105	7.69015	3.06585e-14	1.1427e-12	21.5928
MYO1G	0.365472	2.71577	7.67538	3.42205e-14	1.27276e-12	21.4854
PIK3CD	0.389606	3.70439	7.6624	3.76823e-14	1.39855e-12	21.3912
CNR2	0.233724	0.981027	7.64641	4.24278e-14	1.57135e-12	21.2752
TMEM119	0.526503	5.4148	7.63997	4.45002e-14	1.64463e-12	21.2286
GPI	-0.29888	7.37513	-7.63756	4.53025e-14	1.67077e-12	21.2112
TGFBR2	0.438101	6.15013	7.6352	4.60997e-14	1.69661e-12	21.1941
PLA1A	0.450406	2.74227	7.63446	4.63516e-14	1.70231e-12	21.1888
CAMK4	0.256723	1.50718	7.62501	4.97072e-14	1.82173e-12	21.1205
SH2D1B	0.183155	0.939417	7.61773	5.2454e-14	1.9184e-12	21.0679
BCAR1	-0.281787	4.49855	-7.60982	5.56092e-14	2.02956e-12	21.0108
GPR183	0.537074	4.63644	7.60581	5.72787e-14	2.08616e-12	20.9819
TEK	0.402894	3.40672	7.60398	5.80529e-14	2.10998e-12	20.9688
CDH2	-0.555098	2.51271	-7.5999	5.98278e-14	2.16999e-12	20.9393
TCF7	0.399026	3.17173	7.59544	6.18242e-14	2.23778e-12	20.9073
GRM8	-0.158459	0.943248	-7.5864	6.60801e-14	2.3869e-12	20.8422
BTN3A1	0.355791	4.86525	7.58355	6.7479e-14	2.43243e-12	20.8217
GLI1	0.300445	1.63862	7.57994	6.92937e-14	2.49273e-12	20.7958
SLC7A3	0.354251	1.16996	7.57534	7.16803e-14	2.57331e-12	20.7627
CR2	0.577031	1.34015	7.56893	7.51342e-14	2.6918e-12	20.7167
TSHZ2	0.431855	2.76919	7.56797	7.56679e-14	2.7054e-12	20.7098
ANGPT2	-0.337715	3.17906	-7.56535	7.71382e-14	2.75236e-12	20.691
SLAMF9	-0.360256	1.61597	-7.562	7.9055e-14	2.81503e-12	20.667
HK3	-0.478141	2.54103	-7.56119	7.95271e-14	2.82611e-12	20.6612
IGHG1	1.06179	7.57753	7.5554	8.29792e-14	2.94283e-12	20.6197
RUNX1T1	0.283593	1.92407	7.55159	8.53274e-14	3.02e-12	20.5924
CRHBP	0.187419	1.04608	7.55129	8.55147e-14	3.02054e-12	20.5903
PLCL2	0.356003	3.00563	7.54701	8.82389e-14	3.11051e-12	20.5596
APBB1IP	0.371337	4.02897	7.54303	9.08474e-14	3.19604e-12	20.5312
PATL2	0.262542	1.38985	7.53728	9.47501e-14	3.32668e-12	20.4901
ECSCR	0.373668	3.93445	7.53225	9.83014e-14	3.44447e-12	20.4541
CSF2RA	0.378604	3.1829	7.53088	9.92922e-14	3.47226e-12	20.4443
PLIN1	0.987539	3.80105	7.52059	1.07046e-13	3.73595e-12	20.3709
TLR7	0.41075	3.10542	7.51891	1.08364e-13	3.77446e-12	20.3589
RAC2	0.435638	5.67353	7.51054	1.15189e-13	4.00423e-12	20.2992
ARHGAP30	0.390273	4.57184	7.50861	1.16821e-13	4.05296e-12	20.2855
DIRAS1	-0.560371	3.2778	-7.50267	1.21997e-13	4.22417e-12	20.2431
ACSM5	0.327122	1.72276	7.50052	1.23923e-13	4.28242e-12	20.2278
CPA3	0.790522	4.6988	7.47857	1.45373e-13	5.01379e-12	20.0719
FOXP3	0.383767	3.06637	7.47667	1.474e-13	5.07373e-12	20.0584
DEF6	0.320755	5.05946	7.4484	1.80945e-13	6.21624e-12	19.8581
FN1	-0.607183	9.4484	-7.44714	1.82604e-13	6.26096e-12	19.8492
PDE2A	0.380924	2.59896	7.44162	1.90047e-13	6.4964e-12	19.8102
CDC42SE2	0.252579	5.36368	7.4415	1.90211e-13	6.4964e-12	19.8093
CLEC5A	-0.495661	2.67164	-7.44077	1.91219e-13	6.51815e-12	19.8042
LIPT1	0.217164	3.89153	7.43557	1.98545e-13	6.75478e-12	19.7674
GALNT16	0.542302	3.0058	7.42347	2.16684e-13	7.35761e-12	19.6821
HGF	0.317885	2.04215	7.41113	2.36853e-13	8.02693e-12	19.5952
PLOD2	-0.493277	5.41323	-7.40909	2.40359e-13	8.13006e-12	19.5808
ADM	-0.59365	4.26937	-7.40037	2.55936e-13	8.6403e-12	19.5195
WDFY4	0.36499	2.44867	7.39159	2.72637e-13	9.18646e-12	19.4578
ADCY4	0.34412	2.84894	7.38722	2.81333e-13	9.4613e-12	19.4271
LGALS1	-0.378341	10.2099	-7.38553	2.8477e-13	9.55859e-12	19.4152
TNFSF8	0.335625	2.43381	7.38175	2.92619e-13	9.80328e-12	19.3887
IL18BP	0.334134	3.75889	7.37972	2.96899e-13	9.92772e-12	19.3745
CD22	0.459218	2.57771	7.37865	2.992e-13	9.98565e-12	19.367
PPEF1	-0.367553	2.22583	-7.37221	3.13355e-13	1.04382e-11	19.3219
MYRIP	0.420783	2.11886	7.36441	3.31374e-13	1.10175e-11	19.2673
SLA	0.408252	3.7906	7.3608	3.40064e-13	1.12851e-11	19.242
IGHV1-69	0.928669	3.3165	7.35953	3.43185e-13	1.13672e-11	19.2331
GBP1P1	0.493164	2.44105	7.35893	3.44668e-13	1.13948e-11	19.2289
KL	0.316666	1.55467	7.34513	3.80428e-13	1.25534e-11	19.1325
COL6A6	0.337023	1.28587	7.34093	3.92038e-13	1.29123e-11	19.1031
PARVG	0.325683	2.82816	7.3344	4.10762e-13	1.35036e-11	19.0576
ENO1	-0.323365	8.80433	-7.32515	4.38813e-13	1.43988e-11	18.9931
ATOH8	0.314771	1.543	7.3227	4.46534e-13	1.46248e-11	18.9761
COL5A3	-0.470669	4.66848	-7.31599	4.68415e-13	1.53129e-11	18.9294
GAPDH	-0.321115	11.3409	-7.3083	4.94803e-13	1.61455e-11	18.8759
IGLON5	-0.237064	0.989447	-7.29125	5.58607e-13	1.81732e-11	18.7575
ARHGDIB	0.367947	8.34397	7.29115	5.59015e-13	1.81732e-11	18.7568
SH2D3C	0.294691	3.74273	7.28986	5.6417e-13	1.83068e-11	18.7479
CXCL14	0.987645	7.49277	7.28953	5.65461e-13	1.83149e-11	18.7456
CASP10	0.296836	2.70324	7.28866	5.68965e-13	1.83944e-11	18.7396
GCSAM	0.3369	2.00553	7.27592	6.22845e-13	2.00994e-11	18.6513
LRRK2	0.382259	2.44073	7.27092	6.45326e-13	2.07866e-11	18.6167
CXCL13	1.04036	4.59093	7.2695	6.51845e-13	2.09581e-11	18.6069
RTP5	0.088559	0.782621	7.26025	6.95974e-13	2.23266e-11	18.543
SRL	0.178533	1.18506	7.26005	6.96951e-13	2.23266e-11	18.5416
SLC6A8	-0.404808	5.14675	-7.25275	7.33899e-13	2.34634e-11	18.4912
FGD2	0.286952	2.19046	7.25252	7.3511e-13	2.34634e-11	18.4896
KLRC4	0.161306	0.741663	7.24895	7.539e-13	2.40194e-11	18.4649
KLHDC8A	-0.277386	1.51332	-7.24295	7.86551e-13	2.50143e-11	18.4236
CYSLTR1	0.383803	2.50373	7.24146	7.94882e-13	2.52336e-11	18.4133
ANKRD55	0.167434	0.89112	7.24051	8.00258e-13	2.53584e-11	18.4067
MAS1L	0.126511	0.776964	7.23573	8.27705e-13	2.61808e-11	18.3738
UNC5B-AS1	-0.321318	1.6201	-7.23162	8.5207e-13	2.6903e-11	18.3455
BTK	0.339572	3.32715	7.23065	8.57937e-13	2.70397e-11	18.3388
KIAA1549L	-0.410384	2.40124	-7.22884	8.68923e-13	2.73368e-11	18.3264
LST1	0.352709	4.14282	7.21581	9.52468e-13	2.99116e-11	18.2368
CLEC4C	0.230872	0.824145	7.19485	1.10378e-12	3.46014e-11	18.093
EDNRB	0.437289	3.28566	7.19055	1.13763e-12	3.5599e-11	18.0635
MS4A2	0.422663	1.9369	7.18967	1.14462e-12	3.5754e-11	18.0575
ACACB	0.459791	3.30251	7.17809	1.24152e-12	3.87121e-11	17.9783
PDE1A	0.280852	1.9968	7.17605	1.25935e-12	3.91985e-11	17.9644
SLC38A7	-0.209332	3.91636	-7.17346	1.28245e-12	3.98469e-11	17.9466
DIAPH3	-0.373941	2.66215	-7.17167	1.29857e-12	4.02764e-11	17.9344
SMOX	-0.380461	3.69397	-7.16064	1.40285e-12	4.34338e-11	17.8591
ACP5	-0.463336	6.40126	-7.15069	1.50388e-12	4.64799e-11	17.7913
TNXB	0.415744	2.11513	7.14777	1.53485e-12	4.73537e-11	17.7714
GNGT2	0.237472	2.22103	7.14719	1.54105e-12	4.74617e-11	17.7675
AIF1	0.351622	5.94268	7.14474	1.56761e-12	4.8195e-11	17.7508
SYNPO2	0.510548	3.72249	7.14022	1.61788e-12	4.96535e-11	17.72
LINC00926	0.353391	2.18778	7.13495	1.67847e-12	5.14014e-11	17.6842
VKORC1	-0.241657	6.50196	-7.13476	1.68068e-12	5.14014e-11	17.6829
ACOT7	-0.32502	4.831	-7.13237	1.70893e-12	5.21744e-11	17.6666
SNCAIP	0.31543	1.79064	7.12633	1.78238e-12	5.43225e-11	17.6256
PSTPIP1	0.374065	2.44549	7.12481	1.80129e-12	5.48034e-11	17.6153
LRRN4CL	0.464985	2.46806	7.11147	1.97646e-12	6.0029e-11	17.5248
ITGB2-AS1	0.382868	2.27006	7.10494	2.06823e-12	6.27078e-11	17.4805
MEGF10	-0.435351	1.7156	-7.09982	2.14308e-12	6.48651e-11	17.4459
HTR2B	0.376796	2.25033	7.09873	2.15932e-12	6.5244e-11	17.4385
SLC9B2	-0.334053	2.70168	-7.09676	2.1891e-12	6.60305e-11	17.4252
PTTG1IP	-0.217576	8.86613	-7.09491	2.21743e-12	6.677e-11	17.4126
BTG2	0.557588	7.78102	7.08626	2.35449e-12	7.07276e-11	17.3541
HSD11B1	0.500168	2.90467	7.08611	2.35691e-12	7.07276e-11	17.3531
P2RX5	0.361088	1.56059	7.07998	2.45913e-12	7.36691e-11	17.3117
FAM162B	0.327806	2.20902	7.07728	2.5055e-12	7.49301e-11	17.2935
LAG3	0.471572	2.60142	7.06389	2.74861e-12	8.2061e-11	17.2032
WIPF1	0.352243	4.85922	7.05971	2.82913e-12	8.43214e-11	17.1751
TIFAB	0.230627	1.12293	7.05757	2.87116e-12	8.54293e-11	17.1607
UNC5B	-0.40687	5.4811	-7.04151	3.20763e-12	9.52789e-11	17.0527
HSPB6	0.589221	3.56215	7.03732	3.30148e-12	9.79013e-11	17.0246
F10	0.327829	2.1539	7.03705	3.3077e-12	9.79202e-11	17.0227
TUBA1A	-0.353442	8.58884	-7.03404	3.37702e-12	9.9804e-11	17.0025
ADAMTS7	-0.280834	2.58021	-7.02239	3.65877e-12	1.07949e-10	16.9244
ITIH3	0.201626	1.19277	7.01355	3.88791e-12	1.14517e-10	16.8652
VAMP5	0.319992	6.04751	7.01243	3.91796e-12	1.15209e-10	16.8577
ALDH1B1	-0.29944	5.46563	-7.01061	3.9672e-12	1.16462e-10	16.8455
CLDN14	-0.212326	1.19698	-7.0101	3.98108e-12	1.16674e-10	16.8421
ANXA2R	0.302361	2.53073	7.00705	4.06534e-12	1.18785e-10	16.8217
SOCS1	0.40584	3.3007	7.007	4.06664e-12	1.18785e-10	16.8214
ARHGEF6	0.448622	5.47541	7.0006	4.24905e-12	1.23907e-10	16.7786
DBNDD1	-0.389952	4.75325	-6.98802	4.63157e-12	1.34838e-10	16.6946
PPP2R2B	0.126141	0.837473	6.98434	4.74961e-12	1.38029e-10	16.6701
NIPSNAP3B	0.310496	2.25182	6.98412	4.75689e-12	1.38029e-10	16.6686
SELE	0.540998	2.82768	6.98379	4.76771e-12	1.38114e-10	16.6664
PTPRN	-0.263894	1.12628	-6.9804	4.87928e-12	1.41113e-10	16.6439
TLR3	0.363985	3.01005	6.98012	4.88873e-12	1.41154e-10	16.642
LRRN3	0.411917	1.952	6.9785	4.94325e-12	1.42494e-10	16.6312
SSTR3	0.141084	0.995765	6.96702	5.34645e-12	1.53864e-10	16.5548
GPR15	0.284734	1.11244	6.94335	6.28249e-12	1.80506e-10	16.3976
CCDC141	0.0848543	0.608541	6.94061	6.40078e-12	1.83604e-10	16.3794
SIGLEC6	0.261376	1.31087	6.93596	6.60644e-12	1.89194e-10	16.3486
IL3RA	0.287522	4.36057	6.93523	6.63954e-12	1.89749e-10	16.3437
CASP4	0.275433	4.44928	6.93505	6.64742e-12	1.89749e-10	16.3426
EXTL1	-0.474234	2.02596	-6.93367	6.71017e-12	1.91229e-10	16.3334
CDT1	-0.42976	3.95603	-6.92674	7.03358e-12	1.99811e-10	16.2876
HSF5	0.0862489	0.62521	6.92673	7.03409e-12	1.99811e-10	16.2875
NETO1	-0.25416	0.970803	-6.92449	7.14177e-12	2.02542e-10	16.2727
ADAM33	0.397352	2.44786	6.92419	7.15662e-12	2.02636e-10	16.2707
LAMP3	0.631992	3.54574	6.9212	7.30337e-12	2.06236e-10	16.2509
B4GALNT1	-0.339803	1.83897	-6.92112	7.30726e-12	2.06236e-10	16.2504
NGFR	0.574087	3.20485	6.92053	7.33639e-12	2.06726e-10	16.2465
IQGAP2	0.527039	4.45962	6.92026	7.35016e-12	2.06782e-10	16.2447
GJB2	-0.712889	5.4974	-6.91802	7.46252e-12	2.09607e-10	16.2299
PIP4K2A	0.253153	5.09706	6.90109	8.36968e-12	2.34712e-10	16.1181
PDCD4-AS1	0.317023	3.23863	6.89944	8.46378e-12	2.36972e-10	16.1072
PLCXD3	0.259047	1.05502	6.89777	8.55974e-12	2.39277e-10	16.0963
ITPRIPL1	0.270831	1.68542	6.8951	8.71575e-12	2.43251e-10	16.0787
KIF17	0.176117	1.57421	6.8873	9.18803e-12	2.56025e-10	16.0273
NLRP1	0.282231	2.66081	6.88701	9.20591e-12	2.56117e-10	16.0254
LINC01197	0.122061	0.85129	6.88514	9.3228e-12	2.58958e-10	16.0131
SPHK1	-0.430684	4.75065	-6.88429	9.37669e-12	2.60044e-10	16.0075
GPR34	0.457721	4.08053	6.87963	9.67662e-12	2.67841e-10	15.9768
FUT7	0.251152	1.44933	6.87945	9.68834e-12	2.67841e-10	15.9756
CCR6	0.166712	0.852373	6.87405	1.00479e-11	2.77345e-10	15.9401
MMP27	0.172747	0.890136	6.87361	1.00776e-11	2.77727e-10	15.9373
LRP12	-0.338837	2.81942	-6.86945	1.03645e-11	2.85185e-10	15.9099
EVI2A	0.385376	4.63886	6.86851	1.04303e-11	2.86549e-10	15.9038
ADAMTS14	-0.35449	2.66188	-6.86652	1.05712e-11	2.89965e-10	15.8907
MYH9	-0.271869	8.83452	-6.86051	1.10076e-11	3.01464e-10	15.8513
LINC00324	0.323915	3.23431	6.85875	1.11393e-11	3.04596e-10	15.8397
IL15	0.23854	1.94127	6.84887	1.19044e-11	3.2501e-10	15.775
ITIH5	0.479885	2.88183	6.84738	1.20246e-11	3.27487e-10	15.7652
SPIB	0.534623	1.75886	6.84728	1.20324e-11	3.27487e-10	15.7646
DBH-AS1	0.277495	1.8725	6.83854	1.27601e-11	3.46754e-10	15.7074
EAF2	0.342415	3.06363	6.83764	1.28378e-11	3.48328e-10	15.7015
GUCA1A	-0.0980183	0.758949	-6.83722	1.28737e-11	3.48761e-10	15.6988
LAMA2	0.507779	3.78491	6.82498	1.3976e-11	3.78042e-10	15.6188
MMRN2	0.350088	4.51061	6.823	1.41625e-11	3.82497e-10	15.6059
CIDEA	0.634582	2.02641	6.8227	1.41907e-11	3.82671e-10	15.604
PCAT6	-0.374349	4.55286	-6.82117	1.43376e-11	3.86037e-10	15.5939
ENAM	0.0388601	0.550319	6.82085	1.43676e-11	3.86254e-10	15.5919
ERMN	-0.324061	1.45045	-6.81267	1.51768e-11	4.07383e-10	15.5386
KIF3C	-0.330925	3.93137	-6.79759	1.67868e-11	4.49912e-10	15.4404
WFDC1	-0.257378	1.59956	-6.78836	1.78543e-11	4.77794e-10	15.3804
SUGCT	-0.354118	3.36822	-6.78429	1.83452e-11	4.90183e-10	15.354
RSPO3	0.42576	2.68733	6.77137	1.99935e-11	5.33414e-10	15.2702
OSCAR	-0.323441	3.24893	-6.7635	2.10694e-11	5.61265e-10	15.2192
ITGB3	-0.307569	1.98099	-6.7563	2.21012e-11	5.87859e-10	15.1727
PEAR1	0.331201	2.87331	6.75275	2.26283e-11	6.00968e-10	15.1497
FBLN5	0.442404	5.17541	6.75196	2.27478e-11	6.03229e-10	15.1446
NCF4	0.341861	4.07633	6.74585	2.36886e-11	6.2723e-10	15.1052
GLCCI1	0.333674	3.89331	6.74442	2.39156e-11	6.32287e-10	15.0959
DPT	0.631554	5.92601	6.72946	2.64079e-11	6.97129e-10	14.9994
ADIPOQ	0.946045	3.6209	6.71989	2.8133e-11	7.41555e-10	14.9378
SP110	0.282955	3.56142	6.71942	2.82203e-11	7.4274e-10	14.9348
PFKP	-0.483373	5.06155	-6.71221	2.95987e-11	7.77851e-10	14.8884
GPIHBP1	0.472204	2.56088	6.70804	3.0425e-11	7.98371e-10	14.8616
C1orf162	0.32728	4.61219	6.70656	3.07238e-11	8.0501e-10	14.8521
ACTN1	-0.289058	6.90162	-6.69415	3.33425e-11	8.72322e-10	14.7725
LRRC4B	0.202825	1.07714	6.68951	3.43775e-11	8.9806e-10	14.7428
VAMP1	0.304376	3.57187	6.68456	3.55174e-11	9.2646e-10	14.7111
RAPGEF3	0.311629	2.63605	6.68393	3.56638e-11	9.289e-10	14.7071
ANK2	0.307996	2.08279	6.66862	3.94392e-11	1.02523e-09	14.6092
DHCR7	-0.406467	6.04548	-6.66847	3.94789e-11	1.02523e-09	14.6082
GYPE	0.12299	0.882914	6.6582	4.22328e-11	1.09512e-09	14.5426
SEMA3G	0.493474	4.21717	6.65584	4.28893e-11	1.1105e-09	14.5276
OGN	0.751803	4.10473	6.65277	4.37622e-11	1.13144e-09	14.508
NCS1	-0.31676	4.06009	-6.64995	4.45778e-11	1.15083e-09	14.49
NRP2	-0.326972	3.86865	-6.64904	4.48451e-11	1.15603e-09	14.4842
NLRP3	0.271755	2.13814	6.64429	4.62621e-11	1.19081e-09	14.454
DLGAP4	-0.191718	5.59557	-6.64019	4.75206e-11	1.22141e-09	14.4279
CCL4	0.422351	3.95008	6.62915	5.10755e-11	1.31086e-09	14.3577
TNNT3	0.383435	1.62999	6.62119	5.38012e-11	1.3788e-09	14.3071
KLRF1	0.278476	1.48496	6.61972	5.43182e-11	1.39002e-09	14.2978
PRC1	-0.461415	5.20305	-6.61167	5.72459e-11	1.46281e-09	14.2468
AHNAK2	-0.467937	3.4956	-6.60717	5.89477e-11	1.50411e-09	14.2183
GPR65	0.311064	2.95097	6.60028	6.16518e-11	1.57082e-09	14.1747
GNG2	0.30099	3.42836	6.59406	6.41973e-11	1.63331e-09	14.1353
ZFP36L2	0.341174	7.36366	6.59383	6.42947e-11	1.63342e-09	14.1339
IL21	0.140968	0.749332	6.59192	6.50992e-11	1.65147e-09	14.1218
CCDC152	0.230767	2.30159	6.58839	6.66073e-11	1.68729e-09	14.0995
TMEM45A	-0.474318	4.67668	-6.58589	6.76982e-11	1.71245e-09	14.0837
LIPE	0.528189	3.40918	6.58294	6.90077e-11	1.74307e-09	14.0651
PNP	-0.311763	5.39848	-6.5787	7.09357e-11	1.78919e-09	14.0383
IL11	-0.230664	1.61521	-6.57396	7.31494e-11	1.83982e-09	14.0084
TESC	0.360114	2.32931	6.57381	7.32202e-11	1.83982e-09	14.0075
OPCML	-0.174138	0.903891	-6.57373	7.32573e-11	1.83982e-09	14.007
NCKAP1L	0.365579	3.88656	6.57312	7.35459e-11	1.84443e-09	14.0032
LIFR	0.412097	3.49487	6.56636	7.68418e-11	1.92433e-09	13.9605
LIMD2	0.370801	3.63821	6.56312	7.84703e-11	1.96232e-09	13.9402
CLSTN1	-0.243373	7.58716	-6.56171	7.91896e-11	1.97749e-09	13.9313
NFIA	0.408827	4.96268	6.55921	8.04819e-11	2.0069e-09	13.9156
FMO2	0.594265	3.4226	6.55451	8.29647e-11	2.06588e-09	13.886
CDCP1	-0.389964	4.71603	-6.54941	8.57455e-11	2.1321e-09	13.854
AIM2	0.480176	2.37466	6.54679	8.72131e-11	2.16552e-09	13.8375
AGAP2	0.243503	2.14501	6.5423	8.97756e-11	2.226e-09	13.8093
LAP3	0.283495	7.40378	6.54095	9.05656e-11	2.24008e-09	13.8008
TMEM208	-0.231049	6.31916	-6.54089	9.05987e-11	2.24008e-09	13.8005
CBX7	0.339294	4.32601	6.5385	9.2006e-11	2.27168e-09	13.7855
PXDN	-0.422602	6.41491	-6.53692	9.2951e-11	2.29179e-09	13.7755
SPATA12	-0.151477	1.02962	-6.52853	9.81154e-11	2.41573e-09	13.723
TNFRSF13C	0.371316	1.87258	6.52487	1.0046e-10	2.46999e-09	13.7
TDRD10	0.228731	1.49415	6.52183	1.02443e-10	2.51523e-09	13.681
FCER2	0.347501	1.17007	6.51119	1.09703e-10	2.68971e-09	13.6145
SAMD14	-0.150721	1.49915	-6.50434	1.14636e-10	2.80675e-09	13.5717
SOX4	-0.320098	7.0546	-6.50272	1.1584e-10	2.83228e-09	13.5616
EDIL3	-0.526814	4.25532	-6.5022	1.16226e-10	2.83776e-09	13.5584
TP63	0.516146	2.45797	6.49157	1.24426e-10	3.03376e-09	13.4921
CHPF	-0.29242	6.88682	-6.4904	1.25361e-10	3.05232e-09	13.4848
APOL6	0.377277	4.99365	6.48311	1.31357e-10	3.19188e-09	13.4394
IDO1	0.649888	3.38088	6.483	1.31457e-10	3.19188e-09	13.4387
CHRM3-AS2	0.154977	0.708826	6.48204	1.32261e-10	3.20697e-09	13.4328
GPRIN1	-0.326081	3.0702	-6.4815	1.32718e-10	3.2136e-09	13.4294
SERPINH1	-0.33438	7.68655	-6.48019	1.33837e-10	3.23624e-09	13.4213
PSMD2	-0.223552	7.74408	-6.47275	1.40364e-10	3.38938e-09	13.375
HEATR9	0.0912975	0.637212	6.46967	1.43161e-10	3.45218e-09	13.3558
EFR3B	-0.336784	2.22754	-6.46413	1.48314e-10	3.57154e-09	13.3215
SDC2	-0.441526	6.27359	-6.46355	1.4887e-10	3.58002e-09	13.3178
TNFRSF8	0.223862	1.55155	6.46291	1.49478e-10	3.58971e-09	13.3139
PRKCQ-AS1	0.281608	1.36816	6.46228	1.50079e-10	3.59922e-09	13.31
TRAPPC3L	0.085557	0.701456	6.45573	1.56483e-10	3.74595e-09	13.2694
HS1BP3	-0.162223	3.89094	-6.45555	1.56662e-10	3.74595e-09	13.2683
BTN3A2	0.334695	4.97948	6.45538	1.56837e-10	3.74595e-09	13.2672
TWIST2	0.392191	3.0842	6.44938	1.62954e-10	3.88675e-09	13.23
ADCY5	0.514726	2.52279	6.44255	1.70197e-10	4.05401e-09	13.1878
SVEP1	0.395273	2.72468	6.4366	1.76772e-10	4.20493e-09	13.151
EIF4EBP1	-0.42059	7.08396	-6.43414	1.79565e-10	4.26558e-09	13.1357
FMNL1	0.284394	3.8255	6.42972	1.84682e-10	4.38121e-09	13.1084
MYCT1	0.310748	3.57652	6.42757	1.87226e-10	4.43556e-09	13.0952
SLC35D3	-0.133715	0.670298	-6.42683	1.88107e-10	4.45043e-09	13.0906
CCM2L	0.254494	2.78514	6.42288	1.92886e-10	4.55736e-09	13.0662
TMCC3	0.332189	3.27873	6.4128	2.05631e-10	4.85194e-09	13.0041
TPM2	-0.401792	6.06597	-6.40885	2.10845e-10	4.9683e-09	12.9798
CIDEC	0.79901	3.15643	6.40119	2.21333e-10	5.20844e-09	12.9326
COL4A1	-0.342248	7.69454	-6.40097	2.21631e-10	5.20848e-09	12.9313
CYSLTR2	0.195693	1.46516	6.39432	2.31157e-10	5.42507e-09	12.8904
GPD1	0.704546	2.96492	6.39361	2.32202e-10	5.44233e-09	12.8861
RAB33A	0.256787	2.07213	6.39271	2.33527e-10	5.46466e-09	12.8805
THRSP	0.815215	4.05591	6.39254	2.33777e-10	5.46466e-09	12.8795
PVR	-0.299848	4.44201	-6.38686	2.42333e-10	5.65713e-09	12.8446
DHH	0.181086	1.19443	6.38059	2.52126e-10	5.87792e-09	12.8061
ZBTB16	0.443993	1.89539	6.37419	2.62516e-10	6.11203e-09	12.7669
GAL	-0.560499	2.17321	-6.36799	2.72983e-10	6.34731e-09	12.729
GPR25	0.164763	0.792823	6.36639	2.75735e-10	6.40281e-09	12.7192
PAMR1	0.403466	2.86134	6.36609	2.76274e-10	6.40685e-09	12.7173
CD40	0.311341	4.32275	6.36507	2.78044e-10	6.43941e-09	12.7111
TM6SF2	-0.163438	1.39271	-6.35804	2.90638e-10	6.72189e-09	12.6681
CPED1	0.377183	2.93925	6.35783	2.91007e-10	6.72189e-09	12.6669
SAMD9L	0.427473	4.74145	6.35242	3.01089e-10	6.93784e-09	12.6338
ULBP2	-0.372858	2.04771	-6.35239	3.01147e-10	6.93784e-09	12.6336
PSMB9	0.441145	5.59838	6.35046	3.04826e-10	7.01341e-09	12.6218
CHL1	0.365881	1.86045	6.34868	3.08262e-10	7.08317e-09	12.611
CXCL11	0.658762	4.03117	6.34464	3.16182e-10	7.25565e-09	12.5863
SRC	-0.241662	4.78004	-6.3397	3.26146e-10	7.47454e-09	12.5562
NR3C1	0.326056	5.00551	6.33328	3.39545e-10	7.77146e-09	12.5171
COPG1	-0.190843	7.81541	-6.32747	3.52149e-10	8.04944e-09	12.4818
NKX3-2	-0.289289	1.72065	-6.32658	3.54113e-10	8.07647e-09	12.4764
ZDHHC9	-0.229539	5.80651	-6.32652	3.54251e-10	8.07647e-09	12.476
NDRG1	-0.459058	6.70311	-6.32364	3.60714e-10	8.21313e-09	12.4584
CCDC88B	0.307133	2.75065	6.31707	3.75847e-10	8.54663e-09	12.4185
CLEC14A	0.308782	5.03214	6.31469	3.81503e-10	8.66402e-09	12.4041
ITGA11	-0.484596	4.3211	-6.3139	3.83385e-10	8.69552e-09	12.3993
LINC00518	-0.280552	0.74664	-6.30882	3.95743e-10	8.96422e-09	12.3685
PGBD5	-0.428966	1.83193	-6.3021	4.12727e-10	9.33688e-09	12.3277
PRDM8	0.181564	1.50743	6.30123	4.14971e-10	9.36797e-09	12.3224
THBS4	0.708759	5.14621	6.30115	4.15169e-10	9.36797e-09	12.322
LDHA	-0.251553	9.08567	-6.30033	4.17323e-10	9.4045e-09	12.317
CLIC1	-0.171899	9.49131	-6.29792	4.23648e-10	9.5348e-09	12.3024
TLDC2	0.175821	1.59606	6.29396	4.34238e-10	9.76063e-09	12.2784
FXYD1	0.295295	1.56387	6.29308	4.36631e-10	9.80186e-09	12.2731
RPN1	-0.175194	8.48254	-6.28951	4.46447e-10	1.00094e-08	12.2515
CLEC12A	0.259862	1.49883	6.28682	4.54015e-10	1.01661e-08	12.2352
GPC6	-0.450597	3.37937	-6.28532	4.58257e-10	1.0248e-08	12.2262
PIGR	0.83667	3.55614	6.28486	4.59589e-10	1.02647e-08	12.2233
ZMAT1	0.358418	3.37752	6.2832	4.64361e-10	1.03581e-08	12.2133
APCDD1L	-0.420496	2.24616	-6.28275	4.6566e-10	1.03739e-08	12.2106
ADAMTS9-AS2	0.126984	0.871558	6.28123	4.70101e-10	1.04596e-08	12.2014
PTGDR2	0.149841	1.05983	6.27963	4.74782e-10	1.05504e-08	12.1918
STIM2	0.188	4.0314	6.27621	4.85012e-10	1.07641e-08	12.1711
RELN	0.316089	1.44285	6.27476	4.89393e-10	1.08476e-08	12.1624
GABRD	-0.311144	2.8388	-6.27252	4.96259e-10	1.09859e-08	12.1489
GPSM3	0.299201	5.2552	6.27172	4.98757e-10	1.10273e-08	12.144
TNFSF18	0.198248	1.19154	6.2714	4.9975e-10	1.10354e-08	12.1421
WDR86-AS1	0.277517	1.5318	6.26716	5.13089e-10	1.13157e-08	12.1165
SIGLEC17P	0.254821	1.58046	6.26656	5.15004e-10	1.13437e-08	12.1129
CEACAM21	0.262746	2.03158	6.26549	5.18452e-10	1.14053e-08	12.1064
SCN4A	0.207488	1.18157	6.26013	5.35971e-10	1.17759e-08	12.0742
KIZ	0.197972	4.08284	6.25584	5.50441e-10	1.20787e-08	12.0483
APLP1	-0.49252	2.99716	-6.24209	5.99397e-10	1.31366e-08	11.9657
CCL7	-0.419913	1.35075	-6.24026	6.06228e-10	1.32697e-08	11.9547
SLCO1C1	0.0940671	0.788625	6.23912	6.1055e-10	1.33477e-08	11.9478
MARVELD1	-0.285362	5.93251	-6.23883	6.11628e-10	1.33546e-08	11.9461
TACR1	0.335842	1.61892	6.23799	6.14813e-10	1.34075e-08	11.941
VAC14	-0.162457	4.34984	-6.23401	6.30135e-10	1.37246e-08	11.9172
SEMA4D	0.227367	3.64338	6.22842	6.52293e-10	1.41896e-08	11.8836
LAMP1	-0.198937	8.02412	-6.22544	6.6441e-10	1.44353e-08	11.8658
MAP3K14	0.262084	3.7048	6.22169	6.80007e-10	1.47559e-08	11.8433
SRSF5	0.230287	6.86723	6.22045	6.85204e-10	1.48363e-08	11.8359
LY86	0.305307	4.78107	6.22041	6.85405e-10	1.48363e-08	11.8356
KANK3	0.312053	2.59167	6.21672	7.01191e-10	1.51594e-08	11.8135
CCND2	0.302645	4.33007	6.21156	7.23842e-10	1.56298e-08	11.7827
CILP	0.691486	6.4789	6.209	7.35361e-10	1.58564e-08	11.7674
KLHDC1	0.262894	2.54237	6.20883	7.36144e-10	1.58564e-08	11.7664
CD109	-0.443738	4.2536	-6.20179	7.68754e-10	1.65386e-08	11.7243
ECI2	0.360269	5.82239	6.19969	7.7875e-10	1.67331e-08	11.7118
GINS2	-0.349489	4.33501	-6.1988	7.83046e-10	1.68049e-08	11.7065
HSD17B6	-0.331065	3.36085	-6.19669	7.93261e-10	1.70033e-08	11.6939
PCSK5	0.292586	2.63991	6.19417	8.05662e-10	1.7248e-08	11.6788
IGSF10	0.319338	1.69523	6.19298	8.11551e-10	1.7353e-08	11.6718
TMEM14A	-0.237785	7.19435	-6.19097	8.21657e-10	1.75477e-08	11.6598
SYTL3	0.241485	3.37657	6.18574	8.48477e-10	1.80984e-08	11.6286
SAMHD1	0.293085	6.41465	6.18349	8.60296e-10	1.83283e-08	11.6152
TNFAIP8L2	0.299365	4.03835	6.1829	8.63429e-10	1.83727e-08	11.6117
ANKRD29	0.349077	2.1485	6.1803	8.77292e-10	1.86451e-08	11.5963
SEL1L3	0.41117	3.87894	6.17702	8.95128e-10	1.90012e-08	11.5767
GINS3	-0.216297	3.07557	-6.16608	9.57214e-10	2.02946e-08	11.5117
CCL23	0.235061	1.26891	6.16457	9.66135e-10	2.0459e-08	11.5027
SOCS2	0.442434	3.2512	6.16341	9.7302e-10	2.058e-08	11.4958
VNN2	0.346203	2.16412	6.16236	9.79312e-10	2.06881e-08	11.4896
CDR2L	-0.260232	5.39027	-6.15322	1.03559e-09	2.18508e-08	11.4354
CALHM3	-0.107873	0.740786	-6.14888	1.06346e-09	2.24111e-08	11.4097
RAMP2	0.339424	5.65104	6.14869	1.0647e-09	2.24111e-08	11.4085
PLCG2	0.290556	2.92461	6.14769	1.07123e-09	2.25216e-08	11.4026
NOS2	-0.151344	1.1689	-6.1445	1.0923e-09	2.29369e-08	11.3837
ARSI	-0.339181	2.70022	-6.14394	1.09604e-09	2.29881e-08	11.3804
KRT75	-0.388555	1.21465	-6.14339	1.0997e-09	2.30372e-08	11.3772
KLF2	0.371841	5.64579	6.14315	1.10128e-09	2.3043e-08	11.3758
HLA-DRB6	0.471483	5.35929	6.14213	1.10818e-09	2.31596e-08	11.3698
COL4A2	-0.322107	7.54432	-6.13975	1.12439e-09	2.34705e-08	11.3557
TMEM184B	-0.220345	6.39132	-6.13847	1.1332e-09	2.36263e-08	11.3481
KIF18B	-0.409213	3.51321	-6.13536	1.15491e-09	2.40503e-08	11.3297
TREML2	0.166745	1.03677	6.13238	1.17613e-09	2.44632e-08	11.3121
LDB2	0.285125	3.47541	6.13067	1.18845e-09	2.46902e-08	11.302
EIF4G1	-0.207265	7.63978	-6.1294	1.19762e-09	2.48513e-08	11.2945
STARD5	0.187769	1.92772	6.12599	1.2228e-09	2.53439e-08	11.2744
GYPC	0.315727	4.76005	6.12561	1.22558e-09	2.53639e-08	11.2722
PDGFB	-0.265441	5.14197	-6.12547	1.22666e-09	2.53639e-08	11.2713
RRN3P1	0.185928	1.60774	6.11385	1.3165e-09	2.71896e-08	11.2028
VWF	0.335643	5.77401	6.1126	1.32656e-09	2.73651e-08	11.1954
LSR	-0.308135	7.44358	-6.11068	1.34208e-09	2.76529e-08	11.1841
PGM5-AS1	0.248044	1.117	6.10652	1.37648e-09	2.83285e-08	11.1596
ZCCHC24	0.376188	5.25713	6.10491	1.38995e-09	2.85722e-08	11.1502
ZNF423	0.340814	3.14496	6.1013	1.4208e-09	2.91721e-08	11.1289
CCDC146	0.273271	2.99848	6.09581	1.46883e-09	3.01231e-08	11.0967
MEF2C	0.27133	3.8214	6.09228	1.50068e-09	3.07403e-08	11.0759
IDO2	0.0978202	0.638233	6.09056	1.51641e-09	3.10263e-08	11.0658
GRAP	0.161919	1.68318	6.08617	1.55722e-09	3.18243e-08	11.0401
FOLR2	0.423446	4.30347	6.08584	1.5603e-09	3.18501e-08	11.0382
BMP6	0.319754	2.33475	6.08473	1.57089e-09	3.20289e-08	11.0316
PTGDR	0.225769	1.35949	6.08291	1.5882e-09	3.23445e-08	11.021
TMEM169	-0.163287	1.39465	-6.08194	1.59764e-09	3.24989e-08	11.0153
DKK2	0.31129	2.23579	6.08134	1.60343e-09	3.2579e-08	11.0117
ANXA2	-0.23837	8.40869	-6.07893	1.62697e-09	3.3019e-08	10.9976
MAFG	-0.234741	4.52098	-6.07698	1.64625e-09	3.33717e-08	10.9862
KCNE3	-0.213272	2.8119	-6.07483	1.66781e-09	3.37698e-08	10.9736
LCN6	0.170519	0.936815	6.06497	1.77006e-09	3.57989e-08	10.916
CMAHP	0.381056	3.49071	6.06474	1.77259e-09	3.58088e-08	10.9146
C2orf88	0.281289	1.72075	6.06079	1.81535e-09	3.66304e-08	10.8915
NME8	0.176479	1.21608	6.05914	1.83347e-09	3.69537e-08	10.8819
KAT2B	0.300932	4.01057	6.05673	1.86034e-09	3.74522e-08	10.8678
IGLL1	0.204498	1.03369	6.05146	1.92035e-09	3.86159e-08	10.837
LAIR2	0.271299	1.42427	6.051	1.92563e-09	3.86777e-08	10.8344
TUBA1C	-0.254871	7.22458	-6.05052	1.93122e-09	3.87457e-08	10.8316
MSANTD3	-0.221323	4.59572	-6.04934	1.94504e-09	3.89785e-08	10.8246
ADAM28	0.296753	2.43769	6.04902	1.94874e-09	3.90082e-08	10.8228
MBNL3	0.317795	2.71102	6.04796	1.96118e-09	3.92069e-08	10.8166
LYL1	0.269962	3.18689	6.0478	1.96313e-09	3.92069e-08	10.8157
JSRP1	0.333054	1.74886	6.04234	2.02863e-09	4.0469e-08	10.7839
TPM4	-0.235173	8.08224	-6.04126	2.04192e-09	4.06877e-08	10.7776
HPSE2	0.243177	1.01116	6.04062	2.04984e-09	4.07992e-08	10.7738
ADH1A	0.10494	0.747713	6.03414	2.13126e-09	4.23717e-08	10.7361
ACOT11	-0.17937	1.37242	-6.03293	2.14671e-09	4.26306e-08	10.7291
CDC20	-0.493819	5.74138	-6.02908	2.19696e-09	4.35792e-08	10.7067
IL11RA	0.254247	3.16098	6.02741	2.21903e-09	4.39673e-08	10.697
NCF1	0.305577	2.5296	6.02669	2.22866e-09	4.4088e-08	10.6928
ACVR1C	0.3269	1.38425	6.0264	2.2326e-09	4.4088e-08	10.6911
PDK4	0.56649	4.55982	6.02639	2.23265e-09	4.4088e-08	10.6911
MIXL1	0.202808	1.13033	6.02369	2.26924e-09	4.476e-08	10.6753
COL13A1	-0.247189	2.18661	-6.02244	2.28622e-09	4.50444e-08	10.6681
CDK16	-0.192709	6.03189	-6.01925	2.33036e-09	4.58626e-08	10.6496
TTC16	0.146284	1.06847	6.01775	2.35144e-09	4.62257e-08	10.6409
HMGB3	-0.400173	5.95772	-6.01654	2.3685e-09	4.6509e-08	10.6339
SLC28A1	-0.193053	0.926925	-6.01476	2.39403e-09	4.69234e-08	10.6235
LHX6	0.275687	2.39464	6.01469	2.39495e-09	4.69234e-08	10.6231
KCNIP2	0.385399	2.10858	6.0131	2.41794e-09	4.73209e-08	10.6139
ARHGEF15	0.270677	3.45703	6.01291	2.42068e-09	4.73219e-08	10.6128
LRFN5	0.202968	1.19387	6.0123	2.42948e-09	4.7441e-08	10.6093
ASPA	0.22311	1.30493	6.01028	2.4591e-09	4.79661e-08	10.5975
JAK2	0.276075	3.84555	6.00703	2.50733e-09	4.88526e-08	10.5787
C6	0.353672	1.43767	6.0057	2.52734e-09	4.91464e-08	10.571
FOXL1	-0.259691	1.63909	-6.00566	2.52801e-09	4.91464e-08	10.5708
GCSAML	0.153624	0.879151	6.00516	2.53556e-09	4.92388e-08	10.5679
IL15RA	0.297672	3.86096	6.00296	2.56909e-09	4.98346e-08	10.5552
PTPN22	0.298447	2.40008	6.00125	2.59556e-09	5.02596e-08	10.5452
ANXA2P2	-0.277656	5.34967	-6.00117	2.59672e-09	5.02596e-08	10.5448
P4HB	-0.228534	9.1625	-5.9934	2.72026e-09	5.25926e-08	10.4998
TMEM220	0.2816	2.64801	5.9912	2.75615e-09	5.3228e-08	10.4871
RTN4R	-0.280102	2.68796	-5.9909	2.76113e-09	5.32338e-08	10.4854
C1QA	0.401772	7.70535	5.99081	2.76252e-09	5.32338e-08	10.4849
FABP4	0.961917	5.50932	5.98939	2.78608e-09	5.36159e-08	10.4767
SCN3A	0.185372	0.960097	5.98925	2.78845e-09	5.36159e-08	10.4758
SLC7A1	-0.286332	4.69968	-5.98369	2.88241e-09	5.53484e-08	10.4437
ACY3	0.400019	1.80145	5.98355	2.88486e-09	5.53484e-08	10.4429
SOX17	0.298655	2.69844	5.98121	2.92539e-09	5.60646e-08	10.4294
TNFAIP3	0.35719	5.05682	5.981	2.929e-09	5.60727e-08	10.4282
ACSM3	0.240024	1.63885	5.97766	2.98794e-09	5.71386e-08	10.4089
SLIT2	0.356668	3.46229	5.97729	2.9946e-09	5.72036e-08	10.4068
IGFLR1	0.22302	2.7215	5.97185	3.09306e-09	5.90203e-08	10.3755
TMEM104	-0.211613	4.64987	-5.96997	3.12793e-09	5.96209e-08	10.3646
SPINK1	-0.310091	1.09319	-5.9685	3.15539e-09	6.00791e-08	10.3561
ITGA7	0.403767	3.20785	5.96799	3.16504e-09	6.01975e-08	10.3532
TOX2	0.3027	2.19066	5.96716	3.18074e-09	6.04307e-08	10.3484
HVCN1	0.254959	3.10247	5.96497	3.22237e-09	6.11553e-08	10.3358
RHOH	0.478134	3.82453	5.96251	3.2699e-09	6.19903e-08	10.3216
ARID5B	0.29671	4.7498	5.96222	3.27551e-09	6.20297e-08	10.32
KCTD5	-0.18454	5.38918	-5.96103	3.29866e-09	6.24008e-08	10.3132
BIRC5	-0.44183	4.88379	-5.96035	3.31217e-09	6.25889e-08	10.3092
FURIN	-0.291186	6.41245	-5.95043	3.51307e-09	6.6314e-08	10.2522
ULBP1	-0.317616	1.46337	-5.94959	3.53052e-09	6.65717e-08	10.2474
GTSF1L	0.107631	0.842384	5.94423	3.64451e-09	6.86474e-08	10.2167
CPVL	0.359689	4.6986	5.94203	3.69241e-09	6.9475e-08	10.204
TFAP2B	0.905441	4.14012	5.94064	3.72302e-09	6.99761e-08	10.196
ABI3	0.244312	4.21581	5.94038	3.72862e-09	7.00063e-08	10.1946
ZFP36	0.429796	7.82076	5.934	3.87218e-09	7.26241e-08	10.158
CKB	-0.543844	5.36452	-5.93207	3.91687e-09	7.33838e-08	10.1469
GPR82	0.186924	1.27042	5.93023	3.95964e-09	7.41061e-08	10.1364
CTSV	-0.407618	2.8418	-5.93	3.96498e-09	7.41269e-08	10.1351
TAC1	0.355059	1.35443	5.92565	4.06839e-09	7.59793e-08	10.1102
PIK3IP1	0.251239	5.26426	5.92459	4.0938e-09	7.63726e-08	10.1042
SSTR1	0.158129	0.908527	5.91815	4.25264e-09	7.92517e-08	10.0673
EBF1	0.34824	3.40411	5.91599	4.30719e-09	8.01831e-08	10.055
ENTPD1	0.204067	4.15618	5.91535	4.32356e-09	8.04026e-08	10.0513
LINC01096	-0.195488	0.965344	-5.90744	4.52993e-09	8.41513e-08	10.0062
SLC39A14	-0.272727	4.90253	-5.90383	4.62745e-09	8.58719e-08	9.98561
SPRY1	0.375947	5.24112	5.90339	4.63934e-09	8.60016e-08	9.98313
CX3CR1	0.47241	3.43364	5.89781	4.79444e-09	8.87831e-08	9.95132
EMC8	-0.175186	4.83503	-5.89735	4.80743e-09	8.89299e-08	9.9487
CD72	0.29211	2.70514	5.89682	4.82239e-09	8.91127e-08	9.94569
PPARG	0.391486	3.28378	5.896	4.84579e-09	8.9451e-08	9.94101
BYSL	-0.22876	5.62497	-5.89472	4.88247e-09	9.00333e-08	9.93372
PTPRD	-0.318423	2.12212	-5.89376	4.90995e-09	9.04451e-08	9.92829
HLF	0.416413	2.46696	5.89026	5.0123e-09	9.22337e-08	9.90833
AP2M1	-0.186735	8.08377	-5.88638	5.12788e-09	9.42617e-08	9.88627
PKHD1L1	0.112712	0.687477	5.88584	5.1441e-09	9.4461e-08	9.88322
CCNB2	-0.3702	4.59847	-5.88418	5.19461e-09	9.52887e-08	9.87377
DPEP2	0.235073	2.1302	5.88122	5.28548e-09	9.68546e-08	9.85699
ATP1A2	0.395402	1.73543	5.87484	5.48717e-09	1.00446e-07	9.82077
IL21R	0.328071	2.29926	5.873	5.54689e-09	1.01433e-07	9.8103
SLC12A3	0.127465	0.819458	5.87233	5.56883e-09	1.01728e-07	9.80648
PRR11	-0.405936	4.68906	-5.87038	5.63262e-09	1.02787e-07	9.79547
FAM171A2	-0.284413	2.09225	-5.86466	5.82475e-09	1.06182e-07	9.76303
DLX5	-0.387037	1.91168	-5.85911	6.01708e-09	1.09528e-07	9.73161
CLEC2B	0.274639	4.32936	5.859	6.02079e-09	1.09528e-07	9.73101
SEC61A1	-0.177517	8.0572	-5.85794	6.05831e-09	1.10097e-07	9.725
FGD1	-0.261365	4.58219	-5.85553	6.14433e-09	1.11545e-07	9.71137
RCOR2	-0.414366	2.65179	-5.84832	6.40892e-09	1.16228e-07	9.6706
CNTRL	0.235357	3.84173	5.84682	6.4654e-09	1.17131e-07	9.66211
CDO1	0.443185	2.87325	5.84591	6.49986e-09	1.17634e-07	9.65697
TGFBR3	0.542242	4.61325	5.84472	6.54527e-09	1.18334e-07	9.65024
VAT1	-0.222951	7.90002	-5.84449	6.55399e-09	1.1837e-07	9.64896
ADPRM	0.17308	4.04243	5.84042	6.71147e-09	1.21089e-07	9.626
LYPD1	-0.26065	1.75057	-5.83689	6.85124e-09	1.23484e-07	9.60607
FAM13A-AS1	0.179689	1.65171	5.83566	6.90051e-09	1.24245e-07	9.59914
TBCB	-0.20774	6.67369	-5.83491	6.93083e-09	1.24663e-07	9.5949
TFG	-0.162824	6.16654	-5.83231	7.03662e-09	1.26436e-07	9.58025
SLC7A5	-0.537067	5.90999	-5.82567	7.31405e-09	1.31286e-07	9.54286
LINC01366	0.0803678	0.85387	5.825	7.3424e-09	1.31661e-07	9.53912
ZNF366	0.230529	1.66692	5.82388	7.3906e-09	1.3239e-07	9.5328
RBMS3	0.296469	2.87364	5.82275	7.43916e-09	1.33124e-07	9.52647
CLK4	0.212161	3.72436	5.82254	7.44839e-09	1.33153e-07	9.52527
EID3	0.250249	2.41007	5.81759	7.66623e-09	1.36908e-07	9.4974
BACH2	0.251454	2.10114	5.8102	8.00239e-09	1.42766e-07	9.45591
DHDH	-0.296278	2.11053	-5.80908	8.0546e-09	1.43552e-07	9.44963
GPR182	0.0825763	0.798822	5.80624	8.18862e-09	1.45792e-07	9.43367
SHMT2	-0.218899	6.20768	-5.80499	8.24828e-09	1.46706e-07	9.42666
SLC16A10	-0.1947	1.06656	-5.79708	8.63557e-09	1.53439e-07	9.3823
GREM2	0.278776	1.45069	5.79597	8.69099e-09	1.54267e-07	9.37612
PIK3R1	0.358918	5.83859	5.79185	8.90106e-09	1.57836e-07	9.35304
THY1	-0.318413	6.66978	-5.79165	8.9115e-09	1.57862e-07	9.3519
DOC2B	0.370444	2.82012	5.78888	9.05574e-09	1.60256e-07	9.33639
GPC3	0.557747	3.96905	5.78673	9.16919e-09	1.621e-07	9.32435
UBTD1	-0.231619	5.1635	-5.78596	9.21006e-09	1.62658e-07	9.32005
ZNF540	0.220858	2.0011	5.78316	9.36062e-09	1.65108e-07	9.30438
PCAT19	0.223079	2.55193	5.78303	9.36757e-09	1.65108e-07	9.30367
BAG6	-0.154254	7.31516	-5.7746	9.83521e-09	1.73177e-07	9.25659
ALDOA	-0.265467	9.87063	-5.77258	9.95062e-09	1.75033e-07	9.24531
SMOC1	-0.502871	2.18386	-5.77133	1.00229e-08	1.75954e-07	9.23832
RAD51	-0.297208	3.48615	-5.77132	1.0023e-08	1.75954e-07	9.23831
ANLN	-0.43524	4.4188	-5.77042	1.00757e-08	1.76701e-07	9.23325
KCNS2	0.0856823	0.787943	5.76756	1.02429e-08	1.79456e-07	9.21734
AGAP2-AS1	-0.272789	4.48011	-5.76078	1.06514e-08	1.86426e-07	9.17955
SKAP1	0.454328	4.20129	5.75883	1.07723e-08	1.88354e-07	9.16865
CYTL1	0.307561	2.36088	5.75446	1.10469e-08	1.92963e-07	9.14432
PTK2B	0.241728	4.01372	5.75172	1.12221e-08	1.95829e-07	9.12912
PDXK	-0.232036	5.45192	-5.75046	1.13039e-08	1.9706e-07	9.1221
PGAM1	-0.1849	6.6766	-5.74963	1.13581e-08	1.97808e-07	9.11748
LINC00924	0.149724	1.04639	5.74453	1.16959e-08	2.0349e-07	9.08917
STK17B	0.276397	4.59843	5.74352	1.17643e-08	2.04478e-07	9.08353
STAT5A	0.292694	5.15536	5.74275	1.18165e-08	2.05182e-07	9.07925
ESR2	0.0648713	0.817715	5.74223	1.18516e-08	2.05589e-07	9.07639
GATAD2A	-0.148617	5.48728	-5.73331	1.2475e-08	2.16188e-07	9.02687
UCP2	0.351403	7.341	5.73105	1.26374e-08	2.18787e-07	9.01437
KIF2C	-0.390787	4.45727	-5.72958	1.27449e-08	2.20431e-07	9.00619
CDH1	-0.530182	7.41573	-5.72249	1.32737e-08	2.2935e-07	8.96692
GAS7	0.343945	4.19286	5.71253	1.40526e-08	2.42569e-07	8.91185
CCDC80	0.456022	5.95001	5.70395	1.47593e-08	2.54518e-07	8.86446
TRIM63	0.155056	0.885751	5.70258	1.48752e-08	2.56265e-07	8.8569
ANXA2P1	-0.135484	1.32364	-5.70228	1.49e-08	2.5644e-07	8.8553
MGAT4B	-0.198917	6.27946	-5.70195	1.49288e-08	2.56684e-07	8.85343
PLA2G15	-0.193564	4.8463	-5.70119	1.49935e-08	2.57545e-07	8.84925
XAF1	0.363029	3.47571	5.69667	1.5385e-08	2.64012e-07	8.82436
CD34	0.266602	4.70587	5.69576	1.54657e-08	2.65137e-07	8.81931
HOXA11	-0.254997	1.4874	-5.69315	1.56971e-08	2.68733e-07	8.80497
KIFC1	-0.365948	5.0441	-5.69305	1.57061e-08	2.68733e-07	8.80442
HEPH	-0.308509	3.83918	-5.68638	1.63153e-08	2.78885e-07	8.76767
RDH5	0.231795	1.6303	5.68473	1.64691e-08	2.8124e-07	8.75861
NR2F1	0.488544	4.33641	5.68156	1.67691e-08	2.86086e-07	8.74118
NTSR1	-0.15942	0.920744	-5.68052	1.68687e-08	2.87504e-07	8.73546
GPR132	0.272709	2.70365	5.67974	1.69435e-08	2.88499e-07	8.73119
PAG1	0.263554	2.98827	5.67761	1.71506e-08	2.91744e-07	8.71946
AQP1	0.376018	6.77205	5.67292	1.76146e-08	2.99347e-07	8.69368
E2F1	-0.342001	4.67853	-5.66955	1.7955e-08	3.04836e-07	8.67521
GABRB2	-0.181763	1.08712	-5.66825	1.80876e-08	3.06791e-07	8.6681
TAL1	0.183623	1.80003	5.66751	1.81637e-08	3.07783e-07	8.66405
VWA5B2	-0.203933	1.08413	-5.6666	1.82587e-08	3.09094e-07	8.65902
DDA1	-0.154092	4.77591	-5.66552	1.83708e-08	3.10693e-07	8.6531
SOWAHA	0.619641	2.91741	5.66434	1.84939e-08	3.12474e-07	8.64666
KPNA2	-0.331965	7.59103	-5.66204	1.87372e-08	3.1628e-07	8.63404
CD274	0.290453	2.51537	5.6613	1.88157e-08	3.17301e-07	8.63
GPC1	-0.299061	5.40094	-5.66016	1.89379e-08	3.19054e-07	8.62376
FYN	0.263328	4.32467	5.65769	1.92055e-08	3.23253e-07	8.61021
PLXNA1	-0.22519	4.80624	-5.65248	1.97817e-08	3.32632e-07	8.58168
LEPR	0.290657	2.20995	5.64509	2.06269e-08	3.46512e-07	8.54129
FOXO1	0.277373	4.38882	5.64263	2.09156e-08	3.51026e-07	8.52788
PCSK1N	-0.577766	2.29867	-5.64067	2.11488e-08	3.54601e-07	8.51717
GTSE1	-0.325393	3.54225	-5.63914	2.13331e-08	3.5735e-07	8.5088
TMEM132A	-0.336733	5.2048	-5.63188	2.22262e-08	3.71956e-07	8.46922
SLC52A2	-0.271729	6.49052	-5.62456	2.31646e-08	3.8729e-07	8.42931
ASPHD1	-0.411482	2.60685	-5.62036	2.372e-08	3.96199e-07	8.40645
PDCD4	0.361651	6.73524	5.61881	2.39275e-08	3.99284e-07	8.39804
YKT6	-0.16326	6.53811	-5.61725	2.41389e-08	4.02429e-07	8.38955
KIR2DL4	0.174369	0.968375	5.61687	2.41916e-08	4.02925e-07	8.38745
JMJD6	-0.174884	4.1414	-5.61419	2.45595e-08	4.08665e-07	8.37289
PARP11	0.23692	3.41618	5.61283	2.47482e-08	4.11416e-07	8.3655
PPM1M	0.198992	4.71598	5.61213	2.48449e-08	4.12632e-07	8.36174
SIGLEC10	0.286265	3.14308	5.61094	2.50122e-08	4.15018e-07	8.35526
RAPGEF6	0.159884	3.02245	5.60646	2.56513e-08	4.2522e-07	8.33092
HHIPL1	-0.208223	2.18233	-5.60543	2.58008e-08	4.27295e-07	8.32531
TPSAB1	0.544033	4.33643	5.60041	2.65392e-08	4.39109e-07	8.29809
SDC1	-0.433132	8.25658	-5.59844	2.68344e-08	4.43577e-07	8.28741
PLEK	0.372499	4.91591	5.59802	2.68977e-08	4.44204e-07	8.28514
RHEB	-0.161962	6.02294	-5.59605	2.71966e-08	4.48414e-07	8.27448
SFXN3	-0.208891	5.52288	-5.59601	2.72037e-08	4.48414e-07	8.27423
UBE2S	-0.325955	4.95563	-5.59171	2.7868e-08	4.58932e-07	8.25095
SLC19A3	0.435072	1.76292	5.59079	2.80125e-08	4.60881e-07	8.24596
PPFIA4	-0.287973	1.55212	-5.59006	2.81277e-08	4.62342e-07	8.242
SMARCA4	-0.183381	5.91927	-5.58966	2.81902e-08	4.62936e-07	8.23986
HLA-DPB2	0.360226	2.05272	5.58395	2.91078e-08	4.77302e-07	8.20896
CARHSP1	-0.181047	5.33021	-5.58388	2.91194e-08	4.77302e-07	8.20858
TMEM100	0.412685	2.0819	5.58291	2.92781e-08	4.79457e-07	8.20333
GNG8	0.231631	1.47693	5.58247	2.93497e-08	4.8014e-07	8.20098
PARP8	0.30264	3.33527	5.58232	2.93746e-08	4.8014e-07	8.20016
CAPN11	0.202181	1.40632	5.57859	2.99948e-08	4.89822e-07	8.18001
CLIP2	-0.221839	3.60207	-5.57821	3.00588e-08	4.90411e-07	8.17795
ORC6	-0.342919	3.36378	-5.5767	3.03142e-08	4.94118e-07	8.16979
PLK1	-0.355983	4.06297	-5.57596	3.04402e-08	4.95713e-07	8.16579
AOX1	0.39323	2.78481	5.57528	3.05561e-08	4.97138e-07	8.16212
TRIM47	-0.313107	5.62955	-5.5728	3.09833e-08	5.03622e-07	8.14873
ATP6V0B	-0.20526	7.4967	-5.57225	3.10795e-08	5.04718e-07	8.14574
TRABD2B	0.315293	2.01071	5.57063	3.13626e-08	5.08846e-07	8.13699
HPRT1	-0.210567	6.1862	-5.56472	3.24163e-08	5.25456e-07	8.10512
BRI3	-0.17409	5.75615	-5.56136	3.30301e-08	5.3491e-07	8.08703
ZNF365	-0.225001	1.68411	-5.5604	3.32067e-08	5.3718e-07	8.08189
CHPF2	-0.192555	6.2533	-5.56027	3.32314e-08	5.3718e-07	8.08117
HJURP	-0.347085	3.78262	-5.55878	3.35087e-08	5.41164e-07	8.07316
GEM	0.407256	5.60916	5.55613	3.40094e-08	5.48745e-07	8.05886
NXPH4	-0.455096	2.70709	-5.55377	3.44591e-08	5.5549e-07	8.04619
PLA2G2A	0.67815	3.49649	5.55129	3.49405e-08	5.62734e-07	8.03281
KCNJ10	0.205542	1.12769	5.55035	3.51228e-08	5.65152e-07	8.02779
STX11	0.278796	2.87978	5.54964	3.52634e-08	5.6681e-07	8.02394
CFI	0.331946	4.0361	5.5495	3.52904e-08	5.6681e-07	8.0232
NLRC5	0.323192	4.15396	5.54842	3.55039e-08	5.69257e-07	8.01738
RGL1	0.284703	4.79558	5.5484	3.55077e-08	5.69257e-07	8.01728
TMEM63B	-0.209189	6.08447	-5.54698	3.57897e-08	5.73255e-07	8.00965
DPYD	0.295711	3.92409	5.54655	3.58759e-08	5.74112e-07	8.00733
CFD	0.618685	6.13561	5.54582	3.60207e-08	5.75905e-07	8.00345
LRFN4	-0.329815	4.46878	-5.54446	3.62953e-08	5.79767e-07	7.99613
CYP27C1	-0.272372	1.04234	-5.53859	3.75018e-08	5.98494e-07	7.9646
EN1	-0.581849	2.57367	-5.53827	3.7568e-08	5.99007e-07	7.96289
C14orf180	0.320145	1.30388	5.53741	3.77481e-08	6.01332e-07	7.95828
TMTC1	0.395807	2.86113	5.53501	3.82549e-08	6.08852e-07	7.94543
MYO1D	-0.244163	5.56503	-5.53271	3.87486e-08	6.16151e-07	7.93306
MCOLN2	0.277282	2.53501	5.5316	3.89874e-08	6.19388e-07	7.92714
AGAP3	-0.174294	4.62308	-5.5227	4.09641e-08	6.50204e-07	7.87946
CDCA4	-0.224704	5.20492	-5.52202	4.11192e-08	6.51866e-07	7.87581
SH3BGRL2	0.338504	3.96661	5.52191	4.11432e-08	6.51866e-07	7.87525
NKIRAS2	-0.144617	5.30068	-5.52119	4.13095e-08	6.53913e-07	7.87136
CD55	-0.298982	6.48274	-5.51942	4.17162e-08	6.59754e-07	7.86192
MT3	-0.176919	1.12547	-5.51787	4.20761e-08	6.64847e-07	7.85364
AURKA	-0.359426	4.69761	-5.51634	4.24352e-08	6.69919e-07	7.84545
APOD	0.771032	7.79115	5.51425	4.29294e-08	6.77112e-07	7.83428
TAPBPL	0.245879	5.2813	5.51353	4.31017e-08	6.79219e-07	7.83042
CENPN	-0.267698	3.48942	-5.51294	4.32431e-08	6.80649e-07	7.82727
TPX2	-0.416051	5.86441	-5.51283	4.327e-08	6.80649e-07	7.82667
NAALAD2	0.115487	1.00429	5.51032	4.38753e-08	6.89553e-07	7.81328
ZSWIM4	-0.20999	3.82399	-5.50835	4.43572e-08	6.95989e-07	7.80275
GRIK1-AS1	0.305158	1.22338	5.50832	4.43641e-08	6.95989e-07	7.8026
FAS	0.281735	4.06772	5.50633	4.4856e-08	7.03078e-07	7.79197
CBS	-0.184348	1.18365	-5.50304	4.56788e-08	7.15335e-07	7.77445
MICAL2	-0.30303	4.71943	-5.49994	4.64707e-08	7.27088e-07	7.75788
NPC1	-0.184601	4.26491	-5.49849	4.68428e-08	7.32258e-07	7.75019
MGAT5	-0.228251	5.09747	-5.49696	4.72426e-08	7.3785e-07	7.742
SESN1	0.267263	4.83886	5.49577	4.75533e-08	7.42043e-07	7.73569
ST14	-0.277417	6.74191	-5.49272	4.83618e-08	7.53989e-07	7.71944
HLA-DQB2	0.47476	4.65233	5.49172	4.86288e-08	7.57479e-07	7.71413
TNFRSF12A	-0.362437	6.5112	-5.4912	4.8769e-08	7.58989e-07	7.71136
AGPAT4	-0.233242	2.51765	-5.49071	4.89007e-08	7.60365e-07	7.70876
MYBL2	-0.489086	5.49505	-5.4892	4.93116e-08	7.66075e-07	7.7007
C16orf89	0.660341	3.46822	5.48727	4.984e-08	7.73599e-07	7.69042
IL1RL1	0.180581	1.20413	5.48514	5.04292e-08	7.82053e-07	7.6791
GAS2L3	-0.261807	3.00068	-5.48436	5.06469e-08	7.84737e-07	7.67495
ALYREF	-0.261223	7.11856	-5.48306	5.101e-08	7.89666e-07	7.66806
PTP4A3	-0.261781	5.25657	-5.4816	5.14226e-08	7.95352e-07	7.6603
LY96	0.268106	5.46054	5.47996	5.18896e-08	8.01868e-07	7.65159
BNIP3	-0.275207	5.44114	-5.4786	5.2281e-08	8.07206e-07	7.64435
TLL2	-0.124307	0.955801	-5.47751	5.25938e-08	8.11322e-07	7.6386
TRAF7	-0.181255	6.10264	-5.47462	5.34391e-08	8.23637e-07	7.62324
ATG9A	-0.150612	5.19526	-5.47436	5.35152e-08	8.24087e-07	7.62186
NPTX2	-0.35018	2.05173	-5.47192	5.4238e-08	8.34485e-07	7.60894
FOXK2	-0.183148	4.74533	-5.47009	5.47897e-08	8.42235e-07	7.59919
NAALADL1	0.182273	2.10592	5.46722	5.56613e-08	8.54886e-07	7.58398
KBTBD8	0.227389	1.86275	5.46482	5.64001e-08	8.65438e-07	7.57127
FAM210A	-0.182332	4.04086	-5.46467	5.6447e-08	8.65438e-07	7.57047
GRIA4	0.174864	0.794466	5.46434	5.65492e-08	8.66248e-07	7.56873
TNMD	0.343669	1.36038	5.46175	5.73611e-08	8.7792e-07	7.555
CFH	0.354576	4.88302	5.45975	5.79948e-08	8.86846e-07	7.54441
TK1	-0.344734	6.45106	-5.45918	5.81756e-08	8.88836e-07	7.54141
GBE1	-0.240637	5.21758	-5.45751	5.87121e-08	8.96252e-07	7.53257
FHL5	0.275253	1.90224	5.4552	5.94619e-08	9.06911e-07	7.52034
FAM13C	0.194994	1.5804	5.45477	5.96033e-08	9.08277e-07	7.51806
FAM117A	0.232765	4.48697	5.45372	5.99483e-08	9.12743e-07	7.51249
EPHX2	0.364175	4.51566	5.4528	6.02503e-08	9.16545e-07	7.50766
PM20D1	0.10787	0.844515	5.45162	6.06422e-08	9.21709e-07	7.50141
LSAMP	0.249723	1.57377	5.45084	6.09007e-08	9.24837e-07	7.49731
FNBP1	0.215943	5.36628	5.44928	6.14251e-08	9.31995e-07	7.48905
L3HYPDH	0.187933	3.14501	5.44713	6.21548e-08	9.41835e-07	7.47768
IGF2R	-0.238978	5.72765	-5.44705	6.21809e-08	9.41835e-07	7.47727
UBE2C	-0.446649	6.45314	-5.44169	6.40329e-08	9.69049e-07	7.449
CMKLR1	0.276166	3.50088	5.42903	6.86289e-08	1.03771e-06	7.38224
PIK3R5	0.225409	2.6446	5.42832	6.88948e-08	1.04083e-06	7.37851
APOL1	0.317928	6.35774	5.42045	7.19208e-08	1.08561e-06	7.33712
DENND2D	0.230794	5.27603	5.42017	7.20305e-08	1.08634e-06	7.33565
SLC2A5	-0.272937	2.09757	-5.4181	7.28517e-08	1.09778e-06	7.32473
LMO7	-0.256382	3.33833	-5.41162	7.54706e-08	1.13627e-06	7.29072
ZNF224	0.164713	2.92641	5.40799	7.69775e-08	1.15796e-06	7.27169
CFDP1	-0.18522	5.71695	-5.40526	7.81308e-08	1.1743e-06	7.25737
MTFP1	-0.226473	3.52897	-5.40357	7.88529e-08	1.18414e-06	7.24851
S100P	-0.816416	5.84966	-5.40331	7.89641e-08	1.18475e-06	7.24715
MTERF2	0.22321	4.44825	5.40307	7.90679e-08	1.18475e-06	7.24589
RUNX3	0.355256	3.89804	5.40301	7.90958e-08	1.18475e-06	7.24555
IQGAP3	-0.342042	4.01249	-5.40173	7.96495e-08	1.19203e-06	7.23883
PCK1	0.383149	1.3365	5.40023	8.03016e-08	1.20076e-06	7.23098
CORO1C	-0.216273	6.2421	-5.39849	8.1065e-08	1.21115e-06	7.22187
PLEK2	-0.27443	4.47533	-5.39435	8.29075e-08	1.23762e-06	7.20024
RRM2	-0.434922	5.37063	-5.39389	8.31155e-08	1.23967e-06	7.19782
SHC4	-0.455947	1.81428	-5.39084	8.45047e-08	1.25904e-06	7.18187
TRABD2A	0.174914	1.26626	5.39073	8.45573e-08	1.25904e-06	7.18127
MMP15	-0.295805	4.60985	-5.38963	8.50623e-08	1.26548e-06	7.17553
TMEM140	0.223895	5.40666	5.38882	8.54391e-08	1.27001e-06	7.17128
ANKRD37	-0.192591	2.98353	-5.38473	8.73552e-08	1.2967e-06	7.14993
TRHDE-AS1	0.170984	0.798741	5.38463	8.74046e-08	1.2967e-06	7.14938
OR51E1	-0.198176	1.84389	-5.38452	8.74562e-08	1.2967e-06	7.14882
CREBRF	0.219023	3.78337	5.38292	8.8217e-08	1.30688e-06	7.14048
SQLE	-0.345021	5.96706	-5.37856	9.03302e-08	1.33705e-06	7.11769
TSC22D3	0.288184	6.53085	5.37384	9.26726e-08	1.37057e-06	7.09305
FDCSP	0.995467	4.11319	5.37059	9.43164e-08	1.39371e-06	7.07613
FAT4	0.268649	2.30002	5.37023	9.44997e-08	1.39524e-06	7.07426
KIAA2013	-0.156512	6.1822	-5.3691	9.50794e-08	1.40262e-06	7.06837
GPX3	0.467952	6.02394	5.36833	9.54751e-08	1.40728e-06	7.06438
SLC25A28	0.14835	5.7964	5.36573	9.68303e-08	1.42605e-06	7.05081
RAD51-AS1	0.234408	3.34634	5.36546	9.69716e-08	1.42694e-06	7.04941
PLAC9	0.398956	3.74923	5.36384	9.78262e-08	1.43831e-06	7.04096
PLIN4	0.683019	3.83151	5.36114	9.92609e-08	1.45818e-06	7.02695
ANKRD36BP2	0.250108	1.43096	5.35829	1.00802e-07	1.47958e-06	7.01213
RAI14	-0.258388	5.53956	-5.35718	1.01408e-07	1.48723e-06	7.00636
TLR4	0.286331	3.61983	5.35595	1.02088e-07	1.49596e-06	6.99992
TMED9	-0.180865	8.45825	-5.35534	1.02422e-07	1.4996e-06	6.99678
TPO	0.183672	1.41549	5.35419	1.0306e-07	1.50702e-06	6.9908
KLF15	0.280213	2.13748	5.35412	1.03101e-07	1.50702e-06	6.99042
PRKCSH	-0.165535	7.53386	-5.35373	1.03315e-07	1.50889e-06	6.98843
MYO10	-0.323519	4.25029	-5.3509	1.0491e-07	1.53091e-06	6.97369
NDUFA4L2	-0.311413	4.12838	-5.35028	1.05259e-07	1.53474e-06	6.97049
PKMYT1	-0.315548	3.84277	-5.34979	1.05537e-07	1.53751e-06	6.96795
PDZD7	-0.173544	1.41539	-5.34802	1.06548e-07	1.55096e-06	6.95877
ETS1	0.280875	5.70626	5.34354	1.09158e-07	1.58763e-06	6.93549
DVL3	-0.154697	6.134	-5.34326	1.09321e-07	1.58869e-06	6.93405
IGHV3-54	0.117007	0.689649	5.34033	1.1106e-07	1.61262e-06	6.91887
GNB1	-0.154829	8.11312	-5.33929	1.11684e-07	1.62035e-06	6.91347
HS3ST2	-0.306887	2.20865	-5.33886	1.11945e-07	1.62279e-06	6.91123
FZD10-AS1	0.186547	1.35981	5.337	1.13069e-07	1.63773e-06	6.90162
GPR31	0.0932822	0.901912	5.3354	1.14048e-07	1.65055e-06	6.89332
SCGB3A2	-0.266678	1.03579	-5.33508	1.14244e-07	1.65203e-06	6.89167
SP100	0.196216	4.55948	5.33136	1.16554e-07	1.68318e-06	6.87242
AIMP2	-0.155841	5.61746	-5.3313	1.16591e-07	1.68318e-06	6.87211
AFG3L2	-0.187672	5.47577	-5.33076	1.16933e-07	1.68673e-06	6.86929
GBP1	0.404383	5.7508	5.33009	1.1735e-07	1.69137e-06	6.86586
STX1A	-0.22811	3.32853	-5.32651	1.19631e-07	1.72283e-06	6.84734
IFI16	0.291716	6.32006	5.32584	1.20067e-07	1.72769e-06	6.84384
SHCBP1	-0.317153	3.4415	-5.32295	1.21943e-07	1.75269e-06	6.82893
MICALL1	-0.263888	4.86527	-5.32286	1.22005e-07	1.75269e-06	6.82845
ANKH	-0.273388	4.74614	-5.32082	1.2335e-07	1.77057e-06	6.8179
GNA15	-0.295628	4.36065	-5.32007	1.23845e-07	1.77622e-06	6.81404
FKBP10	-0.275636	6.55134	-5.3186	1.24826e-07	1.78883e-06	6.80645
PSME1	0.213238	8.93167	5.31715	1.25798e-07	1.8013e-06	6.79899
SGIP1	-0.242444	2.12776	-5.31662	1.26158e-07	1.80497e-06	6.79624
SLC14A1	0.268796	1.42574	5.31575	1.26748e-07	1.81194e-06	6.79176
CKAP4	-0.198821	7.22082	-5.31316	1.28519e-07	1.83576e-06	6.77841
RHOU	0.348937	4.27909	5.31232	1.291e-07	1.84256e-06	6.77407
CLDN5	0.381146	3.77132	5.31166	1.2956e-07	1.84763e-06	6.77065
NOTCH3	-0.261479	6.08137	-5.30953	1.31048e-07	1.86732e-06	6.75967
PTPRU	-0.354594	4.47645	-5.30776	1.32298e-07	1.88361e-06	6.75054
NARF	-0.179904	4.56471	-5.30675	1.33013e-07	1.89226e-06	6.74535
PTPN12	-0.184138	5.85389	-5.30579	1.33699e-07	1.90047e-06	6.74041
UHRF1	-0.354987	4.33267	-5.30534	1.34021e-07	1.90326e-06	6.73809
DNAJB11	-0.166805	5.95164	-5.30522	1.34112e-07	1.90326e-06	6.73744
RASL11A	0.315972	3.47729	5.30489	1.34347e-07	1.90506e-06	6.73575
SKA3	-0.302733	3.61194	-5.30354	1.3532e-07	1.91669e-06	6.72881
CCL17	0.360245	2.36297	5.30345	1.35385e-07	1.91669e-06	6.72835
HSPH1	-0.251882	6.2171	-5.30152	1.3679e-07	1.93501e-06	6.71842
B3GNT7	-0.315398	2.6839	-5.30121	1.37021e-07	1.93671e-06	6.7168
RTKN	-0.186295	5.0601	-5.30051	1.37529e-07	1.94234e-06	6.71324
MANF	-0.175478	7.0941	-5.29952	1.38265e-07	1.95116e-06	6.70811
CDC45	-0.330107	3.55107	-5.29828	1.39183e-07	1.96254e-06	6.70174
DOK2	0.326489	3.66761	5.29753	1.39745e-07	1.96888e-06	6.69787
RGS7BP	0.156238	0.868874	5.29604	1.40863e-07	1.98304e-06	6.69021
CCT5	-0.217412	7.03483	-5.29585	1.41003e-07	1.98342e-06	6.68925
AVEN	-0.174039	4.79047	-5.29445	1.42064e-07	1.99675e-06	6.68204
GRN	-0.205638	8.62846	-5.28865	1.46534e-07	2.05793e-06	6.65225
SLC35A2	-0.165842	5.7491	-5.28512	1.49322e-07	2.0954e-06	6.63413
FOXM1	-0.40115	4.55311	-5.28033	1.53187e-07	2.14792e-06	6.60956
KIT	0.491885	4.35406	5.27953	1.53839e-07	2.15534e-06	6.60547
INHBA	-0.395655	5.30305	-5.27508	1.57532e-07	2.20533e-06	6.58266
IL7	0.217543	1.677	5.27433	1.58169e-07	2.21247e-06	6.57878
IGSF6	0.283835	4.0442	5.27041	1.61498e-07	2.25725e-06	6.55876
MCM2	-0.301957	5.74945	-5.26956	1.62232e-07	2.2657e-06	6.5544
MTERF4	0.148276	3.84534	5.26661	1.64806e-07	2.29982e-06	6.53926
SERPING1	0.296283	8.20248	5.26497	1.66246e-07	2.31807e-06	6.5309
NUSAP1	-0.361928	5.72877	-5.262	1.68897e-07	2.35316e-06	6.51569
CMTM4	-0.28743	4.99779	-5.25871	1.7187e-07	2.39268e-06	6.49892
CENPO	-0.19388	3.39639	-5.25515	1.75153e-07	2.43646e-06	6.48073
MIR205HG	0.560539	3.71718	5.25379	1.76421e-07	2.45215e-06	6.4738
NRCAM	-0.397657	2.31793	-5.25291	1.77244e-07	2.46164e-06	6.46933
AOC3	0.414056	4.97098	5.25232	1.77807e-07	2.46751e-06	6.46628
BAIAP2L1	-0.258536	5.08146	-5.25172	1.78368e-07	2.47335e-06	6.46325
CENPM	-0.294538	4.27315	-5.24873	1.81222e-07	2.51094e-06	6.44799
VGF	-0.284878	1.48907	-5.24832	1.81623e-07	2.5145e-06	6.44587
CCK	-0.116918	0.722877	-5.24759	1.82325e-07	2.52223e-06	6.44216
SPINT1	-0.226775	7.38923	-5.24552	1.8434e-07	2.54809e-06	6.4316
SP140L	0.246748	3.4256	5.24431	1.85517e-07	2.56235e-06	6.42548
STIP1	-0.194626	6.82182	-5.24374	1.86083e-07	2.56815e-06	6.42255
GNG11	0.27631	4.99424	5.24325	1.8657e-07	2.57285e-06	6.42004
FSCN1	-0.322648	5.92719	-5.24213	1.87681e-07	2.58614e-06	6.41433
SULF1	-0.398497	6.73517	-5.2403	1.89504e-07	2.60921e-06	6.40504
KIR2DS4	0.117326	0.813911	5.23886	1.90955e-07	2.62643e-06	6.39771
CCL16	0.0902325	0.770305	5.23872	1.91096e-07	2.62643e-06	6.397
KCNQ3	-0.246762	1.78079	-5.23861	1.91204e-07	2.62643e-06	6.39646
MYO1F	0.246584	3.7164	5.23776	1.92074e-07	2.63633e-06	6.3921
KIF23	-0.312889	3.89094	-5.23432	1.95602e-07	2.68265e-06	6.37461
EGR3	0.496048	4.37969	5.23387	1.96062e-07	2.68686e-06	6.37235
TDRD3	-0.1561	4.07063	-5.23356	1.96389e-07	2.68924e-06	6.37075
PCED1B	0.32685	4.34311	5.2334	1.9655e-07	2.68935e-06	6.36996
YWHAG	-0.17133	8.44406	-5.23292	1.97057e-07	2.69418e-06	6.36748
FIBCD1	-0.369809	1.61466	-5.23264	1.97344e-07	2.69601e-06	6.36608
LILRA6	-0.182902	1.68288	-5.23035	1.9975e-07	2.72675e-06	6.35444
ESYT3	-0.185946	1.04301	-5.22987	2.0026e-07	2.7316e-06	6.35199
ATM	0.214365	3.30504	5.22722	2.03084e-07	2.76608e-06	6.33853
DUSP2	0.32502	4.21387	5.2272	2.03103e-07	2.76608e-06	6.33844
YEATS2	-0.207109	4.41035	-5.22451	2.06012e-07	2.80352e-06	6.32478
HSP90AB1	-0.20696	10.6883	-5.22342	2.07205e-07	2.81757e-06	6.31923
RASSF9	0.237053	1.84313	5.22162	2.09183e-07	2.84227e-06	6.3101
EPB41L3	0.301232	3.98267	5.22106	2.09806e-07	2.84853e-06	6.30724
MVD	-0.248609	4.01481	-5.21888	2.12225e-07	2.87915e-06	6.29623
PHLDA1	-0.325972	4.64673	-5.21864	2.12502e-07	2.88067e-06	6.29498
EVA1C	0.30719	4.11045	5.21639	2.15033e-07	2.91273e-06	6.2836
LONP1	-0.193425	6.23531	-5.21506	2.16552e-07	2.93105e-06	6.27684
TPGS2	-0.177953	4.6897	-5.21489	2.16744e-07	2.93139e-06	6.27598
GLYAT	0.237569	0.952679	5.21343	2.18424e-07	2.95112e-06	6.26857
MDS2	0.0735958	0.744584	5.21333	2.18539e-07	2.95112e-06	6.26806
CHMP1A	-0.177078	6.97641	-5.21048	2.21843e-07	2.99343e-06	6.25365
DNER	-0.352641	1.10189	-5.2098	2.22642e-07	3.0019e-06	6.25019
KRT80	-0.409263	4.33385	-5.20949	2.23e-07	3.00443e-06	6.24865
C1S	0.359224	7.32879	5.20889	2.2371e-07	3.01168e-06	6.24559
LINC00158	0.0721683	0.640147	5.20824	2.24475e-07	3.01966e-06	6.24232
DGKA	0.206073	3.31239	5.20714	2.25784e-07	3.03495e-06	6.23673
GBX2	-0.119948	0.782306	-5.20411	2.29408e-07	3.08129e-06	6.22143
FARSA	-0.168323	6.55887	-5.20341	2.30258e-07	3.09035e-06	6.21788
ILVBL	-0.215188	5.23653	-5.19777	2.37192e-07	3.18038e-06	6.18938
CALCRL	0.302363	4.09979	5.19766	2.37328e-07	3.18038e-06	6.18883
NR5A2	0.192955	1.7121	5.19748	2.37553e-07	3.18096e-06	6.18792
ADRA2A	0.442138	4.43199	5.19667	2.38564e-07	3.19206e-06	6.18384
TPK1	0.147585	1.95172	5.19473	2.41015e-07	3.22241e-06	6.17402
GPA33	0.105744	1.05725	5.19431	2.41552e-07	3.22713e-06	6.17188
DBH	0.11588	1.04282	5.19356	2.425e-07	3.23733e-06	6.16812
RCC1	-0.20279	5.65275	-5.19179	2.4477e-07	3.26515e-06	6.15917
TLE4	0.237579	2.92361	5.18972	2.47438e-07	3.29824e-06	6.14876
MT1H	-0.289059	2.41795	-5.18923	2.4808e-07	3.30428e-06	6.14627
IGLL3P	0.265181	2.083	5.189	2.48374e-07	3.30569e-06	6.14513
MNDA	0.312257	4.66518	5.18818	2.49444e-07	3.31742e-06	6.141
CXCL12	0.365816	6.33403	5.18583	2.52549e-07	3.35617e-06	6.12912
C1QB	0.356943	7.8286	5.18493	2.53737e-07	3.36941e-06	6.12461
FZD9	-0.329703	1.38933	-5.18376	2.55305e-07	3.38767e-06	6.1187
ABCD1	-0.22749	4.39381	-5.1832	2.56054e-07	3.39504e-06	6.11589
PODN	0.400185	4.99526	5.18304	2.56264e-07	3.39526e-06	6.1151
TYMS	-0.301658	5.04967	-5.18184	2.57881e-07	3.4141e-06	6.10906
INSL3	0.159239	1.16427	5.18157	2.58253e-07	3.41645e-06	6.10767
HEMGN	0.0390465	0.524862	5.18073	2.5939e-07	3.42891e-06	6.10345
DGCR5	-0.168854	1.15729	-5.17949	2.61085e-07	3.44871e-06	6.0972
ITGAD	0.146555	1.18922	5.17894	2.61838e-07	3.45606e-06	6.09443
CD1B	0.260159	1.30014	5.17772	2.63516e-07	3.47559e-06	6.0883
SPSB4	-0.205462	1.27797	-5.17256	2.70731e-07	3.56808e-06	6.06236
S100Z	0.0759354	0.780814	5.17211	2.71382e-07	3.57397e-06	6.06005
LTBR	-0.16228	5.58911	-5.17134	2.72477e-07	3.5857e-06	6.05619
PRAF2	-0.187759	5.96812	-5.17101	2.72936e-07	3.58906e-06	6.05457
CAMK2N2	-0.260338	1.83826	-5.17035	2.73881e-07	3.59879e-06	6.05125
ZFAND4	0.222325	2.9376	5.16867	2.76303e-07	3.6279e-06	6.0428
TKT	-0.215924	6.20513	-5.16617	2.79945e-07	3.67028e-06	6.03022
COL22A1	-0.348986	1.79255	-5.16617	2.79949e-07	3.67028e-06	6.03021
ELMO3	-0.300599	5.1665	-5.16542	2.81046e-07	3.68191e-06	6.02645
LY75	0.30259	3.22239	5.16479	2.81963e-07	3.69118e-06	6.02332
CASS4	0.173697	1.53933	5.16349	2.83891e-07	3.71364e-06	6.01678
DENND5B	0.229241	2.53986	5.16155	2.86792e-07	3.7488e-06	6.00702
SLC16A1	-0.364407	4.33926	-5.15902	2.90603e-07	3.79311e-06	5.99434
RAB8B	0.218217	4.6519	5.15901	2.90614e-07	3.79311e-06	5.99431
MS4A6E	-0.159423	0.6317	-5.15886	2.90843e-07	3.79327e-06	5.99355
CBX2	-0.428009	3.45838	-5.15869	2.91103e-07	3.79385e-06	5.9927
ARHGAP20	0.19329	1.61075	5.15706	2.93599e-07	3.82354e-06	5.9845
TIMP4	0.527348	2.82441	5.15011	3.04436e-07	3.96172e-06	5.9497
VPS4A	-0.143397	5.54136	-5.14842	3.07129e-07	3.99381e-06	5.94125
ERG	0.231665	3.13379	5.14811	3.07621e-07	3.99725e-06	5.93971
HOMER3	-0.261003	4.91515	-5.1474	3.08773e-07	4.00925e-06	5.93612
TREML3P	-0.10146	0.789275	-5.14706	3.09315e-07	4.01332e-06	5.93444
PLP2	-0.216952	8.56261	-5.14483	3.12926e-07	4.05718e-06	5.9233
MYH11	0.435976	3.56931	5.14355	3.15029e-07	4.08142e-06	5.91687
OPN1SW	-0.17701	2.74277	-5.14087	3.1946e-07	4.13579e-06	5.90346
YIPF3	-0.16148	7.25039	-5.13755	3.25018e-07	4.20464e-06	5.8869
CCNA2	-0.342222	4.66623	-5.13333	3.32243e-07	4.29494e-06	5.8658
PLCXD2	0.150976	1.07001	5.13303	3.32751e-07	4.29834e-06	5.86433
CSAD	0.327515	4.50753	5.13236	3.33918e-07	4.31025e-06	5.86097
LILRA1	0.134893	1.31719	5.13202	3.34499e-07	4.31457e-06	5.85931
UBE2L6	0.280624	7.71781	5.13026	3.37579e-07	4.3511e-06	5.85051
SMAD9	0.213791	2.3568	5.12962	3.38699e-07	4.36234e-06	5.84733
SEH1L	-0.173771	4.49405	-5.12867	3.40389e-07	4.38089e-06	5.84255
B3GNT4	-0.128843	1.38005	-5.12695	3.43429e-07	4.41364e-06	5.83402
GDI1	-0.174974	7.07885	-5.12695	3.43437e-07	4.41364e-06	5.834
SLFN5	0.310018	4.63202	5.12516	3.46641e-07	4.45156e-06	5.82508
IER5L	-0.273553	4.81553	-5.12501	3.46915e-07	4.45182e-06	5.82433
SEMA7A	-0.237927	3.31162	-5.12459	3.47672e-07	4.45828e-06	5.82223
ABCC1	-0.203218	5.20616	-5.12224	3.51943e-07	4.50976e-06	5.81052
SPC24	-0.277686	3.77838	-5.1209	3.54396e-07	4.53787e-06	5.80385
LRRC3	-0.200881	2.23946	-5.11937	3.57227e-07	4.57079e-06	5.79622
IRF2	0.153597	5.95569	5.11674	3.62124e-07	4.63007e-06	5.78315
BATF	0.336251	5.5497	5.11619	3.63166e-07	4.64002e-06	5.78039
NCAPH	-0.305831	3.90135	-5.11221	3.70738e-07	4.73331e-06	5.76059
RAD23A	-0.146512	7.20927	-5.10945	3.76062e-07	4.7978e-06	5.74691
USHBP1	0.172915	1.86434	5.10761	3.79669e-07	4.8403e-06	5.73775
PPP1R14B	-0.241528	7.46648	-5.10558	3.83684e-07	4.88793e-06	5.72766
KIR3DL1	0.0631354	0.644042	5.10508	3.84665e-07	4.89688e-06	5.72521
RPP25	-0.284819	4.29538	-5.10439	3.86055e-07	4.91101e-06	5.72175
SKA1	-0.305189	3.02245	-5.1038	3.87222e-07	4.92229e-06	5.71885
C16orf95	-0.133968	1.56101	-5.10067	3.93544e-07	4.99903e-06	5.70331
PDIA4	-0.200075	8.11118	-5.09937	3.96204e-07	5.02918e-06	5.69685
KCNIP1	0.123514	0.953571	5.09906	3.96844e-07	5.03366e-06	5.6953
SALL4	-0.236182	2.13823	-5.09872	3.97534e-07	5.03878e-06	5.69363
SLC39A7	-0.191684	7.86298	-5.09846	3.98062e-07	5.04184e-06	5.69236
GDF3	0.102875	1.04644	5.09503	4.05186e-07	5.12837e-06	5.67534
IGDCC4	0.24978	2.26365	5.09467	4.05948e-07	5.1343e-06	5.67354
MASP1	0.0863869	0.785564	5.09449	4.06316e-07	5.13527e-06	5.67267
FRA10AC1	0.143967	3.71681	5.09214	4.1128e-07	5.19426e-06	5.66102
KPNA5	0.19772	3.31715	5.09166	4.12295e-07	5.2008e-06	5.65866
XPO5	-0.20154	5.07161	-5.09162	4.1239e-07	5.2008e-06	5.65844
TBC1D7	-0.163753	3.3716	-5.0906	4.14566e-07	5.22449e-06	5.65339
LYZ	0.502059	7.53629	5.08992	4.1601e-07	5.23892e-06	5.65005
CD160	0.129085	1.12818	5.08904	4.17904e-07	5.259e-06	5.6457
PSMC3IP	-0.198629	3.31437	-5.08885	4.18321e-07	5.26048e-06	5.64474
NSG1	0.276388	1.66367	5.08865	4.18762e-07	5.26225e-06	5.64373
CENPF	-0.345874	4.75381	-5.08808	4.19987e-07	5.27387e-06	5.64093
MYH3	0.142793	1.34814	5.08652	4.23376e-07	5.31263e-06	5.63322
LGI4	0.192907	2.01782	5.0858	4.24952e-07	5.3286e-06	5.62965
PSMD14	-0.152295	5.91708	-5.08202	4.3332e-07	5.42965e-06	5.61095
CCNG1	0.221367	7.11161	5.08139	4.34722e-07	5.44333e-06	5.60785
PTS	-0.167276	5.0121	-5.08101	4.35573e-07	5.45009e-06	5.60597
PSMA7	-0.190781	8.40921	-5.08011	4.37613e-07	5.47173e-06	5.60149
BUB1B	-0.341005	4.16127	-5.07601	4.46944e-07	5.58442e-06	5.58126
RAD54L	-0.29505	3.17719	-5.07486	4.49597e-07	5.61357e-06	5.57558
ATP6V0C	-0.20027	6.61175	-5.07446	4.50534e-07	5.62127e-06	5.57358
RAX	-0.0474016	0.796891	-5.07424	4.51027e-07	5.62343e-06	5.57253
TMEM243	0.184181	4.55103	5.07396	4.51677e-07	5.62752e-06	5.57115
CKAP2L	-0.295515	3.15767	-5.07358	4.52579e-07	5.63477e-06	5.56924
EPSTI1	0.318524	4.27883	5.07305	4.53794e-07	5.64589e-06	5.56667
SEMA5B	-0.187183	1.90218	-5.07285	4.5427e-07	5.64781e-06	5.56566
HM13	-0.138364	5.99827	-5.07066	4.59412e-07	5.70769e-06	5.55487
LPXN	0.239362	4.9485	5.07002	4.60924e-07	5.72244e-06	5.55172
TMEM201	-0.160138	3.62324	-5.06752	4.66885e-07	5.79235e-06	5.53939
TPRA1	-0.142455	5.3436	-5.06726	4.67527e-07	5.79622e-06	5.53808
SPTLC3	0.268543	2.83826	5.06618	4.70121e-07	5.82426e-06	5.53277
GRIN3A	0.0881107	0.983311	5.06473	4.73647e-07	5.8638e-06	5.52561
TRANK1	0.239669	3.72888	5.06268	4.78658e-07	5.92166e-06	5.51551
CCKAR	0.0921293	0.819393	5.05513	4.97562e-07	6.1512e-06	5.47837
FOXD1	-0.360176	1.57165	-5.05469	4.9868e-07	6.16068e-06	5.47622
KIF26B	-0.312362	3.29324	-5.05157	5.06726e-07	6.2517e-06	5.46087
KLF9	0.257822	4.92905	5.05154	5.06819e-07	6.2517e-06	5.4607
RANGAP1	-0.184461	6.17706	-5.05142	5.07116e-07	6.2517e-06	5.46013
CYYR1	0.303959	4.60741	5.04958	5.11922e-07	6.30652e-06	5.45109
DENND2A	-0.212288	2.22117	-5.0491	5.13203e-07	6.31786e-06	5.44869
THSD7A	0.208736	1.94086	5.04876	5.14097e-07	6.32444e-06	5.44702
SPECC1	-0.221708	3.18512	-5.04825	5.1542e-07	6.33627e-06	5.44456
FCAMR	0.181461	0.689616	5.04812	5.15786e-07	6.33634e-06	5.44388
JAKMIP1	0.249936	1.62326	5.04693	5.18927e-07	6.37047e-06	5.43806
KIF20A	-0.36478	4.65848	-5.04581	5.21924e-07	6.40277e-06	5.43254
FGF2	0.359707	2.43851	5.04527	5.23367e-07	6.416e-06	5.42989
UBE2T	-0.326894	5.97793	-5.04195	5.32333e-07	6.52136e-06	5.41361
CENPA	-0.326493	3.54506	-5.03911	5.40127e-07	6.61223e-06	5.39967
CIAPIN1	-0.157284	5.46979	-5.03701	5.45951e-07	6.67886e-06	5.38939
EVA1A	-0.254973	3.18265	-5.03532	5.50685e-07	6.73208e-06	5.38112
OR2L13	0.0924031	0.615442	5.03087	5.6334e-07	6.882e-06	5.35934
CATSPER1	-0.11447	1.34228	-5.02917	5.68252e-07	6.93718e-06	5.35101
B4GALT4	-0.157216	4.28707	-5.02891	5.69025e-07	6.94179e-06	5.34971
PRKD2	0.146016	5.5866	5.02665	5.75623e-07	7.0174e-06	5.33866
ADHFE1	0.2668	2.80636	5.02556	5.78841e-07	7.05173e-06	5.33332
KIF4A	-0.352947	4.31385	-5.02493	5.80708e-07	7.06958e-06	5.33023
ALG3	-0.173669	5.83062	-5.02466	5.81506e-07	7.07439e-06	5.32891
MMP11	-0.485986	6.76615	-5.02196	5.89566e-07	7.16748e-06	5.31572
ANO7	-0.198116	1.69585	-5.02173	5.90252e-07	7.17084e-06	5.31461
DERL3	0.324236	3.97474	5.02036	5.94379e-07	7.21599e-06	5.30793
CDCA5	-0.327795	4.63343	-5.01797	6.01688e-07	7.29967e-06	5.29622
FAM83D	-0.41211	4.51239	-5.01576	6.08485e-07	7.37704e-06	5.28545
PPWD1	0.154846	4.39529	5.01557	6.09078e-07	7.37914e-06	5.28452
ZNF598	-0.182508	5.01975	-5.01351	6.15487e-07	7.45163e-06	5.27449
ELN	0.471201	5.11505	5.01219	6.19637e-07	7.49382e-06	5.26805
SYNDIG1	-0.394705	3.41778	-5.01213	6.19825e-07	7.49382e-06	5.26776
FGF20	0.0812549	0.735052	5.0106	6.24676e-07	7.54728e-06	5.26028
EGR2	0.367246	4.72284	5.00925	6.28988e-07	7.59415e-06	5.25369
STAB2	0.103199	0.852582	5.00855	6.31248e-07	7.61608e-06	5.25026
CEP55	-0.371318	4.56345	-5.00838	6.31781e-07	7.61608e-06	5.24945
FAM166B	0.249071	1.72838	5.00828	6.32106e-07	7.61608e-06	5.24895
JPH3	-0.203247	1.06579	-5.00795	6.33163e-07	7.62358e-06	5.24735
DNAH1	0.154609	1.88129	5.00344	6.47848e-07	7.79505e-06	5.22538
CA4	0.253666	1.13647	5.00297	6.49399e-07	7.80835e-06	5.22309
ARHGAP4	0.268014	4.3028	4.99539	6.74887e-07	8.10926e-06	5.18621
FAM20C	-0.263304	5.02183	-4.99259	6.84536e-07	8.21959e-06	5.1726
IRF6	-0.276005	6.56642	-4.99096	6.90214e-07	8.2821e-06	5.16469
DEPDC1	-0.324849	2.98993	-4.98997	6.93711e-07	8.31837e-06	5.15985
COL5A1	-0.388997	7.25166	-4.98945	6.95542e-07	8.33204e-06	5.15732
S100A3	-0.224174	2.18119	-4.98937	6.958e-07	8.33204e-06	5.15697
NRM	-0.20862	5.27728	-4.98873	6.98091e-07	8.35378e-06	5.15382
NR3C2	0.289234	2.59773	4.98822	6.99902e-07	8.36974e-06	5.15134
CEBPA	0.291262	4.86592	4.98796	7.00794e-07	8.3747e-06	5.15012
CR1	0.150872	1.0022	4.98732	7.03097e-07	8.39154e-06	5.14697
GPSM1	-0.232542	3.97868	-4.9873	7.03159e-07	8.39154e-06	5.14689
CDCA3	-0.302975	3.5925	-4.98625	7.06917e-07	8.43066e-06	5.14178
WNT1	0.0679865	0.640421	4.98567	7.09005e-07	8.44982e-06	5.13896
DBN1	-0.234499	6.20826	-4.98307	7.18385e-07	8.5558e-06	5.12637
CHI3L1	-0.587689	5.30823	-4.98285	7.19198e-07	8.55967e-06	5.12528
BIN1	0.272938	3.65892	4.98202	7.22226e-07	8.58989e-06	5.12126
EFNA3	-0.347368	4.70531	-4.9818	7.23017e-07	8.59347e-06	5.12021
CCNB1	-0.303075	6.09726	-4.97798	7.37119e-07	8.75516e-06	5.10171
LCN10	0.0790098	0.858221	4.97718	7.40138e-07	8.78507e-06	5.09779
SPINK2	0.19321	1.22957	4.9734	7.54409e-07	8.94842e-06	5.0795
KXD1	-0.114227	5.33034	-4.97101	7.63598e-07	9.0513e-06	5.0679
TFRC	-0.303515	5.90932	-4.97069	7.64812e-07	9.05956e-06	5.06638
KLHL14	0.180322	1.06916	4.96972	7.68564e-07	9.09786e-06	5.0617
RPGRIP1	0.0866347	1.3114	4.96693	7.79477e-07	9.21602e-06	5.04819
SNTB1	-0.246606	3.1765	-4.9669	7.79595e-07	9.21602e-06	5.04805
TUBB6	-0.27746	6.09599	-4.96513	7.86599e-07	9.29256e-06	5.03948
CRY2	0.212762	5.02846	4.96231	7.97881e-07	9.41951e-06	5.02584
RAI2	0.458832	4.95853	4.96121	8.02327e-07	9.46563e-06	5.02052
TBXA2R	-0.1487	2.53493	-4.96068	8.04453e-07	9.48433e-06	5.01799
IL12A	0.21947	1.31593	4.95999	8.07278e-07	9.50737e-06	5.01463
LRP8	-0.282999	2.61731	-4.95993	8.0749e-07	9.50737e-06	5.01438
KNSTRN	-0.211444	4.41915	-4.95969	8.08491e-07	9.51277e-06	5.01319
TMEM255A	0.247959	2.15567	4.95939	8.09717e-07	9.52081e-06	5.01174
MCM10	-0.335822	3.07947	-4.95834	8.14009e-07	9.56488e-06	5.00668
GIPC1	-0.193873	6.54541	-4.9579	8.15814e-07	9.57968e-06	5.00456
NOSTRIN	0.408046	4.20949	4.95704	8.19371e-07	9.61501e-06	5.00039
APLP2	-0.215669	8.026	-4.95656	8.21361e-07	9.63193e-06	4.99807
FBN3	-0.266451	1.17285	-4.95583	8.24385e-07	9.66094e-06	4.99455
DOCK11	0.283956	3.70373	4.95517	8.2712e-07	9.68652e-06	4.99138
TLR8	0.263178	2.0724	4.95495	8.28018e-07	9.69057e-06	4.99034
LEMD1	-0.333563	1.1804	-4.95211	8.39968e-07	9.82388e-06	4.97662
RPL34	0.172108	9.319	4.95131	8.4336e-07	9.85698e-06	4.97276
ARID4A	0.199499	4.10417	4.95108	8.44341e-07	9.86188e-06	4.97165
MYOCD	0.11275	0.880576	4.95006	8.48666e-07	9.9058e-06	4.96675
CD4	0.266665	5.21669	4.94286	8.8e-07	1.02647e-05	4.93204
MTCH1	-0.146416	8.25821	-4.94163	8.85445e-07	1.03214e-05	4.92614
PYGM	0.160737	1.2574	4.93734	9.04739e-07	1.05353e-05	4.9055
TMCC2	-0.272505	1.96729	-4.93728	9.04999e-07	1.05353e-05	4.90522
MIATNB	0.143704	2.18504	4.93703	9.0617e-07	1.0542e-05	4.90399
DLGAP5	-0.348761	4.06816	-4.93598	9.10944e-07	1.05905e-05	4.89896
GPSM2	-0.23911	3.70033	-4.93503	9.15315e-07	1.06343e-05	4.89437
CUX1	-0.177188	4.65565	-4.93371	9.21395e-07	1.06978e-05	4.88803
SUOX	0.190118	4.85393	4.93254	9.26818e-07	1.07537e-05	4.88242
LAT2	0.209113	3.67187	4.93205	9.2909e-07	1.07729e-05	4.88007
NSMCE4A	0.175077	4.95681	4.93175	9.30502e-07	1.07822e-05	4.87862
RGS1	0.372993	5.41964	4.92938	9.41615e-07	1.09037e-05	4.86726
PDCD1LG2	0.243599	2.80903	4.92855	9.45558e-07	1.09422e-05	4.86326
TMEM114	-0.0471568	0.716401	-4.92711	9.52407e-07	1.10142e-05	4.85635
LRRC59	-0.212829	6.64432	-4.92396	9.6755e-07	1.11819e-05	4.84125
CLDN15	0.189294	3.40741	4.92252	9.74579e-07	1.12557e-05	4.83432
FRMD5	-0.16334	1.26982	-4.92211	9.76571e-07	1.12713e-05	4.83237
FOXD2-AS1	-0.191763	2.29002	-4.91984	9.87745e-07	1.13928e-05	4.82148
PFKL	-0.180847	6.22865	-4.91925	9.90657e-07	1.14189e-05	4.81866
POFUT2	-0.142239	4.25796	-4.91885	9.92618e-07	1.1434e-05	4.81677
NPLOC4	-0.162684	5.97785	-4.91867	9.93524e-07	1.14369e-05	4.81589
NRARP	-0.248225	4.65379	-4.91544	1.00972e-06	1.16157e-05	4.80042
SERPINB7	-0.335475	1.30944	-4.91491	1.01238e-06	1.16387e-05	4.7979
ERAP1	0.232304	5.07576	4.91391	1.01749e-06	1.16898e-05	4.79308
RCCD1	-0.179862	3.45929	-4.90884	1.04361e-06	1.19821e-05	4.76882
PTK7	-0.287195	5.41951	-4.9077	1.04958e-06	1.20428e-05	4.76336
CARM1	-0.179666	5.4936	-4.90713	1.05257e-06	1.20648e-05	4.76064
NDC80	-0.33017	4.04061	-4.90707	1.05288e-06	1.20648e-05	4.76036
IMPDH1	-0.199774	6.21233	-4.90525	1.06247e-06	1.21668e-05	4.75169
AGRN	-0.245741	6.04176	-4.90438	1.0671e-06	1.22065e-05	4.74753
RCBTB2	0.184443	4.00347	4.90434	1.06733e-06	1.22065e-05	4.74732
MAP1S	-0.179344	5.01199	-4.9017	1.08146e-06	1.236e-05	4.73474
KCNJ15	-0.168822	1.32331	-4.90135	1.08336e-06	1.23737e-05	4.73305
RBMS3-AS3	0.135419	0.979052	4.90057	1.08757e-06	1.24137e-05	4.72934
PSMD7	-0.178024	6.42803	-4.89713	1.10644e-06	1.26209e-05	4.71289
KIR2DL3	0.0567287	0.743421	4.89395	1.1241e-06	1.28137e-05	4.69773
MFGE8	-0.350842	6.02175	-4.89372	1.1254e-06	1.28137e-05	4.69663
LMNB2	-0.231165	5.57446	-4.89369	1.12553e-06	1.28137e-05	4.69652
GSTM5	0.301402	1.92399	4.89298	1.12952e-06	1.28508e-05	4.69313
HHIPL2	-0.331064	1.68781	-4.89263	1.1315e-06	1.28649e-05	4.69146
ZNF441	0.208712	3.01264	4.8924	1.1328e-06	1.28714e-05	4.69036
PRR7	-0.264238	2.91409	-4.88705	1.16338e-06	1.32103e-05	4.66487
AURKB	-0.332741	3.898	-4.88562	1.1717e-06	1.32962e-05	4.65806
BEND4	0.0671574	0.608549	4.88427	1.17961e-06	1.33773e-05	4.65162
IFI44L	0.44387	4.48349	4.88305	1.18677e-06	1.34498e-05	4.64583
RAMP3	0.392748	5.39941	4.88283	1.18808e-06	1.34559e-05	4.64478
FAM207A	-0.230064	4.68217	-4.88172	1.19464e-06	1.35215e-05	4.63951
TRIP13	-0.326636	4.41664	-4.88098	1.19906e-06	1.35568e-05	4.63598
CASK	-0.212376	4.72647	-4.88094	1.1993e-06	1.35568e-05	4.63578
ATAD3A	-0.221143	4.88786	-4.88034	1.20288e-06	1.35886e-05	4.63293
MKI67	-0.338959	4.54838	-4.87887	1.2117e-06	1.36794e-05	4.62594
PCBP4	-0.193892	4.96738	-4.87389	1.24204e-06	1.40128e-05	4.60229
VGLL4	-0.234933	5.49513	-4.87265	1.24975e-06	1.40908e-05	4.59637
SLC3A2	-0.171607	7.10881	-4.87247	1.25084e-06	1.4094e-05	4.59554
BFSP2	0.182786	1.12265	4.87112	1.25926e-06	1.41724e-05	4.58912
HECW1	-0.0656855	0.770995	-4.87109	1.25941e-06	1.41724e-05	4.589
VIT	0.322414	2.06224	4.8707	1.26187e-06	1.4191e-05	4.58714
FOSB	0.573475	4.41645	4.86988	1.267e-06	1.42396e-05	4.58326
SLC18A2	0.206398	1.37517	4.86912	1.27179e-06	1.42843e-05	4.57965
COL17A1	0.537193	3.30763	4.86877	1.27402e-06	1.43002e-05	4.57797
RFTN1	0.222488	4.84694	4.86776	1.28039e-06	1.4354e-05	4.57321
SLC22A15	-0.250232	2.64993	-4.86775	1.28045e-06	1.4354e-05	4.57316
F2R	0.292396	5.88355	4.86718	1.28408e-06	1.43855e-05	4.57045
ANTXR1	-0.327136	6.1486	-4.86653	1.28822e-06	1.44226e-05	4.56738
HSDL2	0.22355	5.74225	4.8654	1.2955e-06	1.44949e-05	4.56198
BEAN1	-0.149994	1.34574	-4.86406	1.30411e-06	1.4582e-05	4.55565
NGEF	-0.265326	2.57899	-4.8634	1.30842e-06	1.46208e-05	4.5525
MOSPD1	-0.145141	4.49909	-4.86292	1.3115e-06	1.46459e-05	4.55025
SOCS2-AS1	0.32013	1.85144	4.86259	1.31362e-06	1.46602e-05	4.5487
ADM5	0.237136	2.11109	4.85893	1.33766e-06	1.49191e-05	4.53136
ADRM1	-0.195842	7.16005	-4.85736	1.3481e-06	1.50259e-05	4.52393
CTD-3080P12.3	0.0410701	0.602663	4.85684	1.35159e-06	1.50554e-05	4.52145
TSHR	0.104084	0.797192	4.85669	1.35263e-06	1.50573e-05	4.52072
LINC01267	0.0396204	0.618279	4.85557	1.36009e-06	1.51308e-05	4.51546
SLC7A11	-0.281387	2.09226	-4.85515	1.36294e-06	1.51529e-05	4.51346
PVRIG	0.139286	1.10175	4.85368	1.37292e-06	1.52542e-05	4.50648
FAM107A	0.371945	2.5645	4.85323	1.37598e-06	1.5275e-05	4.50435
LINC01140	0.174042	1.5167	4.85315	1.37653e-06	1.5275e-05	4.50397
CDC25A	-0.271336	2.93134	-4.85129	1.38922e-06	1.54061e-05	4.49519
ZNF226	0.142283	3.43522	4.85075	1.39292e-06	1.54373e-05	4.49265
VIP	0.0809925	0.75328	4.84983	1.39926e-06	1.54978e-05	4.48831
ARHGAP11A	-0.260351	3.30124	-4.84888	1.40585e-06	1.5561e-05	4.48382
UPP1	-0.233942	3.49546	-4.84873	1.4069e-06	1.55627e-05	4.48311
IRF9	0.248634	3.47382	4.84454	1.43635e-06	1.58785e-05	4.4633
BGN	-0.287908	9.56499	-4.8435	1.44377e-06	1.59505e-05	4.45837
CASP14	-0.599012	1.85365	-4.83926	1.47428e-06	1.62774e-05	4.43838
SBSN	-0.418788	1.27527	-4.83904	1.4759e-06	1.6285e-05	4.43733
CDKN2D	-0.199649	4.38014	-4.838	1.48349e-06	1.63585e-05	4.43242
ATF7IP2	0.24775	2.85203	4.83357	1.51625e-06	1.67092e-05	4.41155
IL1RN	-0.320915	3.66317	-4.83313	1.5195e-06	1.67345e-05	4.4095
MEF2C-AS1	0.0540166	0.753638	4.83205	1.52761e-06	1.68133e-05	4.40441
DPEP1	0.21738	1.86438	4.82513	1.58059e-06	1.73855e-05	4.37182
SLC4A2	-0.191664	5.5348	-4.82447	1.58572e-06	1.7431e-05	4.36872
ADAMTS8	0.241185	1.43457	4.82328	1.59502e-06	1.75223e-05	4.36313
CTPS1	-0.245379	4.73642	-4.82308	1.59659e-06	1.75286e-05	4.36219
FAM83G	-0.214505	3.79614	-4.81914	1.62783e-06	1.78604e-05	4.34367
ITGA4	0.271638	2.89073	4.81689	1.6459e-06	1.80454e-05	4.33313
ANKRD22	0.332177	3.91251	4.81679	1.64675e-06	1.80454e-05	4.33263
PANX2	-0.305583	2.65196	-4.81663	1.64804e-06	1.80482e-05	4.33188
TNFRSF14	0.227552	4.93494	4.8155	1.65718e-06	1.81371e-05	4.3266
MZT1	-0.187857	5.01166	-4.81451	1.66532e-06	1.82106e-05	4.32192
GHRL	0.165533	1.5577	4.81442	1.66603e-06	1.82106e-05	4.32151
CXCL10	0.534472	6.46057	4.8143	1.66701e-06	1.82106e-05	4.32094
PDLIM5	-0.264772	5.52343	-4.81305	1.6773e-06	1.83116e-05	4.31506
FLNA	-0.274505	8.02762	-4.81223	1.68407e-06	1.8374e-05	4.31122
E2F7	-0.253013	2.14613	-4.81166	1.68877e-06	1.84139e-05	4.30855
TTLL9	0.17591	1.29115	4.81144	1.69058e-06	1.84222e-05	4.30753
B2M	0.235532	10.9232	4.80981	1.70418e-06	1.85588e-05	4.29987
MBNL1	0.174582	5.54211	4.80898	1.71108e-06	1.86153e-05	4.29601
PLIN2	-0.261149	5.3002	-4.80894	1.71148e-06	1.86153e-05	4.29579
HCP5	0.337865	5.43293	4.80743	1.72421e-06	1.87421e-05	4.28871
SHD	0.0597791	0.705601	4.80701	1.7277e-06	1.87684e-05	4.28677
TMEM51	-0.181065	4.96885	-4.80447	1.74936e-06	1.89919e-05	4.27487
NPHP3	0.137705	2.47448	4.80203	1.77041e-06	1.91999e-05	4.26344
SLC25A45	0.175928	3.0095	4.802	1.7707e-06	1.91999e-05	4.26329
BCAP31	-0.159531	8.68383	-4.8014	1.77589e-06	1.92443e-05	4.26049
HSBP1	-0.162384	6.16215	-4.80078	1.78127e-06	1.92811e-05	4.2576
DEPDC7	-0.195604	1.88394	-4.80076	1.78149e-06	1.92811e-05	4.25748
HDAC2	-0.192832	5.13046	-4.80037	1.78484e-06	1.93055e-05	4.25568
DYNC1H1	-0.156677	6.34071	-4.79797	1.80597e-06	1.9522e-05	4.24444
FNDC3B	-0.214324	4.24251	-4.79583	1.82504e-06	1.97161e-05	4.2344
TAGLN2	-0.200607	9.76595	-4.79527	1.83e-06	1.97575e-05	4.23181
NEK2	-0.323169	4.60434	-4.7942	1.8396e-06	1.98489e-05	4.22681
AKAP7	0.176453	3.14064	4.79391	1.84227e-06	1.98655e-05	4.22543
GALNT13	-0.241228	1.19101	-4.79142	1.86483e-06	2.00964e-05	4.2138
GUSBP11	0.0878413	1.52181	4.79109	1.86785e-06	2.01166e-05	4.21225
GPR146	0.211538	1.82264	4.79047	1.87352e-06	2.01653e-05	4.20936
ARF1	-0.141875	9.01929	-4.78866	1.89014e-06	2.03317e-05	4.20092
MELK	-0.371815	4.65882	-4.7884	1.89255e-06	2.03452e-05	4.1997
MRGPRF	0.298526	3.34404	4.78576	1.91715e-06	2.0597e-05	4.18737
TSLP	0.159703	0.954746	4.783	1.94312e-06	2.08633e-05	4.17451
CCNF	-0.202775	4.25215	-4.78278	1.94526e-06	2.08735e-05	4.17346
TICAM1	-0.157336	5.19866	-4.78231	1.94966e-06	2.09079e-05	4.17131
CREBL2	0.195936	6.30328	4.77863	1.98501e-06	2.1274e-05	4.15414
IKZF2	0.25522	2.61733	4.77582	2.01241e-06	2.15545e-05	4.14105
SERPINF2	0.274827	2.8692	4.7745	2.02543e-06	2.16807e-05	4.13489
ARHGDIA	-0.159713	7.60572	-4.77352	2.03515e-06	2.17715e-05	4.13032
NUP93	-0.161891	4.09191	-4.77322	2.03805e-06	2.17893e-05	4.12896
NCAPG2	-0.229242	4.42611	-4.7719	2.05127e-06	2.19173e-05	4.12278
SH2D2A	0.283574	2.83823	4.77063	2.064e-06	2.20398e-05	4.11688
PTTG1	-0.324542	5.48246	-4.7684	2.08655e-06	2.22672e-05	4.1065
NCKIPSD	-0.13009	4.77865	-4.76716	2.09911e-06	2.23875e-05	4.10077
HDGF	-0.1773	8.91719	-4.76693	2.10149e-06	2.23993e-05	4.09968
SIDT1	0.400228	4.34718	4.76633	2.10762e-06	2.24317e-05	4.0969
PARD3	-0.213962	5.11	-4.76633	2.10762e-06	2.24317e-05	4.0969
CCNY	-0.136909	5.92902	-4.76626	2.10836e-06	2.24317e-05	4.09657
MAN1C1	0.262975	3.50346	4.76526	2.11867e-06	2.25277e-05	4.09191
C11orf24	-0.149206	5.86102	-4.76431	2.12844e-06	2.26179e-05	4.08752
KIFC3	-0.208815	2.96392	-4.75833	2.19124e-06	2.32712e-05	4.05975
PIP5K1B	0.293555	2.05736	4.75804	2.19432e-06	2.32783e-05	4.05841
ASGR2	0.105505	1.2863	4.75798	2.19499e-06	2.32783e-05	4.05812
RFWD3	-0.199817	4.78142	-4.7579	2.19589e-06	2.32783e-05	4.05772
TOMM34	-0.169867	6.36534	-4.7559	2.21734e-06	2.34915e-05	4.04845
RNASEH2A	-0.210179	5.91897	-4.75522	2.22465e-06	2.35547e-05	4.0453
XPNPEP2	0.191079	1.34542	4.75477	2.22951e-06	2.3592e-05	4.04322
CHRNA1	-0.217826	1.58947	-4.75264	2.25271e-06	2.38154e-05	4.03334
EIF4E3	0.218337	3.93118	4.75258	2.25334e-06	2.38154e-05	4.03307
C8orf34	0.158974	0.783496	4.75197	2.25998e-06	2.38712e-05	4.03026
PPM1K	0.28733	3.14815	4.75138	2.26651e-06	2.39227e-05	4.0275
BTG1	0.198658	7.06536	4.75128	2.26758e-06	2.39227e-05	4.02705
EIF6	-0.163247	8.04875	-4.74983	2.28367e-06	2.4078e-05	4.0203
KLB	0.251636	1.44832	4.74921	2.29052e-06	2.41357e-05	4.01744
CFLAR	0.163343	4.22398	4.74764	2.308e-06	2.43053e-05	4.01019
MRGBP	-0.165123	5.0624	-4.74697	2.31548e-06	2.43694e-05	4.0071
GJC1	-0.209858	2.85069	-4.74676	2.31791e-06	2.43804e-05	4.00609
CEP85L	0.168594	2.16881	4.74527	2.33466e-06	2.45419e-05	3.99922
SLC43A3	-0.243964	4.80207	-4.7451	2.33666e-06	2.45482e-05	3.9984
FXYD7	0.122726	1.02104	4.74435	2.34514e-06	2.46226e-05	3.99494
TPSB2	0.505068	4.53768	4.74364	2.35323e-06	2.46928e-05	3.99166
GSTM2	0.333131	3.26128	4.74334	2.3566e-06	2.47133e-05	3.99029
CYTH4	0.223761	3.46795	4.74294	2.36126e-06	2.47474e-05	3.98841
KCNK10	0.0421891	0.617756	4.74218	2.36996e-06	2.48238e-05	3.9849
HMCN2	0.152579	1.24339	4.74142	2.37863e-06	2.48997e-05	3.98141
SEC13	-0.133208	6.80598	-4.74041	2.39035e-06	2.50075e-05	3.97672
PMFBP1	-0.076855	0.876547	-4.73907	2.40593e-06	2.51555e-05	3.97052
ADAMTS1	0.35117	4.47289	4.73729	2.42677e-06	2.53583e-05	3.96228
FBXL19	-0.178217	4.80903	-4.73688	2.43159e-06	2.53936e-05	3.96039
ST8SIA4	0.186985	3.13271	4.73657	2.43516e-06	2.54157e-05	3.95899
ZBTB32	0.150433	1.4269	4.73563	2.44629e-06	2.55167e-05	3.95464
GNAS	-0.169914	8.48411	-4.73354	2.4712e-06	2.57613e-05	3.94497
RIPPLY3	-0.324448	2.44621	-4.73256	2.48296e-06	2.58685e-05	3.94043
EGFLAM	0.230312	3.31827	4.73121	2.49921e-06	2.60079e-05	3.93421
HSD17B11	0.261726	5.40916	4.73113	2.5001e-06	2.60079e-05	3.93387
GLIS3	-0.235982	2.31289	-4.73108	2.50079e-06	2.60079e-05	3.93361
CDC42EP1	-0.243623	6.04601	-4.7298	2.51627e-06	2.61535e-05	3.92771
RUVBL1	-0.171818	5.29076	-4.72806	2.53751e-06	2.63586e-05	3.91969
CALR	-0.161469	9.72989	-4.72758	2.54339e-06	2.6404e-05	3.91749
THRB	0.282158	3.75814	4.72693	2.55146e-06	2.64721e-05	3.91446
SLFN13	0.314703	2.51375	4.7267	2.55422e-06	2.64852e-05	3.91343
RPS25	0.15415	10.2997	4.72522	2.57262e-06	2.66602e-05	3.90658
AGT	-0.50709	4.05078	-4.72365	2.59221e-06	2.68474e-05	3.89934
CUTA	-0.157759	8.36793	-4.72309	2.59917e-06	2.69035e-05	3.89678
MRAP	0.246666	1.19796	4.72278	2.60312e-06	2.69163e-05	3.89533
FCRLB	-0.416225	2.26813	-4.72275	2.60347e-06	2.69163e-05	3.8952
SLFN11	0.251517	4.16846	4.72209	2.6117e-06	2.69856e-05	3.89219
CEP170B	-0.18314	5.37275	-4.72191	2.61399e-06	2.69933e-05	3.89136
ELK3	0.19212	5.6317	4.72075	2.62873e-06	2.71296e-05	3.88599
PRSS33	-0.313601	0.942124	-4.7181	2.6625e-06	2.74619e-05	3.87381
LTBP4	0.237938	4.33483	4.71764	2.6684e-06	2.75066e-05	3.8717
SENCR	0.147507	1.71163	4.71739	2.67171e-06	2.75245e-05	3.87051
MIAT	0.247605	2.15823	4.71722	2.67384e-06	2.75304e-05	3.86975
KERA	0.281912	1.76109	4.71437	2.71084e-06	2.78949e-05	3.85664
MOB3C	0.140859	3.83642	4.71397	2.71613e-06	2.7933e-05	3.85478
SYNGR3	-0.288067	2.16083	-4.71257	2.73448e-06	2.81052e-05	3.84836
SEC31B	0.185938	2.05296	4.712	2.74199e-06	2.8166e-05	3.84574
LEP	0.515771	2.1452	4.71039	2.76339e-06	2.83692e-05	3.83832
MTFR2	-0.245491	2.62615	-4.70968	2.7728e-06	2.84491e-05	3.83508
OPRK1	-0.172722	0.713339	-4.70952	2.77497e-06	2.84542e-05	3.83433
MSMO1	-0.218729	6.51777	-4.7094	2.77653e-06	2.84542e-05	3.83379
RACGAP1	-0.260017	5.58714	-4.70927	2.7783e-06	2.84557e-05	3.83319
SYDE1	-0.198519	3.80481	-4.70315	2.86133e-06	2.9289e-05	3.80509
USP44	0.0931849	0.811063	4.70286	2.86535e-06	2.9313e-05	3.80375
AP1S1	-0.15446	6.6822	-4.70105	2.89038e-06	2.95473e-05	3.79546
ALDH1L1-AS2	0.0645812	0.800717	4.70096	2.89161e-06	2.95473e-05	3.79505
TRIM52	0.165474	3.27189	4.6998	2.90784e-06	2.96958e-05	3.78971
CDCA8	-0.300997	4.78446	-4.69865	2.92398e-06	2.98316e-05	3.78443
SMTN	-0.193491	4.08638	-4.69861	2.92453e-06	2.98316e-05	3.78425
HAPLN1	-0.301874	1.41962	-4.69682	2.94969e-06	3.00707e-05	3.77608
ELMOD3	0.160863	3.80018	4.69638	2.95594e-06	3.01169e-05	3.77406
GLYCTK	0.150429	2.46429	4.69529	2.97147e-06	3.02576e-05	3.76906
LINC01010	-0.112968	0.937875	-4.693	3.00436e-06	3.05748e-05	3.75856
ITPR3	-0.246163	4.91548	-4.69086	3.03537e-06	3.08725e-05	3.74877
GOLGA8N	0.11008	2.03032	4.68923	3.05919e-06	3.10967e-05	3.74131
FGF18	0.219542	2.11182	4.68754	3.08418e-06	3.13326e-05	3.73355
CFL1	-0.129059	8.54872	-4.684	3.13694e-06	3.18502e-05	3.71737
GPAM	0.311066	3.86424	4.6838	3.13996e-06	3.18624e-05	3.71646
RNF8	-0.14628	3.71222	-4.68234	3.16192e-06	3.20668e-05	3.70981
PIWIL4	0.177919	1.83706	4.68105	3.18161e-06	3.22478e-05	3.70389
CD101	0.148498	1.89381	4.67786	3.23049e-06	3.27243e-05	3.68935
NCAPG	-0.311313	3.94263	-4.67726	3.23982e-06	3.27999e-05	3.6866
TFPI	0.266624	2.91401	4.67682	3.24658e-06	3.28494e-05	3.68461
CDK2	-0.16243	4.94078	-4.67358	3.29732e-06	3.33436e-05	3.66982
CAMK1G	-0.118948	0.99972	-4.67331	3.30159e-06	3.33495e-05	3.66859
SPRYD7	-0.133387	3.77879	-4.67331	3.30171e-06	3.33495e-05	3.66855
PRSS2	-0.370499	1.33491	-4.66838	3.38033e-06	3.4124e-05	3.64612
PFN2	-0.306057	7.03799	-4.66809	3.38511e-06	3.41527e-05	3.64477
GRAMD1A	-0.158253	5.80622	-4.66677	3.40642e-06	3.43479e-05	3.63878
AGPAT1	-0.135885	6.31437	-4.66607	3.41782e-06	3.44431e-05	3.6356
PRDX4	-0.190728	7.78086	-4.66542	3.42849e-06	3.45308e-05	3.63263
CDK2AP1	-0.216466	7.48221	-4.66422	3.44823e-06	3.47097e-05	3.62715
PKN1	-0.193589	6.43485	-4.66278	3.472e-06	3.4929e-05	3.6206
ZFYVE28	0.158527	2.31061	4.66052	3.50969e-06	3.52878e-05	3.61031
IGFBPL1	-0.261816	1.42761	-4.65961	3.52495e-06	3.54139e-05	3.60618
TUBG1	-0.193159	6.27467	-4.65953	3.52626e-06	3.54139e-05	3.60582
WDR86	0.234988	2.15778	4.65937	3.52892e-06	3.54203e-05	3.6051
HOXB-AS1	0.278508	2.98364	4.65925	3.53097e-06	3.54207e-05	3.60455
SLC12A7	-0.191699	6.31447	-4.65886	3.53755e-06	3.54664e-05	3.60277
YIF1A	-0.167438	6.91338	-4.65538	3.59684e-06	3.60403e-05	3.58693
CLK1	0.20106	6.13157	4.65513	3.60112e-06	3.60626e-05	3.58579
AUNIP	-0.236135	2.85501	-4.65439	3.61376e-06	3.61685e-05	3.58245
FANCI	-0.242447	4.47739	-4.65414	3.61804e-06	3.61907e-05	3.58133
DPPA4	0.033336	0.57444	4.65398	3.62089e-06	3.61986e-05	3.58057
TIMD4	0.210565	1.33828	4.65198	3.65545e-06	3.65233e-05	3.57152
RILPL2	0.190034	4.62966	4.65064	3.67892e-06	3.67369e-05	3.56542
FEN1	-0.21627	5.92709	-4.65027	3.68547e-06	3.67813e-05	3.56372
YIF1B	-0.167007	5.1969	-4.6485	3.71664e-06	3.70714e-05	3.5557
MYCL	0.288725	3.03114	4.64718	3.74011e-06	3.72843e-05	3.5497
PYGB	-0.182859	6.79925	-4.64688	3.74537e-06	3.73155e-05	3.54836
ATP6V1E1	-0.13489	7.27446	-4.64623	3.75705e-06	3.74106e-05	3.54539
FCGBP	-0.419855	3.54706	-4.6461	3.75931e-06	3.7412e-05	3.54481
UNC45A	-0.148967	5.56704	-4.64579	3.76482e-06	3.74456e-05	3.54342
DNM1P46	0.0613685	0.81874	4.64366	3.80317e-06	3.78056e-05	3.53376
HYAL3	-0.19032	3.22413	-4.64244	3.82538e-06	3.80046e-05	3.52821
PTPN5	0.0699005	0.765287	4.64232	3.82752e-06	3.80046e-05	3.52768
SORT1	-0.201667	5.93795	-4.64171	3.83856e-06	3.80927e-05	3.52493
SH3PXD2B	-0.225172	5.29901	-4.64115	3.84889e-06	3.81736e-05	3.52237
EMB	0.313257	4.4693	4.64035	3.86354e-06	3.82973e-05	3.51875
SNAI1	-0.224744	3.57011	-4.6393	3.88281e-06	3.84666e-05	3.51401
MARCO	-0.47414	2.4862	-4.63913	3.88595e-06	3.8476e-05	3.51324
CUL7	-0.166154	5.30576	-4.6384	3.89952e-06	3.85885e-05	3.50992
B3GALT2	0.113495	0.829194	4.63801	3.90667e-06	3.86376e-05	3.50817
METTL25	0.163174	3.45902	4.63515	3.96022e-06	3.91451e-05	3.4952
ABCF1	-0.149507	6.56599	-4.63494	3.96417e-06	3.9162e-05	3.49425
ANKDD1A	0.142417	2.33147	4.63477	3.96724e-06	3.91704e-05	3.49351
EFTUD2	-0.138598	5.39312	-4.63419	3.97817e-06	3.92562e-05	3.49089
PARN	-0.152146	6.50458	-4.63366	3.98824e-06	3.93334e-05	3.48848
MS4A7	0.39306	5.33758	4.63076	4.04358e-06	3.98568e-05	3.47535
RAB7A	-0.108265	7.9201	-4.62985	4.06109e-06	4.0007e-05	3.47123
MITD1	0.138429	4.21774	4.6284	4.08895e-06	4.02589e-05	3.46471
CDH4	-0.156176	1.05443	-4.62433	4.16868e-06	4.10208e-05	3.44631
CHAC1	-0.271554	2.58433	-4.62404	4.17437e-06	4.10538e-05	3.44501
BRD4	-0.127348	5.26827	-4.62286	4.19781e-06	4.12612e-05	3.43968
DDX60	0.322587	5.12024	4.62165	4.22199e-06	4.14757e-05	3.43421
PUSL1	-0.188519	4.35471	-4.62028	4.24948e-06	4.17224e-05	3.42802
LGALS4	0.127513	1.01834	4.61855	4.28433e-06	4.20411e-05	3.42024
GLIS2	-0.256346	5.13974	-4.61783	4.29896e-06	4.2146e-05	3.41699
GPR84	-0.249297	2.26011	-4.61779	4.29983e-06	4.2146e-05	3.4168
MORC2	-0.140423	5.49121	-4.61657	4.32463e-06	4.23655e-05	3.41132
COL18A1	-0.26937	6.5177	-4.61552	4.34623e-06	4.25533e-05	3.40658
TTK	-0.324433	3.72242	-4.61379	4.38191e-06	4.28787e-05	3.39879
FCRL4	0.0756257	0.670177	4.61335	4.39113e-06	4.2945e-05	3.39678
EIF3B	-0.141177	6.56959	-4.61169	4.42561e-06	4.32581e-05	3.38933
KLF4	0.322608	4.87295	4.61143	4.43118e-06	4.32885e-05	3.38814
ASF1B	-0.253153	5.0321	-4.61011	4.4589e-06	4.3535e-05	3.3822
PPP4R1	-0.156363	5.89685	-4.60996	4.46205e-06	4.35416e-05	3.38152
FKBP9	-0.184053	6.88309	-4.60668	4.5318e-06	4.41976e-05	3.36675
HGS	-0.161558	5.01876	-4.60625	4.54089e-06	4.42617e-05	3.36484
MCM4	-0.248169	5.78614	-4.60532	4.56088e-06	4.44319e-05	3.36066
IL2RA	0.281759	2.3253	4.60358	4.5986e-06	4.47745e-05	3.35281
AP3D1	-0.138306	6.3653	-4.60187	4.63578e-06	4.51115e-05	3.34514
CHRNA5	-0.241684	1.60252	-4.60123	4.64976e-06	4.52224e-05	3.34227
KHSRP	-0.12905	6.74046	-4.6009	4.65697e-06	4.52675e-05	3.3408
DOCK10	0.246805	3.41295	4.59865	4.70682e-06	4.57267e-05	3.33066
IL1R1	0.288702	5.22398	4.59796	4.72205e-06	4.58493e-05	3.32758
LCP1	0.2952	6.64649	4.59679	4.74823e-06	4.60781e-05	3.32231
TAPT1-AS1	0.190248	2.46124	4.59482	4.79251e-06	4.6482e-05	3.31348
TICRR	-0.234361	2.41988	-4.59422	4.80595e-06	4.65867e-05	3.31081
CXCL5	-0.306246	1.07862	-4.5931	4.83139e-06	4.68074e-05	3.30578
E2F2	-0.252536	2.83046	-4.59293	4.83523e-06	4.68188e-05	3.30502
OAF	0.189835	4.97521	4.5917	4.86346e-06	4.70661e-05	3.29948
PNPLA2	0.218572	6.57892	4.59052	4.89047e-06	4.73014e-05	3.29421
NRXN2	0.181414	1.74008	4.58883	4.92944e-06	4.76521e-05	3.28665
TP53AIP1	0.156838	1.12482	4.58842	4.93918e-06	4.772e-05	3.28477
CPEB3	0.171988	2.71462	4.58826	4.94271e-06	4.77279e-05	3.28409
CDC25B	-0.267187	5.73474	-4.5876	4.95818e-06	4.78509e-05	3.28111
KNOP1	-0.165073	4.4823	-4.5859	4.99794e-06	4.82082e-05	3.27351
ABLIM1	0.239292	5.68702	4.58186	5.09371e-06	4.91049e-05	3.25544
FRZB	0.348631	4.21386	4.58162	5.09958e-06	4.91346e-05	3.25434
NNAT	0.307203	2.30482	4.58063	5.12328e-06	4.93359e-05	3.24992
VANGL1	-0.197093	4.68825	-4.58013	5.13537e-06	4.94251e-05	3.24768
SEMA4C	-0.211457	5.63708	-4.57996	5.13945e-06	4.94373e-05	3.24692
SLC16A9	0.26679	2.22173	4.57951	5.15029e-06	4.95144e-05	3.24492
TANC2	-0.286201	3.72082	-4.57922	5.15741e-06	4.95558e-05	3.2436
HSP90AA1	-0.204794	10.3241	-4.57905	5.1614e-06	4.95669e-05	3.24287
SYNE3	0.188263	1.9927	4.57807	5.18534e-06	4.97696e-05	3.23846
NOL3	-0.215695	5.15716	-4.57758	5.19727e-06	4.98569e-05	3.23627
SURF4	-0.135973	8.11011	-4.57723	5.20594e-06	4.99127e-05	3.23469
KDELR3	-0.271878	6.02616	-4.57598	5.23634e-06	5.01764e-05	3.22914
PGAM5	-0.145241	5.16488	-4.57587	5.23915e-06	5.01764e-05	3.22863
SLC6A4	0.452693	1.75389	4.57312	5.30727e-06	5.0801e-05	3.21633
ARHGEF3	0.216827	5.29425	4.57038	5.37578e-06	5.14288e-05	3.20412
EXO1	-0.291817	3.54783	-4.56912	5.40776e-06	5.17066e-05	3.19848
NR2C2AP	-0.167116	5.79561	-4.56776	5.44227e-06	5.20082e-05	3.19242
RAE1	-0.158289	5.15283	-4.5667	5.46933e-06	5.22383e-05	3.1877
PPM1G	-0.13956	7.03958	-4.56644	5.47617e-06	5.22753e-05	3.18651
DRP2	-0.0916624	0.977791	-4.56514	5.50965e-06	5.25662e-05	3.18071
FKBP11	0.188317	4.74522	4.56411	5.5362e-06	5.2763e-05	3.17614
PYCR1	-0.221609	6.99715	-4.56411	5.53628e-06	5.2763e-05	3.17612
USP20	0.144588	4.77154	4.5611	5.61475e-06	5.34799e-05	3.16272
MYO1E	-0.195107	4.52029	-4.56097	5.6181e-06	5.34799e-05	3.16216
KIF1A	-0.402212	1.52968	-4.56088	5.62065e-06	5.34799e-05	3.16173
HMOX1	-0.267327	6.16608	-4.56048	5.63103e-06	5.35497e-05	3.15997
CDH5	0.236429	4.90926	4.55931	5.66205e-06	5.38156e-05	3.15474
FBLIM1	-0.233496	5.49606	-4.55755	5.70888e-06	5.42245e-05	3.1469
MRC2	-0.280029	6.36996	-4.55746	5.71126e-06	5.42245e-05	3.14651
BUB1	-0.276528	3.61002	-4.55685	5.72744e-06	5.43488e-05	3.14381
S100A2	-0.552747	3.66247	-4.55428	5.79673e-06	5.49765e-05	3.13237
VWA1	-0.213025	5.65655	-4.55411	5.8013e-06	5.49902e-05	3.13162
PMEPA1	-0.262414	6.89102	-4.552	5.8588e-06	5.55053e-05	3.12223
LGALS12	0.383468	2.04855	4.55091	5.8887e-06	5.57585e-05	3.11739
SQSTM1	-0.184264	6.91786	-4.54857	5.95357e-06	5.63423e-05	3.10696
JPH2	-0.253445	1.99716	-4.54743	5.98516e-06	5.66107e-05	3.10193
C11orf45	-0.163466	1.94555	-4.54684	6.00182e-06	5.67377e-05	3.09928
YWHAH	-0.13562	7.36857	-4.54626	6.01796e-06	5.68597e-05	3.09673
KCNN2	-0.128889	1.46081	-4.54579	6.03133e-06	5.69553e-05	3.09462
LINC-PINT	0.163579	2.50717	4.54161	6.15007e-06	5.80454e-05	3.07606
FAM131A	-0.139759	3.54995	-4.54055	6.18058e-06	5.8302e-05	3.07136
NR4A3	0.275106	2.09429	4.53986	6.20037e-06	5.84573e-05	3.06832
TP53INP1	0.264787	5.76574	4.53919	6.21975e-06	5.86086e-05	3.06535
DSCC1	-0.250132	3.94074	-4.5358	6.3188e-06	5.951e-05	3.05031
COL12A1	-0.377413	6.75484	-4.53426	6.36423e-06	5.99057e-05	3.0435
DMRT1	-0.116685	0.610381	-4.53218	6.42623e-06	6.04569e-05	3.03428
CAV1	0.311369	6.4343	4.53039	6.47992e-06	6.09293e-05	3.02636
CLIC4	-0.215616	7.28466	-4.52954	6.5057e-06	6.11389e-05	3.02258
LSM4	-0.158475	6.71163	-4.52913	6.51817e-06	6.12234e-05	3.02076
CAPN6	0.468063	2.22838	4.52417	6.67018e-06	6.26177e-05	2.99883
TTLL12	-0.251319	6.32564	-4.52233	6.72742e-06	6.31213e-05	2.99071
FOLH1	-0.24184	2.1616	-4.52155	6.75192e-06	6.33172e-05	2.98725
FDPS	-0.170473	6.89357	-4.52121	6.76247e-06	6.33823e-05	2.98577
RHOXF1	0.149922	1.21096	4.51907	6.82992e-06	6.39804e-05	2.97633
MAGI2-AS3	0.197475	2.31749	4.51779	6.87094e-06	6.43155e-05	2.97063
SH3GL2	-0.220417	0.986921	-4.51772	6.87302e-06	6.43155e-05	2.97034
TRPV4	-0.24504	2.92898	-4.51701	6.89581e-06	6.44944e-05	2.96719
STARD8	0.179905	3.21083	4.51654	6.91074e-06	6.45996e-05	2.96514
FAM214B	-0.135292	4.18004	-4.51401	6.99232e-06	6.53274e-05	2.95398
MAOB	0.537812	5.37951	4.51321	7.01839e-06	6.55361e-05	2.95044
NAV1	-0.223501	3.97468	-4.51292	7.02789e-06	6.5576e-05	2.94915
FXYD2	0.0497773	0.845388	4.51276	7.03299e-06	6.5576e-05	2.94846
CHD4	-0.138811	7.51656	-4.51273	7.03387e-06	6.5576e-05	2.94834
SPIRE1	-0.231858	4.14558	-4.51243	7.04372e-06	6.5633e-05	2.94701
DTL	-0.295988	4.51632	-4.51027	7.11481e-06	6.62602e-05	2.93746
PTAFR	0.245249	4.04768	4.50999	7.12396e-06	6.63102e-05	2.93624
ANKRD49	0.148858	4.50726	4.50986	7.12822e-06	6.63147e-05	2.93567
ADAMTS12	-0.297312	4.02285	-4.50754	7.20512e-06	6.69946e-05	2.92547
AGMAT	0.177256	2.36988	4.50142	7.41242e-06	6.88856e-05	2.8985
SLC8A3	0.043245	0.804298	4.501	7.42658e-06	6.89808e-05	2.89668
CTSS	0.284829	6.37939	4.49938	7.48252e-06	6.94636e-05	2.88955
PDZD2	0.255005	2.8612	4.49867	7.50723e-06	6.96426e-05	2.88641
ACTN4	-0.167723	8.10398	-4.4986	7.50974e-06	6.96426e-05	2.8861
TROAP	-0.270626	3.68904	-4.49768	7.54158e-06	6.9901e-05	2.88207
SLC25A53	0.0888331	1.5319	4.49323	7.69845e-06	7.13173e-05	2.8625
GRK5	0.164826	3.25045	4.49286	7.71164e-06	7.14019e-05	2.86087
KLC2	-0.177721	4.97987	-4.49191	7.74554e-06	7.16779e-05	2.85671
ADAMTS4	-0.239651	3.66384	-4.49139	7.76404e-06	7.18112e-05	2.85444
ERAP2	0.391877	3.89619	4.49051	7.79568e-06	7.20473e-05	2.85057
CCR8	0.232858	1.71135	4.49045	7.79777e-06	7.20473e-05	2.85032
NLRP12	-0.113045	1.19238	-4.48879	7.85767e-06	7.25626e-05	2.84304
ESPL1	-0.251654	3.29705	-4.48849	7.86873e-06	7.26265e-05	2.8417
C3orf80	-0.225586	3.15769	-4.48531	7.98492e-06	7.36601e-05	2.82777
RAMP2-AS1	0.289574	2.15029	4.48251	8.0887e-06	7.45784e-05	2.8155
STRADB	0.180145	4.70275	4.48162	8.1221e-06	7.4847e-05	2.81158
ST6GALNAC3	0.148551	1.59537	4.48072	8.15576e-06	7.51177e-05	2.80765
NTN4	0.4917	6.51407	4.47875	8.23006e-06	7.57623e-05	2.79903
NMRK1	0.14637	4.34614	4.47707	8.29412e-06	7.6312e-05	2.79166
PSMB10	0.209329	5.83096	4.4767	8.30793e-06	7.6399e-05	2.79008
TMEM54	-0.201887	6.62579	-4.47446	8.39434e-06	7.71532e-05	2.78025
IGFN1	0.0863416	0.848014	4.47417	8.40555e-06	7.72158e-05	2.77898
RASSF2	0.247086	4.60308	4.47389	8.41642e-06	7.72752e-05	2.77775
PHYKPL	0.155694	3.89265	4.4728	8.4586e-06	7.76219e-05	2.773
TCEAL7	0.257175	2.83082	4.47102	8.52829e-06	7.82005e-05	2.7652
GINS4	-0.245562	2.65286	-4.47096	8.53056e-06	7.82005e-05	2.76495
NXPE4	0.0509111	0.691957	4.46989	8.57243e-06	7.85434e-05	2.7603
MS4A4A	0.270159	4.11571	4.46974	8.57837e-06	7.85568e-05	2.75964
PLXNA2	-0.214637	3.29911	-4.46852	8.6268e-06	7.89591e-05	2.75429
STK17A	0.174904	4.56181	4.4682	8.63927e-06	7.9032e-05	2.75292
ZWINT	-0.269381	6.16056	-4.46735	8.67312e-06	7.93003e-05	2.7492
EEF1A2	-0.679653	5.6662	-4.46715	8.68107e-06	7.93317e-05	2.74833
SCN4B	0.28238	2.85993	4.46695	8.68901e-06	7.93629e-05	2.74746
YIPF2	-0.1449	6.14223	-4.46636	8.71288e-06	7.95396e-05	2.74486
STAT5B	0.178229	5.3153	4.46616	8.72067e-06	7.95693e-05	2.74401
BSG	-0.165746	8.49342	-4.46303	8.84701e-06	8.06801e-05	2.73034
TEX29	-0.12668	1.38287	-4.46136	8.91502e-06	8.12582e-05	2.72306
TMEM37	0.260294	3.97513	4.46016	8.96428e-06	8.16647e-05	2.71783
LHFPL1	0.13977	1.12046	4.45946	8.99315e-06	8.18853e-05	2.71477
OLIG2	-0.0550116	0.568097	-4.4569	9.09926e-06	8.28085e-05	2.70363
TGFB3	0.287144	5.37837	4.45649	9.1166e-06	8.29232e-05	2.70182
PEX11A	0.264224	5.14629	4.45632	9.12362e-06	8.29441e-05	2.70109
STAT1	0.289619	7.44187	4.45596	9.13871e-06	8.30384e-05	2.69952
POU3F1	0.169708	1.1887	4.45339	9.24711e-06	8.39798e-05	2.68832
MAT2B	0.146165	5.61857	4.45047	9.37172e-06	8.50675e-05	2.6756
CDHR1	0.126411	0.923818	4.44814	9.4719e-06	8.59324e-05	2.6655
HPX	0.482922	3.55885	4.4478	9.48671e-06	8.60223e-05	2.66402
TINCR	-0.417933	3.29979	-4.44677	9.53171e-06	8.63534e-05	2.65952
COL24A1	-0.152172	1.53644	-4.44674	9.53306e-06	8.63534e-05	2.65939
ABCG2	0.224776	2.25169	4.44638	9.54862e-06	8.64497e-05	2.65784
TBC1D10B	-0.127847	5.59572	-4.44591	9.56949e-06	8.6594e-05	2.65577
DNAJA3	-0.148783	5.75473	-4.44408	9.64964e-06	8.72743e-05	2.64785
CCNE1	-0.319017	3.12177	-4.44369	9.66679e-06	8.73844e-05	2.64616
CD300LF	0.207143	2.83002	4.44255	9.71753e-06	8.77979e-05	2.64119
FAM219A	-0.154401	4.8223	-4.44225	9.73088e-06	8.78732e-05	2.63988
DSG2	-0.273984	6.65561	-4.44148	9.76537e-06	8.81301e-05	2.63652
RETN	-0.195451	1.26009	-4.44139	9.76937e-06	8.81301e-05	2.63613
SOX7	0.212097	2.92579	4.4396	9.84924e-06	8.87793e-05	2.6284
HILPDA	-0.23441	6.04023	-4.43956	9.85144e-06	8.87793e-05	2.62819
HELB	0.149335	2.22678	4.43651	9.98943e-06	8.99766e-05	2.61498
KCP	-0.0935181	1.08843	-4.43514	1.00523e-05	9.04965e-05	2.60902
AKAP12	0.310814	3.84438	4.43435	1.00884e-05	9.07747e-05	2.60562
B4GALT2	-0.154488	5.86994	-4.43266	1.01664e-05	9.14302e-05	2.5983
JUP	-0.198193	8.37116	-4.432	1.01973e-05	9.16605e-05	2.59542
WRNIP1	-0.122528	5.59141	-4.43128	1.02307e-05	9.1914e-05	2.59232
SLC36A1	-0.179007	3.61559	-4.42856	1.03584e-05	9.30134e-05	2.58054
UQCRC1	-0.13968	7.69775	-4.42832	1.03699e-05	9.30695e-05	2.57948
MAD2L1	-0.242544	3.99242	-4.42698	1.04334e-05	9.35657e-05	2.57369
NUF2	-0.32972	4.17392	-4.42693	1.04359e-05	9.35657e-05	2.57346
LEMD2	-0.122717	4.72223	-4.42671	1.04463e-05	9.35819e-05	2.57252
FCN1	0.264777	1.9589	4.42667	1.04483e-05	9.35819e-05	2.57233
SMURF1	-0.144228	4.61204	-4.42655	1.0454e-05	9.35852e-05	2.57181
ADORA2B	-0.241231	2.3696	-4.42578	1.04907e-05	9.38659e-05	2.56848
FAM124B	0.16522	1.92633	4.42544	1.05072e-05	9.3965e-05	2.567
PTDSS1	-0.194381	6.27064	-4.42465	1.05449e-05	9.42541e-05	2.5636
LZTS1	-0.192945	3.32656	-4.42293	1.06276e-05	9.49456e-05	2.55617
EME1	-0.232074	3.01786	-4.42266	1.06411e-05	9.50179e-05	2.55497
DENND1C	0.180903	3.98355	4.42129	1.07077e-05	9.55331e-05	2.54905
FBXO45	-0.172332	4.71718	-4.42124	1.07097e-05	9.55331e-05	2.54887
ACTL6A	-0.169799	6.51385	-4.41958	1.07911e-05	9.62103e-05	2.54168
C14orf28	0.13544	2.92836	4.41887	1.08262e-05	9.64741e-05	2.5386
USB1	-0.152274	4.30087	-4.41817	1.08604e-05	9.67301e-05	2.5356
WNT5B	-0.246716	2.58046	-4.41756	1.08907e-05	9.69501e-05	2.53296
PEBP4	0.374426	1.86754	4.41617	1.096e-05	9.75176e-05	2.52694
TOP2A	-0.367213	5.93064	-4.41567	1.09847e-05	9.76881e-05	2.5248
SERPINB8	-0.17568	3.1234	-4.41432	1.10527e-05	9.82434e-05	2.51894
IL6R	0.240317	3.48515	4.41406	1.10658e-05	9.82647e-05	2.51782
CSNK1E	-0.137647	5.96751	-4.41405	1.10663e-05	9.82647e-05	2.51777
FNDC1	-0.367692	5.26423	-4.41325	1.11066e-05	9.85723e-05	2.51433
CDK19	-0.205127	4.3894	-4.41109	1.12159e-05	9.94925e-05	2.50503
MICU3	0.194707	1.80202	4.41086	1.12277e-05	9.95469e-05	2.50403
PFDN2	-0.188304	8.03495	-4.41071	1.12352e-05	9.95627e-05	2.5034
NXF3	-0.0918733	0.767316	-4.41055	1.12438e-05	9.95891e-05	2.50267
DLX6-AS1	-0.0854198	0.597897	-4.41017	1.12633e-05	9.97109e-05	2.50103
ZNF781	0.108853	1.33556	4.40899	1.13234e-05	0.000100193	2.49598
GRIK4	0.191781	1.37745	4.40824	1.13621e-05	0.000100484	2.49274
PGF	-0.190149	3.60203	-4.40803	1.13731e-05	0.000100532	2.49181
CRBN	0.137801	5.05213	4.40562	1.1498e-05	0.000101584	2.48145
PCDH17	-0.194471	3.14192	-4.40532	1.15139e-05	0.000101674	2.48014
NKAPL	0.113498	1.19383	4.40361	1.16037e-05	0.000102415	2.47276
HEATR3	-0.151628	4.53061	-4.40258	1.16579e-05	0.000102824	2.46835
FOSL1	-0.299386	2.59505	-4.40251	1.16618e-05	0.000102824	2.46803
TMEM61	-0.276857	2.41306	-4.40186	1.1696e-05	0.000103074	2.46525
ARHGAP22	-0.170234	2.1014	-4.4007	1.1758e-05	0.000103568	2.46023
TUBB	-0.155758	9.85506	-4.39963	1.18151e-05	0.000104019	2.45563
ARHGEF9	-0.18428	4.07335	-4.39926	1.18348e-05	0.000104112	2.45405
S100A10	-0.256984	8.42345	-4.39921	1.18375e-05	0.000104112	2.45384
HDC	0.300564	1.80225	4.39905	1.18458e-05	0.00010413	2.45317
SLC22A3	0.223698	2.08794	4.39895	1.18514e-05	0.00010413	2.45272
RHOJ	0.214163	3.72451	4.39819	1.18923e-05	0.00010443	2.44945
[truncated: 3,476 more rows]

## Sheet: p-value<0.01&&|LogFC|>1
id	logFC	AveExpr	t	P.Value	adj.P.Val	B
MMP9	-2.163	6.53699	-22.7422	2.30436e-95	4.0453e-91	206.061
SPP1	-1.57532	7.40448	-16.5183	2.41593e-55	2.12059e-51	114.911
GZMK	1.372	3.62741	16.3078	4.08304e-54	1.79194e-50	112.115
CD8A	1.13855	3.83799	15.9866	2.9213e-52	8.72542e-49	107.893
ITM2A	1.16847	5.3379	15.985	2.9822e-52	8.72542e-49	107.872
CD27	1.11183	3.84288	15.4727	2.41841e-49	6.06503e-46	101.25
GZMA	1.23115	4.50821	15.35	1.17782e-48	2.58457e-45	99.6855
CD3D	1.20354	4.59038	14.9829	1.27527e-46	2.48748e-43	95.0552
CD2	1.18523	4.97137	14.4068	1.70525e-43	2.13827e-40	87.9417
CD3E	1.04785	3.94658	14.3797	2.38055e-43	2.78603e-40	87.612
CCL19	1.79801	5.54616	13.895	8.65444e-41	7.2347e-38	81.7872
SELP	1.034	3.15338	13.4523	1.66462e-38	8.34924e-36	76.5926
ACKR1	1.54096	4.60494	13.4408	1.90484e-38	9.28873e-36	76.4595
SELL	1.091	4.24668	13.4203	2.42319e-38	1.14971e-35	76.2218
CD79A	1.30591	3.7836	12.9379	6.41371e-36	2.34568e-33	70.7138
TNFRSF17	1.04404	2.42067	12.9359	6.56205e-36	2.35095e-33	70.6912
NKG7	1.04241	4.27307	12.8525	1.69539e-35	5.9525e-33	69.7542
IL33	1.12487	3.51383	12.6776	1.22287e-34	3.40836e-32	67.8038
IGHM	1.72575	6.9047	12.4847	1.0554e-33	2.68516e-31	65.6767
C7	1.29024	3.28276	12.2641	1.20419e-32	2.7454e-30	63.2745
CCL5	1.00413	6.27016	12.2483	1.43191e-32	3.22272e-30	63.1036
IGKC	1.59129	8.71681	12.1085	6.57321e-32	1.34178e-29	61.6001
MS4A1	1.08781	2.23466	11.894	6.62999e-31	1.19989e-28	59.3203
IGLL5	1.39436	4.96581	11.5479	2.58583e-29	3.94733e-27	55.7075
IGLV1-44	1.46962	5.91042	10.9453	1.24059e-26	1.54458e-24	49.6231
MFAP4	1.03166	5.8706	10.675	1.81439e-25	1.97836e-23	46.9806
CXCL9	1.28566	6.23401	10.3309	5.10202e-24	4.9484e-22	43.6955
CHRDL1	1.11266	3.84926	10.0949	4.77912e-23	4.21595e-21	41.4938
CCL21	1.21797	4.35651	9.90108	2.90555e-22	2.47606e-20	39.7181
IGHD	1.06524	2.92884	9.80581	6.98186e-22	5.67438e-20	38.8559
MMP13	-1.08928	4.17293	-9.37678	3.31451e-20	2.35572e-18	35.0613
MMP12	-1.03738	2.61418	-9.27906	7.82465e-20	5.28314e-18	34.2174
IGLV6-57	1.17385	4.73478	9.11611	3.22241e-19	2.02034e-17	32.8272
COL11A1	-1.15667	5.69851	-9.08603	4.17467e-19	2.56246e-17	32.573
ADH1B	1.16813	3.34122	9.08188	4.32622e-19	2.64623e-17	32.538
MMP1	-1.25655	4.14037	-8.85569	2.96053e-18	1.62922e-16	30.6501
IGHG1	1.06179	7.57753	7.5554	8.29792e-14	2.94283e-12	20.6197
CXCL13	1.04036	4.59093	7.2695	6.51845e-13	2.09581e-11	18.6069
